# Supplementary material for: Genetic dissection of mammalian ERAD through comparative haploid and CRISPR forward genetic screens
Source: Nat Commun. 2016 Jun 10;7:11786. doi: 10.1038/ncomms11786 (PMC4906395; doi:10.1038/ncomms11786)
Supplement: Supplementary Data 1 — Haploid gene-trap screen data. For each gene, the Bonferronicorrected Fisher's p-value is given together with the number of unique insertion sites identified in the gene. Gene-trap integrations are considered inactivating if they occur either in exons or in introns in the correct orientation for trapping to occur. [file ncomms11786-s2.xlsx]

## Sheet: Haploid screen data
Supplementary Data 1 | Haploid gene-trap screen data. For each gene, the Bonferroni-corrected Fisher's p-value is given together with the number of unique insertion sites identified in the gene.
Gene-trap integrations are considered inactivating if they occur either in exons or in introns in the correct orientation for trapping to occur.
					Integrations in selected cells			Integrations in unselected library
Gene	Chromosome	Start	End	Fisher's p-value	Inactivating	Total	% Inactivating	Inactivating	Total	% Inactivating
SEL1L	14	81937893	82000205	1.08559e-166	194	206	94.1748	10	21	47.619
TXNDC11	16	11772943	11836704	5.27289e-118	142	146	97.2603	10	25	40
EDEM1	3	5229331	5261642	4.65255e-112	139	140	99.2857	13	25	52
EDEM2	20	33703160	33865928	7.75425e-103	155	178	87.0787	44	91	48.3516
SMG6	17	1963133	2207069	6.51357e-58	125	141	88.6525	92	293	31.3993
PRR7-AS1	5	176865504	176874700	8.06442e-33	48	51	94.1176	9	14	64.2857
DERL2	17	5374571	5389537	1.24688e-30	41	42	97.619	4	10	40
P4HB	17	79801037	79818545	1.24688e-30	41	50	82	4	6	66.6667
CASC3	17	38296507	38328431	3.62899e-30	45	51	88.2353	9	15	60
UBE2J1	6	90036344	90062567	5.80018e-22	49	50	98	33	81	40.7407
DPM2	9	130697378	130700763	6.26543e-20	31	31	100	6	6	100
DPM3	1	155112367	155113071	1.68112e-17	29	32	90.625	7	7	100
UPF2	10	11962021	12085169	3.53594e-16	33	41	80.4878	16	75	21.3333
MPDU1	17	7486974	7496107	1.33063e-10	34	36	94.4444	36	79	45.5696
SYVN1	11	64889252	64902004	1.12592e-08	18	22	81.8182	6	7	85.7143
DPM1	20	49551404	49575092	1.50743e-08	14	14	100	1	7	14.2857
ALG9	11	111656529	111750145	1.07319e-07	27	30	90	29	46	63.0435
UBE2G2	21	46188955	46221934	8.65374e-07	13	13	100	2	6	33.3333
ALG3	3	183960089	183967336	5.36594e-06	26	30	86.6667	34	53	64.1509
PDZD2	5	31639517	32111037	7.78527e-05	19	35	54.2857	19	39	48.7179
TMCO7	16	68877509	69119083	0.000222392	16	30	53.3333	13	37	35.1351
R3HDM1	2	136289025	136482840	0.000225494	11	13	84.6154	3	3	100
CACNA1A	19	13317256	13617274	0.000300865	17	29	58.6207	16	40	40
FAF1	1	50905150	51425935	0.000356696	18	32	56.25	19	46	41.3043
HUS1	7	47735328	48019178	0.000375306	13	17	76.4706	7	21	33.3333
SLIT3	5	168088745	168728133	0.00058312	15	19	78.9474	12	19	63.1579
SUMO3	21	46191374	46238694	0.000759917	11	13	84.6154	4	15	26.6667
C15orf27	15	76352178	76521462	0.00152914	14	20	70	11	19	57.8947
STX8	17	9153789	9479275	0.00165631	18	31	58.0645	22	41	53.6585
SPAST	2	32288680	32382706	0.0021898	11	17	64.7059	5	10	50
WBSCR17	7	70597155	71178585	0.00250617	19	36	52.7778	26	44	59.0909
EDARADD	1	236511562	236648026	0.00316373	9	17	52.9412	2	11	18.1818
C5orf25	5	175665365	175772994	0.00524187	8	8	100	1	4	25
ATCAY	19	3880618	3928076	0.00524187	8	11	72.7273	1	7	14.2857
INSR	19	7112266	7294011	0.00576916	19	39	48.7179	28	64	43.75
DOCK6	19	11309973	11373157	0.00589323	7	8	87.5	0	7	0
TLN2	15	62682725	63136830	0.00787832	13	20	65	11	35	31.4286
PARK2	6	161768452	163148803	0.0105458	23	44	52.2727	44	74	59.4595
PARD3	10	34398488	35104253	0.0107319	17	31	54.8387	23	56	41.0714
SMG5	1	156219015	156252616	0.0114143	9	17	52.9412	3	43	6.97674
ALG12	22	50296867	50312106	0.0114143	9	10	90	3	7	42.8571
CNTNAP2	7	145813453	148118090	0.0125309	19	36	52.7778	30	59	50.8475
PPARA	22	46546424	46639653	0.0129341	11	15	73.3333	7	19	36.8421
NAV2	11	19372271	20143144	0.0208124	12	15	80	10	19	52.6316
ASH1L	1	155305059	155532598	0.0214948	18	33	54.5455	28	57	49.1228
WNK3	X	54219256	54385075	0.023697	8	18	44.4444	2	9	22.2222
CLIP2	7	73703803	73820273	0.0264885	13	19	68.4211	13	30	43.3333
GTF2IRD1	7	73868120	74016931	0.0264885	13	24	54.1667	13	31	41.9355
EXT1	8	118806729	119124092	0.0264885	13	17	76.4706	13	21	61.9048
GRID2	4	93225550	94695707	0.029187	14	20	70	16	34	47.0588
MACROD2	20	13976015	16033842	0.0313272	18	32	56.25	29	55	52.7273
HS3ST4	16	25703347	26149009	0.0331882	10	13	76.9231	6	14	42.8571
RPAP2	1	92764522	92853730	0.0334984	9	11	81.8182	4	67	5.97015
EXOC6B	2	72403113	73053177	0.0552103	11	16	68.75	9	18	50
DNAH12	3	57327727	57530071	0.0552103	11	15	73.3333	9	15	60
DMXL1	5	118373467	118584833	0.0552103	11	17	64.7059	9	19	47.3684
PTPRD	9	8314246	10612723	0.0635848	18	34	52.9412	31	70	44.2857
CUX1	7	101459219	101927250	0.0676171	28	45	62.2222	72	193	37.3057
CTNNA1	5	137946656	138270723	0.0704086	12	19	63.1579	12	26	46.1538
PTPRS	19	5173977	5340814	0.0725798	10	19	52.6316	7	16	43.75
CNBD1	8	87878670	88627447	0.0769222	13	19	68.4211	15	32	46.875
NR3C2	4	148999913	149365850	0.078473	8	12	66.6667	3	6	50
ZFYVE1	14	73436159	73493920	0.078473	8	13	61.5385	3	10	30
PLA2G4C	19	48551100	48614109	0.078473	8	12	66.6667	3	8	37.5
C11orf49	11	46958240	47185936	0.0924307	16	20	80	25	44	56.8182
MPP7	10	28339922	28591995	0.104527	11	14	78.5714	10	19	52.6316
CUX2	12	111471828	111788358	0.121897	12	19	63.1579	13	33	39.3939
KIAA1217	10	23983675	24836772	0.125619	13	24	54.1667	16	42	38.0952
AGAP1	2	236402733	237035198	0.134304	16	27	59.2593	26	53	49.0566
SGCZ	8	13947373	15095848	0.134304	16	32	50	26	57	45.614
THSD4	15	71389291	72075722	0.134304	16	28	57.1429	26	38	68.4211
RYR3	15	33603163	34158303	0.147021	10	14	71.4286	8	16	50
PITPNC1	17	65373924	65689645	0.155395	17	28	60.7143	30	50	60
KIAA0319	6	24544332	24646383	0.173695	7	9	77.7778	2	4	50
ADAMTSL1	9	18473892	18910948	0.173695	7	10	70	2	6	33.3333
SBNO1	12	123773656	123834988	0.173695	7	8	87.5	2	6	33.3333
ODZ3	4	183065140	183724177	0.188273	11	15	73.3333	11	17	64.7059
DCC	18	49867158	51062269	0.188273	11	20	55	11	18	61.1111
TTLL1	22	43414609	43485434	0.190444	9	19	47.3684	6	16	37.5
CLYBL	13	100258919	100549387	0.199439	13	23	56.5217	17	37	45.9459
SOX2-OT	3	180721562	181508734	0.203782	12	18	66.6667	14	31	45.1613
PBX1	1	164524821	164868533	0.212466	8	11	72.7273	4	11	36.3636
RP11-13N12.1	8	16512627	16772553	0.212466	8	13	61.5385	4	8	50
NOS1	12	117636114	117889975	0.212466	8	15	53.3333	4	17	23.5294
ARNT2	15	80696692	80890278	0.212466	8	11	72.7273	4	6	66.6667
VAT1L	16	77822483	78014003	0.212466	8	11	72.7273	4	9	44.4444
NRG1	8	31496902	32622548	0.216188	17	32	53.125	31	60	51.6667
CAMTA1	1	6845384	7827916	0.232317	15	29	51.7241	24	50	48
AC009499.1	2	33931953	34522820	0.279773	10	19	52.6316	9	16	56.25
FMN2	1	240177648	240655529	0.325678	11	17	64.7059	12	24	50
ABTB2	11	34172535	34379555	0.325678	11	17	64.7059	12	24	50
LRRC4C	11	40135753	41481323	0.325678	11	17	64.7059	12	33	36.3636
BCAS3	17	58755172	59470198	0.334984	15	32	46.875	25	41	60.9756
STXBP1	9	130374540	130457460	0.341187	6	10	60	1	7	14.2857
GRIN2A	16	9847261	10276611	0.341187	6	10	60	1	7	14.2857
AC005323.1	17	10286461	10527704	0.341187	6	14	42.8571	1	3	33.3333
TOP3A	17	18174742	18218288	0.341187	6	8	75	1	13	7.69231
CLDN11	3	170136653	170578169	0.393916	9	13	69.2308	7	15	46.6667
AC011288.2	7	13141016	13743774	0.393916	9	13	69.2308	7	20	35
NELL1	11	20691117	21597227	0.393916	9	11	81.8182	7	12	58.3333
NWD1	19	16830787	16928774	0.393916	9	18	50	7	17	41.1765
INADL	1	62208149	62629592	0.403221	14	27	51.8519	22	46	47.8261
PEBP4	8	22570769	22857513	0.403221	14	28	50	22	66	33.3333
WDR64	1	241815580	241965435	0.490069	5	5	100	0	3	0
OLFML2A	9	127539437	127577164	0.490069	5	5	100	0	2	0
PARVA	11	12398732	12552348	0.490069	5	7	71.4286	0	1	0
ELAVL3	19	11562143	11591803	0.490069	5	6	83.3333	0	3	0
C20orf43	20	55043647	55093943	0.490069	5	7	71.4286	0	9	0
FRMPD3	X	106765680	106848481	0.490069	5	6	83.3333	0	1	0
NMNAT1	1	10003486	10045559	0.499374	8	10	80	5	23	21.7391
GREB1L	18	18822203	19102791	0.499374	8	18	44.4444	5	18	27.7778
NUP98	11	3692313	3819022	0.505577	10	19	52.6316	10	24	41.6667
GRK6	5	176830205	176869902	0.521086	16	83	19.2771	30	77	38.961
FBN2	5	127593601	127994878	0.524187	7	7	100	3	14	21.4286
ZNRF3	22	29279580	29453475	0.524187	7	11	63.6364	3	13	23.0769
AC005592.2	5	141704858	142051566	0.539696	11	18	61.1111	13	30	43.3333
CTNNA3	10	67679719	69455927	0.580018	14	36	38.8889	23	43	53.4884
DENND4A	15	65952959	66084631	0.694781	13	22	59.0909	20	52	38.4615
ADAMTS6	5	64444563	64777747	0.753713	9	9	100	8	19	42.1053
ATP8A2	13	25946209	26599989	0.753713	9	13	69.2308	8	22	36.3636
EML5	14	89078775	89259096	0.753713	9	10	90	8	12	66.6667
ADAMTSL3	15	84322838	84708594	0.753713	9	21	42.8571	8	19	42.1053
CRHR1	17	43699267	43913193	0.753713	9	15	60	8	14	57.1429
AUTS2	7	69063905	70258054	0.797137	12	19	63.1579	17	41	41.4634
ULK4	3	41288090	42003922	0.868476	10	23	43.4783	11	24	45.8333
MTHFD1	14	64854749	64926725	0.868476	10	15	66.6667	11	42	26.1905
MEGF11	15	66187634	66546085	0.868476	11	15	73.3333	14	27	51.8519
ZNF490	19	12688775	12750912	0.868476	11	15	73.3333	14	24	58.3333
IL1RAPL1	X	28605516	29974840	1.01115	13	24	54.1667	21	41	51.2195
ARID1A	1	27022524	27108595	1.05148	8	11	72.7273	6	45	13.3333
SGCD	5	155297354	156194499	1.05148	8	13	61.5385	6	12	50
OFCC1	6	9596343	10211841	1.05148	8	13	61.5385	6	20	30
SLC17A5	6	74303102	74363878	1.05148	8	11	72.7273	6	12	50
SMG1	16	18816175	18937776	1.05148	8	9	88.8889	6	17	35.2941
ATP6V1C2	2	10861775	10925236	1.23758	6	9	66.6667	2	5	40
SPDYA	2	29005383	29073477	1.23758	6	9	66.6667	2	6	33.3333
CHN1	2	175664091	175870097	1.23758	6	10	60	2	9	22.2222
NTM	11	131240373	132206716	1.23758	6	9	66.6667	2	7	28.5714
LCMT1	16	25123047	25189551	1.23758	6	9	66.6667	2	7	28.5714
CAMK1D	10	12391481	12877545	1.24378	15	29	51.7241	29	58	50
DNAH3	16	20943804	21170762	1.2748	16	30	53.3333	33	58	56.8966
OGDH	7	44646171	44748665	1.30271	7	12	58.3333	4	30	13.3333
RP11-1H15.2	11	9860690	9950810	1.30271	7	9	77.7778	4	10	40
ACER1	19	6306510	6333640	1.30271	7	9	77.7778	4	9	44.4444
NRG3	10	83635070	84746723	1.35544	11	21	52.381	15	25	60
EYA3	1	28296855	28415207	1.35854	9	13	69.2308	9	23	39.1304
LTBP1	2	33172039	33624576	1.35854	9	19	47.3684	9	13	69.2308
CNOT1	16	58553855	58663750	1.35854	9	21	42.8571	9	35	25.7143
CELSR1	22	46756731	46933067	1.35854	9	13	69.2308	9	15	60
INO80	15	41267889	41408552	1.43609	10	22	45.4545	12	48	25
DAB1	1	57460451	59012406	1.60358	14	24	58.3333	26	47	55.3191
USH2A	1	215796236	216596738	2.03472	8	9	88.8889	7	18	38.8889
RGS7	1	240931554	241520530	2.03472	8	15	53.3333	7	15	46.6667
SGK1	6	134490384	134639250	2.03472	8	12	66.6667	7	22	31.8182
LAMC3	9	133884469	133969860	2.03472	8	12	66.6667	7	9	77.7778
AGBL2	11	47681143	47736941	2.03472	8	14	57.1429	7	14	50
HS6ST3	13	96743093	97485671	2.03472	8	12	66.6667	7	20	35
LIN52	14	74551499	74667936	2.03472	8	12	66.6667	7	12	58.3333
EXD1	15	41474923	41522941	2.03472	8	10	80	7	13	53.8462
FRMD4A	10	13685706	14504141	2.20531	16	28	57.1429	35	70	50
LHFPL3	7	103969104	104549001	2.32938	9	15	60	10	15	66.6667
CPEB3	10	93808399	94050844	2.53409	12	17	70.5882	20	43	46.5116
LRRC38	1	13801445	13840543	2.67677	5	6	83.3333	1	2	50
DNAJC8	1	28527068	28559536	2.67677	5	7	71.4286	1	6	16.6667
C1orf101	1	244617679	244804479	2.67677	5	11	45.4545	1	6	16.6667
AC074363.1	2	168149681	168414843	2.67677	5	8	62.5	1	3	33.3333
USO1	4	76649762	76735382	2.67677	5	10	50	1	10	10
RP11-69I8.3	6	132272086	132398533	2.67677	5	6	83.3333	1	2	50
RHBDL3	17	30593195	30651680	2.67677	5	8	62.5	1	2	50
FAM59A	18	29843506	30050447	2.67677	5	5	100	1	8	12.5
SCAMP4	19	1905371	1926012	2.67677	5	5	100	1	2	50
TSPEAR	21	45917775	46131495	2.67677	5	6	83.3333	1	4	25
YEATS2	3	183415606	183530413	2.82565	7	10	70	5	31	16.129
DBC1	9	121915736	122131745	2.82565	7	8	87.5	5	9	55.5556
CCAR1	10	70480769	70552134	2.82565	7	13	53.8462	5	18	27.7778
CDK12	17	37617739	37721160	2.82565	7	11	63.6364	5	17	29.4118
ZNF385C	17	40177594	40215096	2.82565	7	9	77.7778	5	8	62.5
RPS6KB1	17	57970447	58027925	2.82565	7	12	58.3333	5	11	45.4545
ESR2	14	64550950	64804830	3.05828	11	19	57.8947	17	34	50
MAN1C1	1	25943959	26112698	3.34984	6	7	85.7143	3	7	42.8571
SLC30A5	5	68389473	68426896	3.34984	6	8	75	3	10	30
PCMT1	6	150070579	150132556	3.34984	6	9	66.6667	3	4	75
KCND2	7	119913722	120390385	3.34984	6	8	75	3	8	37.5
TSHZ2	20	51588946	52107617	3.34984	6	11	54.5455	3	9	33.3333
CACNA2D3	3	54156574	55108584	3.53594	10	18	55.5556	14	24	58.3333
MATN2	8	98881068	99048944	3.53594	10	16	62.5	14	20	70
TRAPPC9	8	140742586	141468678	3.53594	19	42	45.2381	50	74	67.5676
CSNK1G1	15	64457716	64665968	3.53594	22	40	55	64	120	53.3333
NCOA3	20	46130601	46285621	3.53594	10	17	58.8235	14	56	25
RBMS3	3	29322473	30051886	3.69102	8	10	80	8	20	40
CIT	12	120123595	120315095	3.69102	8	12	66.6667	8	18	44.4444
SPPL3	12	121200313	121342174	3.69102	8	11	72.7273	8	26	30.7692
RBFOX1	16	6069095	7763340	3.69102	16	40	40	37	56	66.0714
NUP155	5	37288239	37371283	3.81509	9	13	69.2308	11	35	31.4286
RUFY1	5	178977559	179037027	3.81509	9	16	56.25	11	44	25
DPP6	7	153584182	154685995	3.81509	9	19	47.3684	11	23	47.8261
FANCA	16	89803959	89883065	3.81509	9	15	60	11	15	73.3333
METTL16	17	2319352	2415200	3.81509	9	16	56.25	11	48	22.9167
PTPN9	15	75759462	75871630	3.93916	18	29	62.069	46	70	65.7143
CTD-2116N17.1	15	64472547	64665980	4.06323	21	38	55.2632	60	117	51.2821
C10orf112	10	19492779	20079330	4.43543	11	18	61.1111	18	33	54.5455
PKLR	1	155259086	155271225	4.46645	4	4	100	0	0	#DIV/0!
ADAMTS19	5	128795958	129074376	4.46645	4	6	66.6667	0	1	0
CTC-359M8.1	5	145686661	145756526	4.46645	4	6	66.6667	0	0	#DIV/0!
SCUBE3	6	35182190	35220856	4.46645	4	5	80	0	2	0
PCLO	7	82383321	82792246	4.46645	4	7	57.1429	0	4	0
CTC-756D1.2	8	23316114	23342484	4.46645	4	4	100	0	2	0
C8orf86	8	38368352	38386180	4.46645	4	4	100	0	1	0
SEPHS1	10	13359424	13390297	4.46645	4	6	66.6667	0	32	0
RP11-112J1.2	14	59294952	59484046	4.46645	4	5	80	0	3	0
RP11-361H10.3	14	76702160	76729817	4.46645	4	4	100	0	1	0
OIP5	15	41601466	41624819	4.46645	4	5	80	0	5	0
PIF1	15	65107831	65117867	4.46645	4	4	100	0	0	#DIV/0!
GLP2R	17	9728868	9795419	4.46645	4	6	66.6667	0	3	0
ZNF433	19	12125547	12146556	4.46645	4	5	80	0	0	#DIV/0!
ZNF430	19	21203426	21242852	4.46645	4	4	100	0	0	#DIV/0!
AC092364.1	19	21769596	21905511	4.46645	4	7	57.1429	0	2	0
SNTA1	20	31995761	32031698	4.46645	4	10	40	0	3	0
AP001255.2	21	24437813	24503528	4.46645	4	4	100	0	0	#DIV/0!
C22orf28	22	32783569	32808242	4.46645	4	4	100	0	3	0
NKAP	X	119059014	119077735	4.46645	4	4	100	0	3	0
TIAM2	6	155153831	155578857	4.99374	12	32	37.5	22	40	55
SPAG9	17	49039535	49198226	5.21086	13	25	52	26	39	66.6667
CMTM8	3	32280171	32411817	5.55204	7	10	70	6	9	66.6667
RP11-219G10.3	4	189321890	189602205	5.55204	7	11	63.6364	6	12	50
KCNB2	8	73449626	73850584	5.55204	7	9	77.7778	6	13	46.1538
RP11-154D17.1	9	84304628	84391815	5.55204	7	14	50	6	11	54.5455
RP11-144F15.1	12	106889736	107168696	5.55204	7	9	77.7778	6	12	50
ACSL4	X	108872579	108976632	5.55204	7	9	77.7778	6	22	27.2727
WDYHV1	8	124428965	124479470	6.04831	9	14	64.2857	12	18	66.6667
PTK2	8	141667999	142012315	6.04831	9	16	56.25	12	26	46.1538
MTOR	1	11166592	11322608	6.26543	8	14	57.1429	9	14	64.2857
MGAT4A	2	99235569	99347589	6.26543	8	12	66.6667	9	20	45
MDN1	6	90352218	90529442	6.26543	8	11	72.7273	9	31	29.0323
CASC5	15	40886218	40956540	6.26543	8	9	88.8889	9	17	52.9412
TMC7	16	18995274	19075260	6.26543	8	8	100	9	14	64.2857
OLFM2	19	9964395	10047070	6.26543	8	12	66.6667	9	20	45
CDH4	20	59827559	60512307	6.26543	8	11	72.7273	9	15	60
PDSS2	6	107473761	107780768	6.32747	11	22	50	19	40	47.5
C9orf3	9	97488983	97849441	6.32747	11	18	61.1111	19	41	46.3415
MSH4	1	76262567	76378923	7.63018	6	6	100	4	8	50
DSCAML1	11	117298489	117688240	7.63018	6	13	46.1538	4	10	40
CCNT1	12	49082247	49110681	7.63018	6	8	75	4	15	26.6667
RP11-510I5.1	12	96816104	96879220	7.63018	6	7	85.7143	4	15	26.6667
NALCN	13	101706130	102068843	7.63018	6	9	66.6667	4	10	40
WDHD1	14	55405668	55493823	7.63018	6	12	50	4	35	11.4286
MED1	17	37560538	37607521	7.63018	6	12	50	4	17	23.5294
PRPF6	20	62612488	62664453	7.63018	6	7	85.7143	4	4	100
ENTPD5	14	74424713	74486102	7.78527	10	12	83.3333	16	22	72.7273
IQCH	15	67547138	67794598	7.78527	10	20	50	16	32	50
PHF20	20	34359896	34538303	8.18849	15	24	62.5	36	89	40.4494
TAF1B	2	9983483	10074537	8.49866	5	6	83.3333	2	7	28.5714
KLHL29	2	23608088	23931481	8.49866	5	8	62.5	2	8	25
SLC23A3	2	219940051	220035549	8.49866	5	11	45.4545	2	15	13.3333
C3orf33	3	155480401	155524140	8.49866	5	6	83.3333	2	5	40
RP11-428C6.1	5	72921983	73237818	8.49866	5	11	45.4545	2	4	50
SMAP1	6	71377479	71571718	8.49866	5	9	55.5556	2	7	28.5714
TRRAP	7	98475556	98610866	8.49866	5	7	71.4286	2	9	22.2222
ADAM32	8	38964509	39142435	8.49866	5	7	71.4286	2	6	33.3333
CTA-392E5.1	8	86851934	86963312	8.49866	5	5	100	2	5	40
BTAF1	10	93683822	93790082	8.49866	5	9	55.5556	2	12	16.6667
NUP160	11	47799639	47870107	8.49866	5	6	83.3333	2	16	12.5
FRS2	12	69864129	69973562	8.49866	5	7	71.4286	2	6	33.3333
SLC41A2	12	105196331	105352522	8.49866	5	9	55.5556	2	6	33.3333
CIRH1A	16	69166418	69202924	8.49866	5	8	62.5	2	17	11.7647
SUGP1	19	19387323	19431318	8.49866	5	7	71.4286	2	9	22.2222
CDK5RAP1	20	31946645	31989367	8.49866	5	8	62.5	2	5	40
AEBP2	12	19556979	19873735	8.77781	14	19	73.6842	32	79	40.5063
RORA	15	60780483	61521518	8.83985	11	19	57.8947	20	32	62.5
SNX6	14	35030300	35099389	9.21205	9	17	52.9412	13	24	54.1667
TUSC3	8	15274724	15624158	9.24307	12	16	75	24	63	38.0952
AKAP12	6	151561134	151679692	10.0185	7	10	70	7	12	58.3333
JAZF1	7	27870192	28220362	10.0185	7	9	77.7778	7	21	33.3333
DENND2A	7	140218220	140373793	10.0185	7	17	41.1765	7	16	43.75
PTPRN2	7	157331750	158380480	10.0185	7	9	77.7778	7	18	38.8889
RGS22	8	100973164	101143496	10.0185	7	9	77.7778	7	14	50
ZFPM2	8	106330920	106816760	10.0185	7	11	63.6364	7	21	33.3333
DENND4C	9	19288622	19374275	10.0185	7	11	63.6364	7	14	50
TMEM132D	12	129556270	130388211	10.0185	7	12	58.3333	7	20	35
HYDIN	16	70841281	71264625	10.0185	7	12	58.3333	7	20	35
UTP6	17	30187923	30228731	10.0185	7	11	63.6364	7	42	16.6667
NPEPPS	17	45600306	45700642	10.0185	7	9	77.7778	7	17	41.1765
ABCC3	17	48712138	48769063	10.0185	7	8	87.5	7	13	53.8462
SAMHD1	20	35518632	35580246	10.0185	7	14	50	7	16	43.75
KCNMA1	10	78637355	79398353	10.2046	8	16	50	10	16	62.5
NEO1	15	73344051	73597547	10.2046	8	15	53.3333	10	20	50
AC109460.2	16	28897204	28936455	10.2046	8	11	72.7273	10	14	71.4286
DNAH2	17	7623039	7737058	10.2046	8	14	57.1429	10	22	45.4545
MARCH10	17	60778676	60885705	10.2046	0	0	#DIV/0!	0	0	#DIV/0!
NAALADL2	3	174156363	175523428	11.1661	10	17	58.8235	17	33	51.5152
WDR70	5	37379314	37753537	11.2592	14	20	70	33	76	43.4211
LARGE	22	33561991	34318829	12.3137	12	23	52.1739	25	58	43.1034
WIBG	12	56295197	56326402	12.686	25	29	86.2069	87	137	63.5036
INO80D	2	206858445	206951027	13.6785	9	12	75	14	22	63.6364
SHANK2	11	70313961	70963623	13.6785	9	19	47.3684	14	23	60.8696
SYNE2	14	64319683	64693165	13.6785	9	18	50	14	28	50
FBXO11	2	48016455	48132932	15.1983	6	7	85.7143	5	27	18.5185
SLC12A8	3	124801480	124998021	15.1983	6	9	66.6667	5	10	50
UBXN7	3	196074533	196159345	15.1983	6	11	54.5455	5	16	31.25
RP11-608O21.1	4	19457059	19911315	15.1983	6	9	66.6667	5	12	41.6667
HSPA4	5	132387654	132442141	15.1983	6	13	46.1538	5	18	27.7778
WWC1	5	167718656	167899308	15.1983	6	7	85.7143	5	12	41.6667
COL22A1	8	139600478	139926249	15.1983	6	8	75	5	9	55.5556
ZC3H3	8	144519825	144623623	15.1983	6	8	75	5	12	41.6667
TMEM132C	12	128751948	129192460	15.1983	6	9	66.6667	5	7	71.4286
GALNTL1	14	69725994	69821183	15.1983	6	9	66.6667	5	10	50
GABRG3	15	27216429	27778373	15.1983	6	9	66.6667	5	10	50
TJP1	15	29991571	30261068	15.1983	6	11	54.5455	5	11	45.4545
NTRK3	15	88402982	88799999	15.1983	6	8	75	5	10	50
CREBBP	16	3775055	3930722	15.1983	6	11	54.5455	5	17	29.4118
MTA3	2	42721709	42984087	15.3534	17	31	54.8387	48	91	52.7473
ROBO2	3	75955846	77699115	15.6636	10	19	52.6316	18	38	47.3684
ADCY2	5	7396321	7830194	15.9427	8	12	66.6667	11	18	61.1111
CPM	12	69235977	69365350	15.9427	8	9	88.8889	11	17	64.7059
DSCAM	21	41382926	42219065	16.408	11	16	68.75	22	31	70.9677
AC007682.1	2	51259739	52635055	17.0283	7	11	63.6364	8	18	44.4444
SHROOM3	4	77356253	77704406	17.0283	7	13	53.8462	8	11	72.7273
MAPKAP1	9	128199672	128469513	17.0283	7	13	53.8462	8	25	32
DPF3	14	73075742	73360809	17.0283	7	11	63.6364	8	12	66.6667
FAM81A	15	59664892	59815748	17.0283	7	11	63.6364	8	17	47.0588
FIP1L1	4	54243810	55161439	19.4477	19	30	63.3333	59	124	47.5806
MYO3B	2	171034655	171511662	19.7578	9	15	60	15	26	57.6923
FER	5	108083523	108532542	19.7578	9	16	56.25	15	29	51.7241
EXOC4	7	132937829	133751342	19.7578	9	18	50	15	32	46.875
EEA1	12	93164413	93323107	19.7578	9	12	75	15	28	53.5714
TMC5	16	19421861	19510435	19.7578	9	12	75	15	26	57.6923
DISP1	1	222988406	223179337	20.4402	4	8	50	1	6	16.6667
GPR1	2	207040040	207082771	20.4402	4	5	80	1	4	25
AC114765.1	2	220970377	221315499	20.4402	4	5	80	1	3	33.3333
TRPM8	2	234826043	234928166	20.4402	4	4	100	1	3	33.3333
IQCJ	3	158680717	158984096	20.4402	4	5	80	1	5	20
CPLX1	4	778745	819986	20.4402	4	5	80	1	3	33.3333
CTD-2143L24.1	5	9629558	9903938	20.4402	4	6	66.6667	1	5	20
HSD17B4	5	118788138	118878028	20.4402	4	4	100	1	3	33.3333
ETF1	5	137841784	137878989	20.4402	4	7	57.1429	1	6	16.6667
ENPP3	6	131949582	132068553	20.4402	4	5	80	1	4	25
ZNF212	7	148936742	148952700	20.4402	4	6	66.6667	1	1	100
FBXO43	8	101145588	101158028	20.4402	4	4	100	1	1	100
SCUBE2	11	9041071	9159661	20.4402	4	7	57.1429	1	6	16.6667
RP11-286N22.8	11	61196692	61253294	20.4402	4	6	66.6667	1	15	6.66667
DNM1L	12	32832134	32905700	20.4402	4	6	66.6667	1	12	8.33333
RXFP2	13	32313674	32377009	20.4402	4	5	80	1	2	50
C14orf164	14	23654525	23742686	20.4402	4	7	57.1429	1	8	12.5
KCNK13	14	90528109	90652201	20.4402	4	7	57.1429	1	3	33.3333
RP11-66B24.5	15	101256454	101368702	20.4402	4	5	80	1	3	33.3333
AC009163.1	16	75507023	75529305	20.4402	4	6	66.6667	1	5	20
AC091153.4	17	4578674	4600129	20.4402	4	6	66.6667	1	2	50
SNRNP70	19	49588465	49611869	20.4402	4	6	66.6667	1	1	100
MYBL2	20	42295754	42345136	20.4402	4	7	57.1429	1	7	14.2857
SIM2	21	38071433	38131815	20.4402	4	4	100	1	3	33.3333
TTLL8	22	50453552	50495364	20.4402	4	5	80	1	1	100
ARSE	X	2852699	2886286	20.4402	4	6	66.6667	1	3	33.3333
NUCKS1	1	205681947	205719404	20.6263	5	6	83.3333	3	5	60
ENAH	1	225677502	225840844	20.6263	5	7	71.4286	3	11	27.2727
AHCTF1	1	247002400	247095280	20.6263	5	9	55.5556	3	12	25
LINC00486	2	33050510	33151760	20.6263	5	9	55.5556	3	4	75
AC068718.1	2	188577543	189152418	20.6263	5	14	35.7143	3	10	30
DGKD	2	234263153	234380750	20.6263	5	6	83.3333	3	13	23.0769
GPR156	3	119883492	120003941	20.6263	5	7	71.4286	3	5	60
SENP5	3	196594727	196661585	20.6263	5	9	55.5556	3	8	37.5
CLNK	4	10488019	10686489	20.6263	5	6	83.3333	3	9	33.3333
HLA-A	6	29909037	29913661	20.6263	5	7	71.4286	3	5	60
PACSIN1	6	34433916	34503006	20.6263	5	6	83.3333	3	8	37.5
GTF2IRD2B	7	74508364	74767788	20.6263	5	6	83.3333	3	4	75
SNX31	8	101585116	101675643	20.6263	5	8	62.5	3	7	42.8571
UBE4A	11	118230300	118269926	20.6263	5	7	71.4286	3	7	42.8571
NELL2	12	44902058	45315631	20.6263	5	6	83.3333	3	3	100
C14orf45	14	74486056	74549566	20.6263	5	8	62.5	3	8	37.5
DDX19B	16	70328700	70369186	20.6263	5	6	83.3333	3	9	33.3333
SLC7A9	19	33321421	33360683	20.6263	5	6	83.3333	3	5	60
FAM65C	20	49202645	49308065	20.6263	5	11	45.4545	3	4	75
EP300	22	41487790	41576081	20.6263	5	6	83.3333	3	18	16.6667
USP34	2	61414591	61697904	21.5878	10	20	50	19	45	42.2222
PALLD	4	169418217	169849608	21.5878	10	19	52.6316	19	44	43.1818
TLK1	2	171847333	172087824	21.836	11	17	64.7059	23	48	47.9167
UBR1	15	43235095	43398299	21.836	11	18	61.1111	23	43	53.4884
MLL3	7	151832010	152133090	22.5183	14	21	66.6667	36	56	64.2857
LPHN2	1	81771845	82458107	24.0382	8	12	66.6667	12	22	54.5455
KCMF1	2	85198216	85282560	24.0382	8	12	66.6667	12	38	31.5789
CDK13	7	39989636	40136733	24.0382	8	16	50	12	29	41.3793
RYR1	19	38924340	39078204	24.0382	8	18	44.4444	12	28	42.8571
FARP2	2	242295658	242434256	27.419	7	8	87.5	9	16	56.25
IDO2	8	39792133	39873910	27.419	7	12	58.3333	9	17	52.9412
CHFR	12	133416937	133485772	27.419	7	11	63.6364	9	12	75
RALGAPA1	14	36007558	36278510	27.419	7	14	50	9	15	60
GLG1	16	74481328	74641042	27.419	7	16	43.75	9	20	45
CERS4	19	8271620	8327305	27.419	7	10	70	9	20	45
ARMC6	19	19144384	19170563	27.419	7	9	77.7778	9	12	75
KIAA1671	22	25421600	25593415	27.419	7	14	50	9	14	64.2857
ATP1A4	1	160121360	160156767	27.6051	6	7	85.7143	6	6	100
CNOT10	3	32726637	32815367	27.6051	6	11	54.5455	6	20	30
ZFYVE28	4	2271309	2420390	27.6051	6	8	75	6	10	60
EPN2	17	19140690	19240028	27.6051	6	9	66.6667	6	15	40
SYNRG	17	35874900	35969488	27.6051	6	11	54.5455	6	21	28.5714
TMPRSS9	19	2389769	2426086	27.6051	6	9	66.6667	6	11	54.5455
SEZ6L	22	26565440	26779562	27.6051	6	11	54.5455	6	9	66.6667
CDH12	5	21750777	22853731	27.9153	9	17	52.9412	16	32	50
GMDS	6	1624041	2245926	27.9153	9	19	47.3684	16	33	48.4848
GAPVD1	9	128024073	128129486	27.9153	9	16	56.25	16	25	64
PRKG1	10	52750945	54058110	27.9463	14	22	63.6364	37	64	57.8125
FARP1	13	98795434	99102023	28.7217	11	17	64.7059	24	48	50
MYO9A	15	72114632	72410422	28.7217	11	18	61.1111	24	47	51.0638
MSRA	8	9911778	10286401	29.187	10	19	52.6316	20	35	57.1429
CSMD3	8	113235157	114449328	29.187	10	20	50	20	44	45.4545
HECTD1	14	31569318	31677010	29.187	10	14	71.4286	20	40	50
SDK2	17	71330523	71640227	29.187	10	14	71.4286	20	34	58.8235
DTNB	2	25600067	25896503	34.5933	12	21	57.1429	29	55	52.7273
NSMCE2	8	126103921	126379362	34.5933	12	21	57.1429	29	67	43.2836
FBXO42	1	16573334	16678949	35.1158	8	14	57.1429	13	33	39.3939
RFWD2	1	175911248	176176629	35.1158	8	13	61.5385	13	25	52
CLASP2	3	33537737	33759848	35.1158	8	10	80	13	26	50
TLK2	17	60556386	60692839	38.9049	10	17	58.8235	21	39	53.8462
IL22RA1	1	24446261	24469611	40.8534	3	3	100	0	0	#DIV/0!
RP1-28O10.1	1	209834709	209897470	40.8534	3	3	100	0	1	0
RP11-15I11.2	1	212341549	212363601	40.8534	3	3	100	0	2	0
GPR137B	1	236305832	236385165	40.8534	3	4	75	0	4	0
AC069154.2	2	120302008	120419827	40.8534	3	3	100	0	3	0
AC019221.4	2	234263220	234301045	40.8534	3	3	100	0	4	0
AC005237.4	2	241955016	242003533	40.8534	3	3	100	0	1	0
LETM1	4	1813206	1857974	40.8534	3	3	100	0	13	0
AMBN	4	71457973	71473005	40.8534	3	4	75	0	0	#DIV/0!
ADAD1	4	123300121	123350957	40.8534	3	3	100	0	0	#DIV/0!
C5orf50	5	171212876	171221602	40.8534	3	3	100	0	0	#DIV/0!
CTB-32H22.1	5	172841038	172878168	40.8534	3	3	100	0	0	#DIV/0!
BTNL3	5	180415845	180433727	40.8534	3	3	100	0	1	0
SOSTDC1	7	16501106	16570205	40.8534	3	4	75	0	1	0
POU6F2	7	39017598	39532694	40.8534	3	8	37.5	0	4	0
SLC26A3	7	107405912	107443670	40.8534	3	3	100	0	1	0
EPHX2	8	27348296	27403081	40.8534	3	4	75	0	0	#DIV/0!
RP11-94H18.3	8	29779029	29811240	40.8534	3	3	100	0	3	0
ABCC2	10	101542489	101611949	40.8534	3	3	100	0	1	0
KNDC1	10	134973951	135039916	40.8534	3	5	60	0	0	#DIV/0!
SCN3B	11	123499895	123525952	40.8534	3	3	100	0	0	#DIV/0!
TC2N	14	92246095	92333880	40.8534	3	4	75	0	3	0
RP11-253M7.4	15	69750861	69754145	40.8534	3	3	100	0	0	#DIV/0!
AC004448.6	17	19374432	19396222	40.8534	3	5	60	0	0	#DIV/0!
ZNF653	19	11594245	11616738	40.8534	3	7	42.8571	0	1	0
AP1M1	19	16308665	16346156	40.8534	3	4	75	0	1	0
ZNF101	19	19779605	19791761	40.8534	3	4	75	0	3	0
LIPE	19	42905666	42931578	40.8534	3	3	100	0	2	0
DUXA	19	57664943	57678811	40.8534	3	4	75	0	0	#DIV/0!
RP4-726N1.2	20	18040137	18051652	40.8534	3	3	100	0	0	#DIV/0!
GGT7	20	33432523	33460663	40.8534	3	3	100	0	3	0
HSCB	22	29138019	29153503	40.8534	3	4	75	0	6	0
PHF21B	22	45277042	45405880	40.8534	3	4	75	0	3	0
NOX1	X	100098313	100129334	40.8534	3	3	100	0	0	#DIV/0!
TREX2	X	152710178	152736045	40.8534	3	3	100	0	1	0
RIMS2	8	104512976	105268322	42.1105	14	23	60.8696	39	71	54.9296
ZBTB8A	1	33005028	33066591	42.1972	7	11	63.6364	10	24	41.6667
PAK2	3	196466728	196559518	42.1972	7	11	63.6364	10	37	27.027
FAM193A	4	2626988	2734292	42.1972	7	9	77.7778	10	25	40
DIP2C	10	320130	735683	42.1972	7	8	87.5	10	16	62.5
RP11-1407O15.2	17	36337717	36421858	42.1972	7	15	46.6667	10	22	45.4545
STAT5B	17	40351186	40428725	42.1972	7	13	53.8462	10	56	17.8571
MBTD1	17	49254786	49337524	42.1972	7	14	50	10	22	45.4545
PRPF3	1	150293925	150325671	42.2349	5	6	83.3333	4	14	28.5714
TSSC1	2	3192696	3381653	42.2349	5	7	71.4286	4	15	26.6667
NOL10	2	10710892	10830101	42.2349	5	8	62.5	4	9	44.4444
RANBP2	2	109335937	109402267	42.2349	5	9	55.5556	4	6	66.6667
GPR155	2	175296966	175351822	42.2349	5	5	100	4	5	80
WDFY1	2	224720433	224810104	42.2349	5	14	35.7143	4	12	33.3333
HEG1	3	124684554	124774802	42.2349	5	5	100	4	7	57.1429
AC114947.1	5	43192173	43280952	42.2349	5	5	100	4	9	44.4444
ATP6V0E1	5	172410760	172462448	42.2349	5	8	62.5	4	15	26.6667
ECT2L	6	139117063	139225207	42.2349	5	9	55.5556	4	13	30.7692
TULP4	6	158733692	158932860	42.2349	5	11	45.4545	4	11	36.3636
POR	7	75528518	75616173	42.2349	5	11	45.4545	4	10	40
C8orf46	8	67372238	67430759	42.2349	5	6	83.3333	4	5	80
CKAP5	11	46764598	46867847	42.2349	5	15	33.3333	4	11	36.3636
ARCN1	11	118443105	118473730	42.2349	5	5	100	4	10	40
MYBPC1	12	101962131	102079796	42.2349	5	8	62.5	4	5	80
RP11-87C12.2	12	122326692	122359376	42.2349	5	8	62.5	4	9	44.4444
RILPL1	12	123955925	124018265	42.2349	5	8	62.5	4	9	44.4444
MIPOL1	14	37667118	38021566	42.2349	5	8	62.5	4	6	66.6667
KCTD19	16	67323393	67360661	42.2349	5	7	71.4286	4	5	80
CHST6	16	75507022	75529282	42.2349	5	6	83.3333	4	5	80
AC007639.1	17	70380443	70588943	42.2349	5	6	83.3333	4	12	33.3333
CTD-2006C1.2	19	12098432	12157090	42.2349	5	9	55.5556	4	5	80
RP1-199H16.5	22	38974125	39052634	42.2349	5	8	62.5	4	12	33.3333
EFCAB6	22	43924624	44208217	42.2349	5	10	50	4	10	40
EPB41	1	29213603	29446553	46.3178	21	34	61.7647	75	200	37.5
NVL	1	224415036	224518089	46.5016	6	12	50	7	23	30.4348
AC074391.1	2	65663864	65919319	46.5016	6	16	37.5	7	19	36.8421
TCF7L1	2	85360533	85537511	46.5016	6	9	66.6667	7	12	58.3333
NPAS2	2	101436614	101613291	46.5016	6	8	75	7	12	58.3333
RASGRF2	5	80256491	80525975	46.5016	6	8	75	7	11	63.6364
RP1-292B18.4	6	151409239	151549582	46.5016	6	11	54.5455	7	11	63.6364
AC005062.2	7	19958604	20180076	46.5016	6	6	100	7	10	70
HECW1	7	43152198	43602938	46.5016	6	10	60	7	15	46.6667
DLGAP2	8	1449531	1656642	46.5016	6	9	66.6667	7	14	50
TMC1	9	75136717	75455695	46.5016	6	11	54.5455	7	20	35
MED13	17	60019967	60142643	46.5016	6	13	46.1538	7	20	35
CARM1	19	10982253	11033448	46.5016	6	9	66.6667	7	19	36.8421
SAE1	19	47634080	47713892	46.5016	6	10	60	7	19	36.8421
SEL1L2	20	13829893	13977089	46.5016	6	7	85.7143	7	11	63.6364
EEF2K	16	22217616	22297954	47.878	11	19	57.8947	26	59	44.0678
AFF3	2	100163718	100759201	49.9104	8	16	50	14	27	51.8519
AGBL1	15	86685235	87531323	49.9104	8	15	53.3333	14	25	56
HPSE2	10	100218875	100995619	51.0783	10	19	52.6316	22	43	51.1628
ECE1	1	21543740	21671997	52.2446	9	11	81.8182	18	33	54.5455
ZSWIM5	1	45482071	45771881	52.2446	9	15	60	18	36	50
C16orf45	16	15528325	15682116	52.2446	9	15	60	18	36	50
NOL9	1	6581407	6614595	55.9281	4	6	66.6667	2	4	50
UBQLN4	1	156005092	156023585	55.9281	4	4	100	2	3	66.6667
NMNAT2	1	183217372	183387737	55.9281	4	8	50	2	8	25
NGEF	2	233743396	233877982	55.9281	4	6	66.6667	2	4	50
LZTFL1	3	45864808	45957534	55.9281	4	4	100	2	3	66.6667
ABLIM2	4	7967039	8160559	55.9281	4	8	50	2	11	18.1818
RP11-742B18.1	4	88489187	88655108	55.9281	4	5	80	2	5	40
RP11-215A19.1	4	187207248	187422151	55.9281	4	8	50	2	4	50
RP11-565A3.2	4	188454032	188593795	55.9281	4	6	66.6667	2	3	66.6667
RNF180	5	63461671	63668696	55.9281	4	6	66.6667	2	2	100
NME5	5	137450866	137475132	55.9281	4	6	66.6667	2	6	33.3333
ABHD16A	6	31654726	31671221	55.9281	4	4	100	2	3	66.6667
TNXB	6	32008931	32083111	55.9281	4	9	44.4444	2	5	40
KIAA1244	6	138483058	138665800	55.9281	4	7	57.1429	2	6	33.3333
AC068587.3	8	12394588	12523137	55.9281	4	6	66.6667	2	8	25
GDA	9	74729511	74872109	55.9281	4	5	80	2	8	25
GAD2	10	26505236	26593487	55.9281	4	7	57.1429	2	6	33.3333
DNAJB13	11	73661364	73681411	55.9281	4	6	66.6667	2	5	40
PKNOX2	11	125034583	125303285	55.9281	4	7	57.1429	2	5	40
OS9	12	58087738	58115340	55.9281	4	5	80	2	5	40
TPH2	12	72332626	72580398	55.9281	4	6	66.6667	2	5	40
FANCM	14	45605143	45670093	55.9281	4	6	66.6667	2	9	22.2222
GPR137C	14	53019866	53104431	55.9281	4	5	80	2	6	33.3333
FAM83G	17	18872102	18908117	55.9281	4	4	100	2	4	50
FBXO47	17	37092685	37123655	55.9281	4	8	50	2	4	50
WNT9B	17	44910621	44964096	55.9281	4	8	50	2	2	100
ANKFN1	17	54230836	54560007	55.9281	4	10	40	2	7	28.5714
RIT2	18	40323192	40695657	55.9281	4	5	80	2	8	25
CREB3L3	19	4153629	4173050	55.9281	4	5	80	2	4	50
FUT5	19	5866182	5903798	55.9281	4	6	66.6667	2	9	22.2222
CTD-2006C1.10	19	12128703	12163782	55.9281	4	7	57.1429	2	2	100
CACNA1I	22	39966758	40085742	55.9281	4	7	57.1429	2	3	66.6667
GON4L	1	155719508	155829191	59.1196	13	25	52	36	65	55.3846
MSTO1	1	155579979	155718153	60.7799	11	16	68.75	27	68	39.7059
MCCC1	3	182733006	182833863	62.5486	7	9	77.7778	11	16	68.75
MSR1	8	15965387	16424999	62.5486	7	12	58.3333	11	17	64.7059
SCAI	9	127714380	127905785	62.5486	7	19	36.8421	11	25	44
CNNM2	10	104678071	104838344	62.5486	7	15	46.6667	11	19	57.8947
LPHN3	4	62066976	62938184	66.159	10	14	71.4286	23	47	48.9362
CHURC1-FNTB	14	65381203	65529368	66.159	10	20	50	23	209	11.0048
WDR47	1	109512836	109584850	69.2308	8	12	66.6667	15	20	75
ALK	2	29415640	30144432	69.2308	8	15	53.3333	15	21	71.4286
CAMKMT	2	44589089	44999731	69.2308	8	15	53.3333	15	29	51.7241
DGKB	7	14184674	15014402	69.5711	9	17	52.9412	19	47	40.4255
ATXN2	12	111890018	112037480	69.5711	9	15	60	19	28	67.8571
DARS	2	136664247	136743670	73.8548	6	12	50	8	71	11.2676
ERC2	3	55542336	56502391	73.8548	6	11	54.5455	8	22	36.3636
RP11-689K5.3	4	82380633	82965397	73.8548	6	12	50	8	17	47.0588
RADIL	7	4836686	4923350	73.8548	6	7	85.7143	8	28	28.5714
CSGALNACT1	8	19261672	19615540	73.8548	6	13	46.1538	8	21	38.0952
SLC39A14	8	22224762	22291642	73.8548	6	10	60	8	20	40
MTPAP	10	30598730	30663377	73.8548	6	8	75	8	33	24.2424
ABLIM1	10	116190872	116444414	73.8548	6	8	75	8	16	50
USP28	11	113668596	113746292	73.8548	6	9	66.6667	8	13	61.5385
RP11-718O11.1	15	45997276	46223267	73.8548	6	9	66.6667	8	12	66.6667
PIEZO2	18	10670238	11148761	73.8548	6	14	42.8571	8	16	50
NEDD4L	18	55711619	56068772	73.8548	6	7	85.7143	8	21	38.0952
CRTC1	19	18794425	18893142	73.8548	6	8	75	8	12	66.6667
GREB1	2	11674242	11782914	76.8455	5	9	55.5556	5	10	50
LRP2	2	169983619	170219195	76.8455	5	6	83.3333	5	6	83.3333
AC091878.1	5	17130137	17217508	76.8455	5	6	83.3333	5	11	45.4545
MAK	6	10762956	10838764	76.8455	5	9	55.5556	5	13	38.4615
GRIK2	6	101846664	102517958	76.8455	5	6	83.3333	5	9	55.5556
DYNC1I1	7	95401866	95739634	76.8455	5	7	71.4286	5	9	55.5556
AC002066.1	7	115878312	116139600	76.8455	5	9	55.5556	5	13	38.4615
NUP205	7	135242667	135333505	76.8455	5	11	45.4545	5	13	38.4615
ADHFE1	8	67342420	67383836	76.8455	5	5	100	5	8	62.5
ABCA1	9	107543283	107690518	76.8455	5	10	50	5	13	38.4615
MEGF9	9	123363091	123476748	76.8455	5	7	71.4286	5	13	38.4615
TBC1D12	10	96162261	96295687	76.8455	5	10	50	5	11	45.4545
STK33	11	8413418	8615836	76.8455	5	6	83.3333	5	11	45.4545
ENOX1	13	43787654	44361044	76.8455	5	7	71.4286	5	10	50
FGF14	13	102375035	103054124	76.8455	5	10	50	5	13	38.4615
DYNC1H1	14	102430865	102517129	76.8455	5	8	62.5	5	21	23.8095
CRK	17	1323983	1359552	76.8455	5	6	83.3333	5	11	45.4545
C17orf87	17	5113705	5138137	76.8455	5	7	71.4286	5	7	71.4286
IGF2BP1	17	47074774	47133012	76.8455	5	6	83.3333	5	15	33.3333
ANKRD24	19	4186267	4224811	76.8455	5	7	71.4286	5	6	83.3333
BABAM1	19	17378232	17390162	76.8455	5	5	100	5	10	50
NCAN	19	19322782	19363061	76.8455	5	7	71.4286	5	12	41.6667
DSN1	20	35380194	35402230	76.8455	5	10	50	5	12	41.6667
CBY1	22	39052641	39069859	76.8455	5	7	71.4286	5	15	33.3333
ZRSR2	X	15808595	15841383	76.8455	5	7	71.4286	5	26	19.2308
CECR2	22	17840837	18033845	78.705	21	33	63.6364	79	145	54.4828
ZZEF1	17	3907739	4046314	83.1531	12	17	70.5882	33	65	50.7692
OSBPL10	3	31699382	32119072	84.6221	10	11	90.9091	24	38	63.1579
LARP1B	4	128982423	129144086	89.7299	7	17	41.1765	12	18	66.6667
DNMBP	10	101635334	101769676	89.7299	7	12	58.3333	12	25	48
RP11-111A22.1	15	40780240	40850183	91.1696	9	13	69.2308	20	31	64.5161
RYR2	1	237205505	238129359	93.96	8	18	44.4444	16	34	47.0588
KCNIP4	4	20730239	21950422	93.96	8	17	47.0588	16	41	39.0244
BTBD9	6	38136227	38607924	93.96	8	14	57.1429	16	24	66.6667
KAT6A	8	41786997	41909508	93.96	8	10	80	16	47	34.0426
SNTG1	8	50822349	51706678	93.96	8	13	61.5385	16	32	50
PTPRG	3	61547243	62283288	101.437	12	22	54.5455	34	59	57.6271
TESK2	1	45809555	45956872	111.74	6	17	35.2941	9	19	47.3684
OTUD7B	1	149912231	149982686	111.74	6	7	85.7143	9	19	47.3684
TTC27	2	32853099	33046118	111.74	6	12	50	9	17	52.9412
NLGN1	3	173114074	174004434	111.74	6	14	42.8571	9	19	47.3684
SCD5	4	83550692	83720010	111.74	6	9	66.6667	9	14	64.2857
BDP1	5	70751442	70863649	111.74	6	12	50	9	25	36
STYXL1	7	75625656	75677322	111.74	6	8	75	9	21	42.8571
RP11-44K6.3	8	39761294	39852767	111.74	6	16	37.5	9	22	40.9091
NKAIN3	8	63161150	63912211	111.74	6	8	75	9	25	36
SPIN1	9	91003334	91093609	111.74	6	12	50	9	18	50
CACNA1B	9	140772241	141019076	111.74	6	10	60	9	15	60
RUFY2	10	70100864	70167051	111.74	6	7	85.7143	9	13	69.2308
C11orf80	11	66511922	66610987	111.74	6	15	40	9	14	64.2857
RP11-486A14.2	12	93710911	93771512	111.74	6	10	60	9	17	52.9412
MPHOSPH9	12	123636867	123706445	111.74	6	7	85.7143	9	15	60
C20orf26	20	20033158	20341346	111.74	6	7	85.7143	9	22	40.9091
MAP3K15	X	19378174	19533379	111.74	6	10	60	9	21	42.8571
DIAPH2	X	95939662	96859996	115.461	19	30	63.3333	71	141	50.3546
PPP1R13B	14	104200089	104313927	117.727	9	14	64.2857	21	54	38.8889
TANC2	17	61086898	61505067	117.727	9	12	75	21	37	56.7568
MORN1	1	2252692	2323146	119.148	4	6	66.6667	3	3	100
HP1BP3	1	21069154	21113816	119.148	4	5	80	3	6	50
MYOM3	1	24382525	24438665	119.148	4	5	80	3	4	75
OPRD1	1	29138654	29190208	119.148	4	6	66.6667	3	5	60
TMEM56	1	95582894	95663163	119.148	4	5	80	3	4	75
AC073218.1	2	34608855	34860407	119.148	4	6	66.6667	3	7	42.8571
C2orf61	2	47314130	47382517	119.148	4	5	80	3	5	60
AC006509.6	2	47922955	47984932	119.148	4	10	40	3	6	50
SEPT10	2	110300380	110371783	119.148	0	0	#DIV/0!	0	0	#DIV/0!
CSRNP3	2	166326157	166545917	119.148	4	5	80	3	3	100
SF3B1	2	198256698	198299815	119.148	4	5	80	3	21	14.2857
AC107218.3	2	215114764	215548970	119.148	4	7	57.1429	3	8	37.5
CNTN6	3	1134260	1445901	119.148	4	4	100	3	4	75
PVRL3	3	110788918	110994410	119.148	4	4	100	3	7	42.8571
TOPBP1	3	133317019	133380737	119.148	4	7	57.1429	3	19	15.7895
AC092661.1	4	118349552	118612180	119.148	4	6	66.6667	3	5	60
DCLK2	4	150999426	151178609	119.148	4	7	57.1429	3	8	37.5
RP11-445O3.2	5	4452043	4866334	119.148	4	7	57.1429	3	4	75
DROSHA	5	31400604	31532303	119.148	4	5	80	3	23	13.0435
PWWP2A	5	159488808	159546430	119.148	4	6	66.6667	3	6	50
TBC1D9B	5	179289066	179334859	119.148	4	5	80	3	4	75
DNAH11	7	21582833	21941457	119.148	4	8	50	3	8	37.5
RP11-3P22.2	7	68689683	68895909	119.148	4	8	50	3	14	21.4286
GFRA2	8	21547915	21669869	119.148	4	5	80	3	9	33.3333
RP11-1058B10.1	8	91233716	91581546	119.148	4	7	57.1429	3	8	37.5
KB-1562D12.1	8	102473405	102504727	119.148	4	6	66.6667	3	5	60
UBAP1	9	34179003	34252521	119.148	4	7	57.1429	3	14	21.4286
C9orf153	9	88836224	88874572	119.148	4	4	100	3	9	33.3333
TLL2	10	98124363	98273675	119.148	4	6	66.6667	3	7	42.8571
SORCS3	10	106400859	107024993	119.148	4	6	66.6667	3	12	25
CPXM2	10	125465729	125699783	119.148	4	7	57.1429	3	9	33.3333
GLRX3	10	131934663	131982785	119.148	4	5	80	3	8	37.5
NCAM1	11	112831997	113149158	119.148	4	9	44.4444	3	7	42.8571
BCL2L14	12	12202797	12363947	119.148	4	9	44.4444	3	10	30
PSMD9	12	122326637	122356203	119.148	4	7	57.1429	3	8	37.5
AACS	12	125549925	125627873	119.148	4	8	50	3	7	42.8571
RIMBP2	12	130880682	131200826	119.148	4	9	44.4444	3	7	42.8571
ITGBL1	13	102104966	102371145	119.148	4	4	100	3	3	100
TMEM229B	14	67913801	68000456	119.148	4	5	80	3	9	33.3333
AC005484.5	14	74498500	74549566	119.148	4	7	57.1429	3	7	42.8571
COPS2	15	49398268	49447858	119.148	4	7	57.1429	3	13	23.0769
NUP93	16	56764037	56878862	119.148	4	6	66.6667	3	13	23.0769
DDX42	17	61851567	61896676	119.148	4	9	44.4444	3	12	25
SRP68	17	74035187	74068607	119.148	4	4	100	3	9	33.3333
PPP4R1	18	9546789	9614567	119.148	4	5	80	3	5	60
EVI5L	19	7895161	7929861	119.148	4	6	66.6667	3	4	75
DNMT1	19	10244023	10305755	119.148	4	11	36.3636	3	38	7.89474
CACNG6	19	54495542	54515923	119.148	4	6	66.6667	3	5	60
NLRP8	19	56459198	56499995	119.148	4	7	57.1429	3	7	42.8571
ESF1	20	13694969	13765532	119.148	4	4	100	3	19	15.7895
RP5-843L14.1	20	55152619	55171182	119.148	4	5	80	3	6	50
WBP2NL	22	42394729	42454460	119.148	4	5	80	3	8	37.5
DOCK2	5	169064251	169510386	125.045	8	11	72.7273	17	38	44.7368
DAPK2	15	64199235	64364232	125.045	8	17	47.0588	17	27	62.963
DAP3	1	155657751	155708803	125.102	7	11	63.6364	13	25	52
LRRTM4	2	76974845	77820445	125.102	7	13	53.8462	13	17	76.4706
MAP3K13	3	185000729	185206885	125.102	7	10	70	13	26	50
RP11-654A16.3	15	99497378	99646030	125.102	7	12	58.3333	13	28	46.4286
GPATCH8	17	42472652	42580802	125.102	7	10	70	13	26	50
PKIG	20	43160426	43252888	125.102	7	11	63.6364	13	28	46.4286
REEP1	2	86441116	86565206	128.207	5	7	71.4286	6	10	60
NCKAP5	2	133429374	134326034	128.207	5	15	33.3333	6	14	42.8571
STK39	2	168810530	169104651	128.207	5	5	100	6	14	42.8571
AC007277.3	2	171494879	171551884	128.207	5	7	71.4286	6	8	75
RP11-85M11.2	3	164924748	165373211	128.207	5	7	71.4286	6	11	54.5455
EGFLAM	5	38258511	38465123	128.207	5	8	62.5	6	8	75
KIF6	6	39297766	39693181	128.207	5	10	50	6	9	66.6667
TNPO3	7	128594948	128695198	128.207	5	15	33.3333	6	21	28.5714
ZNF503-AS1	10	77029577	77133258	128.207	5	11	45.4545	6	15	40
RP11-187O7.3	14	76961706	77193055	128.207	5	13	38.4615	6	9	66.6667
AK7	14	96858448	96955764	128.207	5	6	83.3333	6	10	60
TRAP1	16	3708038	3767565	128.207	5	7	71.4286	6	14	42.8571
GLYR1	16	4853204	4897343	128.207	5	7	71.4286	6	10	60
ULK2	17	19674143	19771249	128.207	5	7	71.4286	6	9	66.6667
LSM12	17	42112004	42144103	128.207	5	9	55.5556	6	23	26.087
LAMA1	18	6941743	7117813	128.207	5	7	71.4286	6	9	66.6667
ZNF461	19	37128283	37157743	128.207	5	5	100	6	11	54.5455
NCOA6	20	33302578	33413452	128.207	5	9	55.5556	6	18	33.3333
UBE4B	1	10092890	10241297	141.746	15	26	57.6923	51	117	43.5897
UBE2D2	5	138906016	139008018	143.303	11	17	64.7059	31	68	45.5882
NFIC	19	3359616	3463603	143.303	11	15	73.3333	31	77	40.2597
STAG1	3	136055077	136471220	145.994	14	27	51.8519	46	117	39.3162
DENND1A	9	126141933	126692431	148.255	13	22	59.0909	41	89	46.0674
RAD54L2	3	51575596	51697610	149.972	9	15	60	22	56	39.2857
HCAR1	12	123104824	123215390	149.972	9	12	75	22	40	55
ESPN	1	6484848	6521430	149.979	3	5	60	1	2	50
MEAF6	1	37958176	37980375	149.979	3	5	60	1	2	50
PMF1	1	156182773	156213123	149.979	3	4	75	1	6	16.6667
LMX1A	1	165171104	165325952	149.979	3	3	100	1	3	33.3333
DHX9	1	182808439	182856886	149.979	3	4	75	1	11	9.09091
TFB2M	1	246703862	246729626	149.979	3	8	37.5	1	6	16.6667
FAM161A	2	62051989	62081278	149.979	3	3	100	1	1	100
ALDH1L1	3	125822412	125916837	149.979	3	5	60	1	3	33.3333
MGLL	3	127407909	127558019	149.979	3	4	75	1	5	20
C3orf70	3	184795838	184870802	149.979	3	3	100	1	4	25
RP11-269F21.3	4	112748037	112993854	149.979	3	6	50	1	5	20
PET112	4	152591656	152682175	149.979	3	4	75	1	4	25
RP11-130F10.1	4	178366133	178598280	149.979	3	3	100	1	8	12.5
DHX29	5	54552073	54603550	149.979	3	3	100	1	9	11.1111
CDK7	5	68530668	68573250	149.979	3	7	42.8571	1	13	7.69231
BRD8	5	137475455	137514675	149.979	3	5	60	1	5	20
CLTB	5	175819456	175843570	149.979	3	6	50	1	3	33.3333
MMD2	7	4945620	4998844	149.979	3	7	42.8571	1	5	20
MLXIPL	7	73007524	73038873	149.979	3	4	75	1	2	50
RP5-921G16.1	7	123672259	124035172	149.979	3	4	75	1	7	14.2857
LRGUK	7	133812052	133949343	149.979	3	5	60	1	4	25
C8orf12	8	11225911	11296167	149.979	3	4	75	1	2	50
MAMDC2	9	72658497	72841886	149.979	3	4	75	1	4	25
RP11-389K14.3	9	93063184	93195787	149.979	3	6	50	1	2	50
FBP1	9	97365415	97402531	149.979	3	4	75	1	2	50
RP11-672F9.1	10	38536850	38622083	149.979	3	5	60	1	4	25
HTR7	10	92500580	92617455	149.979	3	3	100	1	3	33.3333
RP11-119K6.6	10	96337196	96370995	149.979	3	6	50	1	5	20
CHST15	10	125767184	125853206	149.979	3	4	75	1	3	33.3333
PDDC1	11	767220	777501	149.979	3	3	100	1	5	20
DNHD1	11	6518490	6593257	149.979	3	3	100	1	1	100
COPB1	11	14464986	14521573	149.979	3	5	60	1	8	12.5
RP11-736K20.6	11	86666754	86712001	149.979	3	6	50	1	2	50
RP11-108O10.2	11	111639392	111649074	149.979	3	3	100	1	1	100
RP11-766N7.3	12	65277174	65371302	149.979	3	5	60	1	4	25
NTN4	12	96051583	96184930	149.979	3	4	75	1	9	11.1111
C12orf34	12	110152033	110208312	149.979	3	3	100	1	1	100
RP11-364C11.2	12	119468844	119554766	149.979	3	4	75	1	1	100
FREM2	13	39261266	39460074	149.979	3	6	50	1	1	100
BORA	13	73302061	73330318	149.979	3	3	100	1	13	7.69231
SCG5	15	32933877	32989299	149.979	3	3	100	1	1	100
AC087632.1	15	64663186	64667537	149.979	3	3	100	1	2	50
NUBP1	16	10837678	10863208	149.979	3	5	60	1	11	9.09091
ERN2	16	23701630	23724821	149.979	3	3	100	1	3	33.3333
CBFB	16	67063050	67134961	149.979	3	4	75	1	19	5.26316
CYBA	16	88709698	88717457	149.979	3	3	100	1	2	50
TRPV3	17	3413796	3461289	149.979	3	6	50	1	4	25
USP43	17	9548950	9633001	149.979	3	4	75	1	10	10
UNC45B	17	33474836	33516364	149.979	3	4	75	1	2	50
ST6GALNAC2	17	74561461	74582145	149.979	3	3	100	1	4	25
ARHGAP28	18	6729821	6915715	149.979	3	5	60	1	3	33.3333
EPG5	18	43427574	43547240	149.979	3	6	50	1	7	14.2857
AC005329.6	19	1385158	1389650	149.979	3	3	100	1	1	100
MUC16	19	8959520	9092018	149.979	3	4	75	1	2	50
CLEC17A	19	14693896	14721969	149.979	3	3	100	1	3	33.3333
CHERP	19	16628700	16653341	149.979	3	5	60	1	2	50
GDF1	19	18979361	19006953	149.979	3	4	75	1	4	25
CERS1	19	18979361	19007488	149.979	3	4	75	1	4	25
COPE	19	19010323	19030199	149.979	3	3	100	1	2	50
GMIP	19	19740288	19754455	149.979	3	3	100	1	4	25
FAM83E	19	49103857	49116694	149.979	3	6	50	1	1	100
SNAP25	20	10199478	10288066	149.979	3	3	100	1	1	100
GINS1	20	25388363	25433264	149.979	3	7	42.8571	1	6	16.6667
AL022476.2	22	43434591	43448372	149.979	3	6	50	1	1	100
COL4A5	X	107683074	107940775	149.979	3	4	75	1	3	33.3333
SMARCA1	X	128580480	128657477	149.979	3	4	75	1	4	25
MAP7D3	X	135295381	135338641	149.979	3	3	100	1	2	50
HAUS7	X	152713124	152760978	149.979	3	3	100	1	4	25
CSMD1	8	2792992	4852494	159.251	18	40	45	68	141	48.227
DEPTOR	8	120885957	121063152	159.251	18	31	58.0645	68	146	46.5753
EIF2B3	1	45316450	45452282	162.34	6	9	66.6667	10	18	55.5556
NKAIN2	6	124125286	125146803	162.34	6	13	46.1538	10	19	52.6316
HEATR7A	8	145202919	145316843	162.34	6	11	54.5455	10	18	55.5556
SLC44A1	9	108006903	108201452	162.34	6	9	66.6667	10	15	66.6667
SHISA9	16	12995455	13334272	162.34	6	15	40	10	15	66.6667
C16orf62	16	19566562	19716880	162.34	6	15	40	10	35	28.5714
MFSD11	17	74733783	74775336	162.34	6	8	75	10	18	55.5556
SPTBN4	19	40972148	41082365	162.34	6	15	40	10	19	52.6316
CASP8AP2	6	90539613	90584155	163.487	8	11	72.7273	18	20	90
UBAP2	9	33921691	34048947	163.487	8	15	53.3333	18	36	50
FNTB	14	65453438	65529368	163.487	8	18	44.4444	18	197	9.13706
KDM4B	19	4969124	5153606	163.487	8	12	66.6667	18	40	45
ZNF565	19	36673188	36737159	163.487	8	12	66.6667	18	35	51.4286
OSBP2	22	31089769	31303811	163.487	8	14	57.1429	18	27	66.6667
MEI1	22	42095503	42195460	163.487	8	13	61.5385	18	34	52.9412
GALNTL6	4	172733405	173962710	170.095	7	19	36.8421	14	29	48.2759
ARID3A	19	926037	972781	170.095	7	9	77.7778	14	39	35.8974
TASP1	20	13246709	13619587	170.095	7	12	58.3333	14	28	50
TTC28	22	28374004	29075853	170.095	7	19	36.8421	14	27	51.8519
TAF1	X	70586114	70752224	173.805	11	27	40.7407	32	66	48.4848
PLD1	3	171318195	171528740	188.67	9	12	75	23	36	63.8889
SCAPER	15	76640529	77197744	190.036	15	29	51.7241	53	109	48.6239
TRNAU1AP	1	28879597	28905051	200.072	5	5	100	7	13	53.8462
KIAA1324	1	109656301	109749401	200.072	5	7	71.4286	7	8	87.5
PCBP1	2	70314585	70316332	200.072	5	5	100	7	7	100
SGOL2	2	201374731	201448505	200.072	5	7	71.4286	7	13	53.8462
POLN	4	2073645	2243848	200.072	5	9	55.5556	7	13	53.8462
C4orf34	4	39552541	39640710	200.072	5	8	62.5	7	18	38.8889
SEMA5A	5	9035138	9546187	200.072	5	5	100	7	9	77.7778
EDIL3	5	83236373	83680611	200.072	5	7	71.4286	7	19	36.8421
CSNK1A1	5	148871760	148931007	200.072	5	8	62.5	7	16	43.75
HAVCR2	5	156512843	156569880	200.072	5	6	83.3333	7	10	70
FAF2	5	175874629	175937075	200.072	5	7	71.4286	7	13	53.8462
EXOC2	6	485133	693117	200.072	5	9	55.5556	7	27	25.9259
XPO5	6	43490072	43543812	200.072	5	8	62.5	7	22	31.8182
SNX14	6	86215214	86303874	200.072	5	7	71.4286	7	16	43.75
SLC37A3	7	139993493	140104233	200.072	5	12	41.6667	7	15	46.6667
GABBR2	9	101050391	101471479	200.072	5	6	83.3333	7	10	70
PKN3	9	131464802	131483197	200.072	5	7	71.4286	7	25	28
TAF3	10	7860467	8058590	200.072	5	8	62.5	7	25	28
RP11-434C1.1	12	11700964	11743303	200.072	5	6	83.3333	7	8	87.5
RP11-314D7.4	12	73605192	74335956	200.072	5	9	55.5556	7	15	46.6667
EXD2	14	69658228	69709075	200.072	5	5	100	7	15	46.6667
HEATR4	14	73945191	74025651	200.072	5	10	50	7	13	53.8462
GFOD2	16	67708436	67753324	200.072	5	9	55.5556	7	14	50
MAP2K6	17	67410838	67538451	200.072	5	6	83.3333	7	12	58.3333
RBFOX3	17	77085427	77613550	200.072	5	10	50	7	13	53.8462
PLIN3	19	4838346	4867780	200.072	5	8	62.5	7	13	53.8462
LDLR	19	11200038	11244492	200.072	5	9	55.5556	7	34	20.5882
CEP89	19	33369908	33462869	200.072	5	11	45.4545	7	16	43.75
AC020915.1	19	58768639	58790174	200.072	5	6	83.3333	7	11	63.6364
SYNJ1	21	33997269	34100359	200.072	5	7	71.4286	7	16	43.75
PCNT	21	47744036	47865682	200.072	5	9	55.5556	7	21	33.3333
SGSM1	22	25202188	25323545	200.072	5	8	62.5	7	13	53.8462
POLA1	X	24712036	25015103	200.072	5	8	62.5	7	28	25
ZNF157	X	47229982	47273704	200.072	5	7	71.4286	7	15	46.6667
EDA	X	68835911	69259319	200.072	5	8	62.5	7	14	50
WDR44	X	117480036	117590949	200.072	5	11	45.4545	7	17	41.1765
LRBA	4	151185594	151936879	205.477	13	17	76.4706	43	76	56.5789
C7orf10	7	40174575	40900362	206.285	16	33	48.4848	59	103	57.2816
RP11-317N12.1	8	33462374	33896526	210.326	8	21	38.0952	19	34	55.8824
RNF38	9	36336393	36487545	210.326	8	17	47.0588	19	31	61.2903
MICU1	10	74127098	74385899	210.326	8	23	34.7826	19	44	43.1818
ICMT	1	6281252	6296032	217.657	4	5	80	4	11	36.3636
RP11-431K24.1	1	8086798	8182762	217.657	4	8	50	4	9	44.4444
CASZ1	1	10696661	10856707	217.657	4	5	80	4	8	50
NASP	1	46049518	46084566	217.657	4	7	57.1429	4	9	44.4444
POLR2D	2	128603896	128615731	217.657	4	5	80	4	13	30.7692
RYK	3	133794023	133969689	217.657	4	6	66.6667	4	11	36.3636
ATP1B3	3	141594966	141645356	217.657	4	6	66.6667	4	15	26.6667
C4orf22	4	81256874	81884910	217.657	4	8	50	4	10	40
TMEM150C	4	83405743	83483510	217.657	4	7	57.1429	4	7	57.1429
RP11-462C24.1	4	109459346	109541616	217.657	4	9	44.4444	4	8	50
ENPEP	4	111286889	111486441	217.657	4	7	57.1429	4	8	50
SKIV2L2	5	54603588	54721409	217.657	4	5	80	4	31	12.9032
RAD17	5	68665120	68710628	217.657	4	5	80	4	14	28.5714
F2R	5	76011868	76031606	217.657	4	4	100	4	8	50
EFNA5	5	106712590	107006596	217.657	4	5	80	4	7	57.1429
RANBP17	5	170288874	170727019	217.657	4	6	66.6667	4	10	40
CDHR2	5	175969512	176022975	217.657	4	4	100	4	10	40
GLI3	7	42000548	42277469	217.657	4	13	30.7692	4	6	66.6667
GALNTL5	7	151653464	151717019	217.657	4	6	66.6667	4	6	66.6667
RP11-962G15.1	8	36394909	36636682	217.657	4	4	100	4	6	66.6667
PROSC	8	37620111	37637283	217.657	4	5	80	4	18	22.2222
RP11-645E10.1	8	127859300	128025958	217.657	4	5	80	4	4	100
DMRT1	9	841690	969090	217.657	4	8	50	4	9	44.4444
C9orf25	9	34398182	34458568	217.657	4	4	100	4	6	66.6667
FAM125B	9	129089128	129269320	217.657	4	7	57.1429	4	7	57.1429
NEBL	10	21068902	21463116	217.657	4	8	50	4	8	50
SH2D4B	10	82297658	82406316	217.657	4	7	57.1429	4	4	100
CWF19L1	10	101992050	102027437	217.657	4	4	100	4	11	36.3636
JRKL	11	96123153	96240738	217.657	4	4	100	4	4	100
EXPH5	11	108376158	108464465	217.657	4	6	66.6667	4	12	33.3333
C11orf63	11	122753391	122830506	217.657	4	5	80	4	7	57.1429
ETNK1	12	22778009	22838646	217.657	4	6	66.6667	4	15	26.6667
C12orf56	12	64660763	64784471	217.657	4	8	50	4	12	33.3333
TRHDE	12	72481046	73059422	217.657	4	5	80	4	10	40
UTP20	12	101673887	101780394	217.657	4	6	66.6667	4	18	22.2222
COL4A2	13	110958159	111165374	217.657	4	5	80	4	8	50
TSHR	14	81421333	81612646	217.657	4	6	66.6667	4	11	36.3636
ATXN3	14	92524896	92572965	217.657	4	7	57.1429	4	21	19.0476
SNAP23	15	42787801	42825259	217.657	4	6	66.6667	4	22	18.1818
ATF7IP2	16	10479912	10577495	217.657	4	7	57.1429	4	13	30.7692
FAM18A	16	10855083	10912621	217.657	4	5	80	4	9	44.4444
CACNG3	16	24266874	24374122	217.657	4	7	57.1429	4	5	80
SETD1A	16	30968615	30995985	217.657	4	5	80	4	4	100
AARS	16	70286297	70323412	217.657	4	7	57.1429	4	34	11.7647
CLTC	17	57697219	57773671	217.657	4	9	44.4444	4	16	25
NCLN	19	3185875	3209572	217.657	4	4	100	4	8	50
AC011477.2	19	19945686	20008579	217.657	4	4	100	4	7	57.1429
NPAS1	19	47524143	47549016	217.657	4	6	66.6667	4	11	36.3636
TULP2	19	49384222	49401990	217.657	4	4	100	4	5	80
NOSIP	19	50058970	50083813	217.657	4	9	44.4444	4	10	40
MYH14	19	50706885	50813802	217.657	4	9	44.4444	4	11	36.3636
LAMA5	20	60883011	60942368	217.657	4	5	80	4	7	57.1429
PCYT1B	X	24576204	24690794	217.657	4	6	66.6667	4	11	36.3636
HIPK2	7	139246316	139477577	226.182	7	11	63.6364	15	32	46.875
XKR4	8	56014949	56438714	226.182	7	12	58.3333	15	24	62.5
DNM2	19	10824143	10942586	226.182	7	20	35	15	75	20
CCT3	1	156278759	156337664	227.873	6	9	66.6667	11	32	34.375
DOCK4	7	111366168	111846466	227.873	6	12	50	11	30	36.6667
SORCS1	10	108336940	108924292	227.873	6	18	33.3333	11	22	50
CCDC73	11	32623792	32816204	227.873	6	7	85.7143	11	21	52.381
VWCE	11	61025762	61062896	227.873	6	7	85.7143	11	16	68.75
CHKA	11	67820326	67888736	227.873	6	11	54.5455	11	24	45.8333
DNAH10	12	124247042	124420753	227.873	6	11	54.5455	11	20	55
GTF2F2	13	45694650	45858237	227.873	6	9	66.6667	11	23	47.8261
FAM155A	13	107822318	108519083	227.873	6	13	46.1538	11	19	57.8947
FRMD5	15	44162962	44487450	227.873	6	15	40	11	17	64.7059
DHRS7B	17	21030258	21094836	227.873	6	11	54.5455	11	24	45.8333
AATF	17	35306175	35414170	227.873	6	6	100	11	21	52.381
SMARCA4	19	11071598	11172958	227.873	6	11	54.5455	11	38	28.9474
CPAMD8	19	17003758	17137625	227.873	6	12	50	11	18	61.1111
ZNF83	19	53115620	53193741	227.873	6	7	85.7143	11	28	39.2857
PPP1R16B	20	37434348	37551667	227.873	6	9	66.6667	11	30	36.6667
AP000318.2	21	35445892	35732332	227.873	6	10	60	11	31	35.4839
MTMR3	22	30279144	31521442	230.812	52	93	55.914	285	564	50.5319
ARHGAP10	4	148653214	148993931	234.612	9	12	75	24	40	60
EXTL3	8	28457986	28613116	246.701	10	21	47.619	29	61	47.541
CDKAL1	6	20534688	21232635	250.735	15	31	48.3871	55	101	54.4554
DMD	X	31132808	33357558	253.844	24	47	51.0638	107	207	51.6908
SYNE1	6	152442819	152958936	266.628	8	18	44.4444	20	29	68.9655
PSPC1	13	20248896	20357142	266.628	8	14	57.1429	20	32	62.5
CTDSPL2	15	44719432	44821236	266.628	8	12	66.6667	20	49	40.8163
RANBP10	16	67757005	67840555	266.628	8	15	53.3333	20	30	66.6667
XPNPEP3	22	41253081	41368585	266.628	8	16	50	20	73	27.3973
AC020911.1	19	15050246	16748905	272.164	101	179	56.4246	628	1283	48.9478
DPY19L4	8	95731931	95806064	288.608	9	23	39.1304	25	56	44.6429
RP11-702L15.2	15	64752941	64795257	288.608	9	16	56.25	25	57	43.8596
UBR5	8	103264501	103425069	289.829	12	23	52.1739	40	109	36.6972
SPAG16	2	214149113	215275225	294.848	7	13	53.8462	16	25	64
TMEM192	4	165997256	166129701	294.848	7	11	63.6364	16	24	66.6667
RP11-136O12.2	8	126479181	126553615	294.848	7	11	63.6364	16	28	57.1429
RP3-473L9.4	12	111807086	111841114	294.848	7	9	77.7778	16	30	53.3333
PPM1E	17	56833232	57062532	294.848	7	16	43.75	16	34	47.0588
RBFOX2	22	36134783	36424473	294.848	7	13	53.8462	16	35	45.7143
LAMC1	1	182992597	183114727	296.054	5	8	62.5	8	17	47.0588
CDC73	1	193091147	193223031	296.054	5	8	62.5	8	18	44.4444
GPATCH2	1	217600334	217804424	296.054	5	8	62.5	8	13	61.5385
EFR3B	2	25264999	25378243	296.054	5	13	38.4615	8	10	80
EML4	2	42396490	42559688	296.054	5	7	71.4286	8	16	50
CYP20A1	2	204103663	204163009	296.054	5	7	71.4286	8	12	66.6667
PTPLB	3	123209667	123304032	296.054	5	7	71.4286	8	22	36.3636
ARMC8	3	137906109	138017231	296.054	5	6	83.3333	8	13	61.5385
ANKRD6	6	90142889	90343553	296.054	5	8	62.5	8	23	34.7826
PPP1R9A	7	94536514	94925727	296.054	5	7	71.4286	8	10	80
UBN2	7	138915102	138992981	296.054	5	8	62.5	8	15	53.3333
ARHGAP21	10	24872538	25012597	296.054	5	7	71.4286	8	14	57.1429
UEVLD	11	18552748	18610294	296.054	5	9	55.5556	8	18	44.4444
CLNS1A	11	77225981	77348850	296.054	5	12	41.6667	8	44	18.1818
DDX10	11	108535752	108811657	296.054	5	10	50	8	15	53.3333
ACACB	12	109554400	109706031	296.054	5	15	33.3333	8	12	66.6667
NPAS3	14	33404139	34273382	296.054	5	11	45.4545	8	17	47.0588
TRPM1	15	31293264	31453476	296.054	5	7	71.4286	8	16	50
ZNF423	16	49524522	49860918	296.054	5	13	38.4615	8	16	50
ACCN1	17	31340105	32483551	296.054	5	13	38.4615	8	19	42.1053
CLUL1	18	596998	650334	296.054	5	6	83.3333	8	11	72.7273
ZFP64	20	50668202	50820847	296.054	5	12	41.6667	8	28	28.5714
EIF3L	22	38244875	38285414	296.054	5	9	55.5556	8	17	47.0588
PCDH15	10	55562531	57387702	297.255	10	19	52.6316	30	47	63.8298
SRBD1	2	45615819	45839304	310.535	6	13	46.1538	12	93	12.9032
LARS2	3	45429998	45590913	310.535	6	11	54.5455	12	27	44.4444
AFF4	5	132211071	132299326	310.535	6	13	46.1538	12	25	48
CTC-535M15.2	5	164776036	165205694	310.535	6	8	75	12	26	46.1538
MOK	14	102690837	102771537	310.535	6	11	54.5455	12	22	54.5455
LONP2	16	48278207	48389415	310.535	6	10	60	12	27	44.4444
SNTB2	16	69221032	69342955	310.535	6	8	75	12	25	48
RABEP1	17	5185558	5289129	310.535	6	13	46.1538	12	34	35.2941
NSD1	5	176560026	176727216	322.667	13	23	56.5217	46	67	68.6567
EIF4G3	1	21132972	21503377	338.105	12	26	46.1538	41	91	45.0549
UTRN	6	144606837	145174170	338.229	22	36	61.1111	98	226	43.3628
KIF13A	6	17759414	17987854	342.121	16	22	72.7273	63	133	47.3684
C1orf196	1	14219052	14507087	344.309	3	5	60	2	7	28.5714
RP4-680D5.2	1	15912631	15930121	344.309	3	5	60	2	4	50
RP11-293P20.3	1	24382586	24410622	344.309	3	4	75	2	2	100
IL28RA	1	24480647	24514449	344.309	3	5	60	2	2	100
SPOCD1	1	32256023	32281652	344.309	3	3	100	2	3	66.6667
DNAJC6	1	65713902	65881552	344.309	3	4	75	2	6	33.3333
RP11-518D3.1	1	68297986	68668670	344.309	3	6	50	2	6	33.3333
LRRC7	1	70034081	70589164	344.309	3	7	42.8571	2	7	28.5714
PFDN2	1	161070346	161087901	344.309	3	5	60	2	20	10
SEC16B	1	177896701	178007142	344.309	3	5	60	2	3	66.6667
AC011752.1	2	21540532	21784185	344.309	3	3	100	2	3	66.6667
AC012593.1	2	35024917	35388178	344.309	3	4	75	2	8	25
PRKD3	2	37477645	37551951	344.309	3	7	42.8571	2	9	22.2222
AC006038.4	2	42592810	42652228	344.309	3	5	60	2	2	100
PNPT1	2	55861400	55921045	344.309	3	7	42.8571	2	12	16.6667
ACTR3	2	114647537	114720173	344.309	3	5	60	2	17	11.7647
FIGN	2	164449906	164592522	344.309	3	3	100	2	4	50
COBLL1	2	165510134	165700189	344.309	3	6	50	2	4	50
XIRP2	2	167744997	168116263	344.309	3	4	75	2	4	50
MTX2	2	177134123	177202753	344.309	3	4	75	2	3	66.6667
KIAA1486	2	226265364	226518734	344.309	3	5	60	2	6	33.3333
AC026188.1	3	3292371	3668980	344.309	3	3	100	2	3	66.6667
MYRIP	3	39850405	40301812	344.309	3	3	100	2	5	40
AC124945.1	3	109056665	109101875	344.309	3	8	37.5	2	3	66.6667
TMEM41A	3	185194284	185216845	344.309	3	3	100	2	5	40
ERVMER34-1	4	53588785	53617807	344.309	3	3	100	2	4	50
TMPRSS11E	4	69313167	69363322	344.309	3	3	100	2	5	40
MMRN1	4	90800683	90875780	344.309	3	4	75	2	6	33.3333
SLC7A11	4	139085251	139163503	344.309	3	5	60	2	16	12.5
PRKAA1	5	40759481	40798476	344.309	3	5	60	2	22	9.09091
CTC-575N7.1	5	128836054	129241610	344.309	3	8	37.5	2	3	66.6667
NDFIP1	5	141488070	141534008	344.309	3	5	60	2	4	50
RP1-27K12.2	6	53426087	53481969	344.309	3	3	100	2	4	50
C6orf203	6	107349407	107372546	344.309	3	5	60	2	3	66.6667
HS3ST5	6	114376750	114664209	344.309	3	6	50	2	6	33.3333
RP11-351A11.1	6	119255950	119352706	344.309	3	5	60	2	4	50
FNDC1	6	159590429	159693141	344.309	3	3	100	2	3	66.6667
SMOC2	6	168841831	169073984	344.309	3	5	60	2	3	66.6667
ZNF713	7	55955169	56009918	344.309	3	6	50	2	6	33.3333
SLC13A4	7	135365985	135412952	344.309	3	3	100	2	6	33.3333
CTC-493P15.3	8	11105135	11125374	344.309	3	4	75	2	2	100
AF121898.3	8	88554214	88767946	344.309	3	5	60	2	7	28.5714
CTB-118P15.2	8	88986393	89031341	344.309	3	3	100	2	3	66.6667
C8orf47	8	99076539	99105838	344.309	3	5	60	2	7	28.5714
ZNF707	8	144766622	144796068	344.309	3	4	75	2	2	100
HABP4	9	99212483	99253618	344.309	3	5	60	2	7	28.5714
SLC31A1	9	115983842	116029217	344.309	3	4	75	2	9	22.2222
PSAP	10	73576055	73611126	344.309	3	3	100	2	6	33.3333
MORN4	10	99374310	99393852	344.309	3	4	75	2	3	66.6667
ABCC8	11	17414432	17498449	344.309	3	6	50	2	5	40
RP11-1L12.3	11	27068733	27241660	344.309	3	4	75	2	2	100
VPS37C	11	60897728	60929089	344.309	3	3	100	2	4	50
TUT1	11	62342517	62359649	344.309	3	4	75	2	7	28.5714
SLC22A6	11	62703857	62752469	344.309	3	4	75	2	4	50
C11orf85	11	64704989	64739557	344.309	3	4	75	2	4	50
RP11-770G2.2	11	65513200	65539056	344.309	3	3	100	2	5	40
P2RY2	11	72929343	72947397	344.309	3	3	100	2	3	66.6667
RP11-661I21.2	11	113560055	113657508	344.309	3	4	75	2	4	50
TECTA	11	120971882	121062202	344.309	3	4	75	2	2	100
KIF5A	12	57943781	57980415	344.309	3	8	37.5	2	3	66.6667
RP1-34H18.1	12	77718421	77966055	344.309	3	3	100	2	5	40
GLT8D2	12	104382762	104457961	344.309	3	4	75	2	7	28.5714
POLR3B	12	106751436	106903976	344.309	3	6	50	2	20	10
RP4-601P9.2	12	115151616	115205762	344.309	3	3	100	2	5	40
MIPEP	13	24304328	24463558	344.309	3	3	100	2	10	20
C14orf39	14	60863187	60982261	344.309	3	3	100	2	5	40
RDH12	14	68168603	68201169	344.309	3	3	100	2	5	40
STRC	15	43891596	44020948	344.309	3	4	75	2	6	33.3333
CGNL1	15	57668165	57842925	344.309	3	4	75	2	6	33.3333
C16orf73	16	1883984	1934295	344.309	3	5	60	2	6	33.3333
OTOA	16	21689835	21772050	344.309	3	5	60	2	8	25
RP11-324D17.1	16	54279456	54304658	344.309	3	3	100	2	3	66.6667
ADAMTS18	16	77316025	77469011	344.309	3	4	75	2	5	40
C17orf85	17	3714460	3749540	344.309	3	5	60	2	5	40
SHISA6	17	11144580	11462196	344.309	3	4	75	2	9	22.2222
SLC6A4	17	28521337	28562954	344.309	3	3	100	2	4	50
TTLL6	17	46839593	46894576	344.309	3	5	60	2	5	40
TRIM25	17	54965270	54991409	344.309	3	4	75	2	6	33.3333
TTYH2	17	72209653	72258155	344.309	3	5	60	2	3	66.6667
SUMO2	17	73163825	73179098	344.309	3	5	60	2	11	18.1818
ABCA7	19	1040102	1065571	344.309	3	5	60	2	6	33.3333
GNA11	19	3094408	3121452	344.309	3	4	75	2	5	40
CHAF1A	19	4402659	4443394	344.309	3	9	33.3333	2	10	20
C19orf42	19	16741575	16770955	344.309	3	3	100	2	7	28.5714
HPN	19	35531410	35557475	344.309	3	4	75	2	4	50
AC020907.3	19	35549963	35597208	344.309	3	6	50	2	2	100
ZNF383	19	37717366	37734566	344.309	3	4	75	2	2	100
ZNF233	19	44754318	44815771	344.309	3	3	100	2	4	50
CEACAM19	19	45174724	45187631	344.309	3	3	100	2	3	66.6667
FKRP	19	47249303	47261832	344.309	3	3	100	2	4	50
LRRC4B	19	51020149	51071302	344.309	3	3	100	2	4	50
NLRP5	19	56511092	56573179	344.309	3	5	60	2	6	33.3333
TTI1	20	36611409	36661870	344.309	3	5	60	2	30	6.66667
GAL3ST1	22	30950622	30970574	344.309	3	3	100	2	3	66.6667
A4GALT	22	43088127	43117304	344.309	3	6	50	2	4	50
ARSF	X	2959512	3030767	344.309	3	3	100	2	7	28.5714
HEPH	X	65382391	65488709	344.309	3	4	75	2	4	50
TMEM35	X	100333709	100351353	344.309	3	4	75	2	3	66.6667
COL4A6	X	107386780	107682727	344.309	3	3	100	2	8	25
HTR2C	X	113818551	114144624	344.309	3	6	50	2	4	50
RP5-1139I1.2	X	118490264	118527558	344.309	3	6	50	2	2	100
GRIA3	X	122318006	122624766	344.309	3	3	100	2	3	66.6667
GABRA3	X	151334706	151620337	344.309	3	4	75	2	4	50
PEAK1	15	77400471	77712464	349.767	11	23	47.8261	36	71	50.7042
BMPR2	2	203241659	203432474	351.48	9	22	40.9091	26	40	65
APBB2	4	40812044	41218731	351.48	9	14	64.2857	26	49	53.0612
SPOP	17	47676246	47755596	355.336	10	13	76.9231	31	57	54.386
C20orf132	20	35729629	35807991	355.336	10	11	90.9091	31	51	60.7843
FBLIM1	1	16083102	16113089	357.995	4	7	57.1429	5	10	50
NKAIN1	1	31652592	31712401	357.995	4	8	50	5	10	50
ROR1	1	64239693	64647181	357.995	4	6	66.6667	5	10	50
NEXN	1	78354198	78409580	357.995	4	8	50	5	11	45.4545
SDHC	1	161284047	161332984	357.995	4	6	66.6667	5	12	41.6667
MBOAT2	2	8992820	9143942	357.995	4	6	66.6667	5	12	41.6667
GALNT13	2	154728426	155310361	357.995	4	8	50	5	6	83.3333
COL4A3	2	228029281	228179508	357.995	4	7	57.1429	5	6	83.3333
RP11-70C1.3	3	42846696	42893920	357.995	4	5	80	5	20	25
DAG1	3	49506146	49573048	357.995	4	8	50	5	13	38.4615
NISCH	3	52489134	52527087	357.995	4	5	80	5	11	45.4545
MUC20	3	195343316	195467994	357.995	4	6	66.6667	5	10	50
RP11-363G15.2	4	95038943	95128707	357.995	4	5	80	5	8	62.5
RAP1GDS1	4	99182535	99365012	357.995	4	6	66.6667	5	20	25
FAM134B	5	16473147	16617167	357.995	4	7	57.1429	5	7	71.4286
CDH9	5	26880709	27121257	357.995	4	6	66.6667	5	9	55.5556
FSTL4	5	132532147	132948255	357.995	4	7	57.1429	5	5	100
ZNF346	5	176449697	176508190	357.995	4	5	80	5	7	71.4286
MYO6	6	76458909	76629254	357.995	4	8	50	5	14	35.7143
BAIAP2L1	7	97920963	98030380	357.995	4	11	36.3636	5	18	27.7778
XKR5	8	6666038	6693166	357.995	4	4	100	5	7	71.4286
TEX15	8	30689060	30748122	357.995	4	5	80	5	10	50
AF130342.1	8	116962736	117337297	357.995	4	11	36.3636	5	11	45.4545
TMEM2	9	74298282	74431606	357.995	4	5	80	5	10	50
C9orf174	9	100000765	100140806	357.995	4	4	100	5	10	50
RP11-23J9.4	9	100000779	100139569	357.995	4	4	100	5	10	50
SH3GLB2	9	131769315	131790582	357.995	4	5	80	5	7	71.4286
SLC25A16	10	70242521	70287231	357.995	4	7	57.1429	5	12	41.6667
ATP5L	11	118271869	118302211	357.995	4	5	80	5	11	45.4545
ARHGEF12	11	120207787	120360645	357.995	4	5	80	5	8	62.5
GRIK4	11	120382468	120859101	357.995	4	13	30.7692	5	18	27.7778
DCLK1	13	36343122	36705467	357.995	4	8	50	5	8	62.5
NALCN-AS1	13	101360579	101711638	357.995	4	5	80	5	13	38.4615
CTD-2315E11.1	15	90645881	90676674	357.995	4	6	66.6667	5	6	83.3333
ITFG3	16	284545	319942	357.995	4	8	50	5	14	35.7143
CCDC101	16	28565247	28603111	357.995	4	8	50	5	11	45.4545
ATP2C2	16	84402133	84497792	357.995	4	7	57.1429	5	11	45.4545
TCF25	16	89939970	89977792	357.995	4	7	57.1429	5	7	71.4286
CWC25	17	36957447	36981589	357.995	4	6	66.6667	5	10	50
RP11-481C4.1	17	49119885	49162832	357.995	4	8	50	5	10	50
ARMC7	17	73106082	73126360	357.995	4	4	100	5	11	45.4545
PALM	19	708953	748328	357.995	4	8	50	5	12	41.6667
RANBP3	19	5916154	5978320	357.995	4	6	66.6667	5	19	26.3158
PLCB4	20	9049410	9461889	357.995	4	6	66.6667	5	11	45.4545
DOK5	20	53092136	53267710	357.995	4	6	66.6667	5	9	55.5556
MYO18B	22	26138111	26427007	357.995	4	7	57.1429	5	13	38.4615
ARFGAP3	22	43192508	43267429	357.995	4	5	80	5	15	33.3333
PRR5-ARHGAP8	22	45098113	45258586	357.995	4	12	33.3333	5	11	45.4545
ARHGAP8	22	45098355	45258665	357.995	4	12	33.3333	5	11	45.4545
SCML2	X	18257434	18372847	357.995	4	5	80	5	12	41.6667
MED14	X	40507558	40595110	357.995	4	6	66.6667	5	16	31.25
CLCN5	X	49687225	49863892	357.995	4	4	100	5	8	62.5
SLC2A7	1	9063359	9086404	372.702	2	3	66.6667	0	0	#DIV/0!
SPSB1	1	9352939	9429591	372.702	2	3	66.6667	0	3	0
PAX7	1	18957500	19075360	372.702	2	2	100	0	4	0
TINAGL1	1	32042116	32053288	372.702	2	2	100	0	0	#DIV/0!
RIMS3	1	41086351	41131329	372.702	2	3	66.6667	0	2	0
ELAVL4	1	50513686	50669458	372.702	2	3	66.6667	0	1	0
RP11-418J17.3	1	119802888	119869926	372.702	2	2	100	0	1	0
POLR3C	1	145592605	145611025	372.702	2	4	50	0	5	0
C1orf204	1	159804264	159825137	372.702	2	2	100	0	0	#DIV/0!
OLFML2B	1	161952982	161993644	372.702	2	2	100	0	0	#DIV/0!
FAM78B	1	166026674	166136206	372.702	2	2	100	0	1	0
KIAA1614	1	180882290	180920750	372.702	2	4	50	0	1	0
RGSL1	1	182419256	182529734	372.702	2	2	100	0	4	0
RP11-480I12.3	1	202780082	202781284	372.702	2	2	100	0	0	#DIV/0!
AC113607.3	2	906612	916810	372.702	2	2	100	0	0	#DIV/0!
AC008271.1	2	15830906	15884463	372.702	2	2	100	0	0	#DIV/0!
AC013413.1	2	27505301	27526416	372.702	2	2	100	0	1	0
FSHR	2	49189296	49381676	372.702	2	4	50	0	0	#DIV/0!
AC011306.2	2	56190326	56274461	372.702	2	2	100	0	0	#DIV/0!
AC104134.2	2	88838238	88875128	372.702	2	2	100	0	2	0
AC109826.1	2	99378401	99385473	372.702	2	2	100	0	1	0
EIF5B	2	99953816	100016728	372.702	2	2	100	0	10	0
AC092168.2	2	101439123	101463682	372.702	2	3	66.6667	0	1	0
PRKRA	2	179296141	179316239	372.702	2	2	100	0	1	0
AC098617.1	2	192787272	192895368	372.702	2	4	50	0	1	0
AC079767.4	2	208527099	208531748	372.702	2	2	100	0	1	0
CRYGD	2	208986331	208989225	372.702	2	2	100	0	2	0
AC097468.7	2	219809351	219826625	372.702	2	2	100	0	0	#DIV/0!
AC114765.2	2	220992267	221077212	372.702	2	2	100	0	0	#DIV/0!
WDR69	2	228735770	228789060	372.702	2	3	66.6667	0	1	0
SPP2	2	234959323	234985778	372.702	2	2	100	0	0	#DIV/0!
TAMM41	3	11831916	11888393	372.702	2	3	66.6667	0	6	0
TMEM40	3	12775024	12810956	372.702	2	2	100	0	2	0
SCN10A	3	38738293	38835501	372.702	2	2	100	0	0	#DIV/0!
RP11-475O23.3	3	58592807	58620167	372.702	2	3	66.6667	0	1	0
TIGIT	3	113995760	114029135	372.702	2	2	100	0	0	#DIV/0!
EHHADH	3	184907503	184999778	372.702	2	5	40	0	2	0
PDE6B	4	619373	664571	372.702	2	2	100	0	0	#DIV/0!
EVC2	4	5544499	5711275	372.702	2	3	66.6667	0	5	0
RP11-619J20.1	4	30777879	30795592	372.702	2	2	100	0	0	#DIV/0!
GC	4	72607410	72669758	372.702	2	2	100	0	2	0
C4orf17	4	100432161	100463460	372.702	2	2	100	0	0	#DIV/0!
RP11-314N14.1	4	132301168	132462552	372.702	2	3	66.6667	0	1	0
RP11-366M4.3	4	165798156	165820117	372.702	2	3	66.6667	0	0	#DIV/0!
RP11-310I9.1	4	168867825	169034482	372.702	2	3	66.6667	0	2	0
RP11-471J12.1	4	174448421	174512475	372.702	2	3	66.6667	0	1	0
MTNR1A	4	187347700	187476721	372.702	2	4	50	0	0	#DIV/0!
THBS4	5	79287134	79379110	372.702	2	3	66.6667	0	1	0
ACOT12	5	80625824	80689998	372.702	2	3	66.6667	0	3	0
CTC-498M16.2	5	87705664	87794514	372.702	2	2	100	0	1	0
AC008834.1	5	97421964	97496897	372.702	2	2	100	0	1	0
KCNN2	5	113696666	113832321	372.702	2	2	100	0	0	#DIV/0!
RP11-166A12.1	5	121964647	122066380	372.702	2	6	33.3333	0	2	0
CATSPER3	5	134303596	134347392	372.702	2	2	100	0	0	#DIV/0!
IL17B	5	148750887	148783765	372.702	2	2	100	0	0	#DIV/0!
FAM71B	5	156588857	156593275	372.702	2	2	100	0	0	#DIV/0!
RARS	5	167913450	167946304	372.702	2	2	100	0	3	0
CTC-558O2.2	5	168081518	168094766	372.702	2	2	100	0	0	#DIV/0!
RP11-375B1.1	5	176134357	176153244	372.702	2	2	100	0	0	#DIV/0!
CTC-205M6.2	5	180257957	180262726	372.702	2	2	100	0	0	#DIV/0!
AL023807.2	6	17878685	17882609	372.702	2	2	100	0	1	0
RP1-167F1.2	6	19535175	19640814	372.702	2	5	40	0	0	#DIV/0!
SLC17A3	6	25833294	25882514	372.702	2	2	100	0	1	0
ZFP57	6	29640169	29648887	372.702	2	3	66.6667	0	0	#DIV/0!
C6orf27	6	31733367	31745108	372.702	2	2	100	0	1	0
C6orf10	6	32256303	32352332	372.702	2	3	66.6667	0	1	0
RP1-90L14.1	6	85130746	85265870	372.702	2	2	100	0	1	0
RP1-69D17.4	6	129847771	129873732	372.702	2	2	100	0	0	#DIV/0!
PDE10A	6	165740776	166075588	372.702	2	4	50	0	5	0
AC005027.3	7	41706766	41744933	372.702	2	2	100	0	1	0
AC005537.2	7	43011866	43084204	372.702	2	2	100	0	3	0
RP11-44M6.1	7	100107340	100117549	372.702	2	4	50	0	1	0
RP11-10A14.3	8	8998934	9002945	372.702	2	2	100	0	0	#DIV/0!
BLK	8	11351510	11422113	372.702	2	3	66.6667	0	5	0
CTD-3046C4.1	8	64297397	64382763	372.702	2	3	66.6667	0	1	0
RP11-181D18.2	8	74332239	74353761	372.702	2	3	66.6667	0	0	#DIV/0!
RP11-390F4.3	9	6716548	6727438	372.702	2	3	66.6667	0	0	#DIV/0!
RP11-84P7.2	9	36307039	36315276	372.702	2	2	100	0	2	0
RP11-274B18.4	9	71155952	71248176	372.702	2	3	66.6667	0	2	0
C9orf135	9	72435709	72521148	372.702	2	2	100	0	0	#DIV/0!
C9orf152	9	112952328	112970469	372.702	2	3	66.6667	0	0	#DIV/0!
ALAD	9	116148597	116163613	372.702	2	2	100	0	1	0
GLT6D1	9	138515502	138531386	372.702	2	3	66.6667	0	0	#DIV/0!
PTGDS	9	139871956	139879887	372.702	2	2	100	0	0	#DIV/0!
LCNL1	9	139876356	139880862	372.702	2	2	100	0	0	#DIV/0!
RP11-301N24.3	10	22650101	22701996	372.702	2	2	100	0	3	0
RP11-435M3.2	10	26213377	26222639	372.702	2	2	100	0	0	#DIV/0!
RASGEF1A	10	43689983	43762367	372.702	2	2	100	0	1	0
RP11-322C8.2	10	62732875	62786178	372.702	2	3	66.6667	0	1	0
RP11-354E23.2	10	74461207	74463097	372.702	2	2	100	0	0	#DIV/0!
RP11-429H9.4	10	95841707	95868542	372.702	2	2	100	0	1	0
RP11-57H14.3	10	114648492	114665870	372.702	2	2	100	0	0	#DIV/0!
VWA2	10	115999089	116051272	372.702	2	4	50	0	0	#DIV/0!
C10orf96	10	118083940	118139541	372.702	2	3	66.6667	0	0	#DIV/0!
JAKMIP3	10	133918175	133998313	372.702	2	4	50	0	2	0
RP11-1081L13.4	11	18728084	18762115	372.702	2	3	66.6667	0	0	#DIV/0!
PAMR1	11	35453370	35551848	372.702	2	4	50	0	0	#DIV/0!
RP11-702F3.1	11	46138129	46138869	372.702	2	2	100	0	0	#DIV/0!
MYBPC3	11	47352957	47374253	372.702	2	2	100	0	0	#DIV/0!
HRASLS2	11	63320242	63330855	372.702	2	2	100	0	1	0
PLA2G16	11	63340667	63384355	372.702	2	4	50	0	1	0
C11orf84	11	63580860	63595190	372.702	2	2	100	0	2	0
SCYL1	11	65292548	65306175	372.702	2	2	100	0	0	#DIV/0!
SDHD	11	111957497	111990353	372.702	2	3	66.6667	0	6	0
SCN2B	11	118032666	118047388	372.702	2	2	100	0	1	0
MANSC1	12	12482198	12503475	372.702	2	3	66.6667	0	3	0
HIGD1C	12	51347705	51364289	372.702	2	3	66.6667	0	1	0
RP1-288H2.1	12	52473480	52502034	372.702	2	2	100	0	0	#DIV/0!
GS1-410F4.2	12	68383225	68628466	372.702	2	5	40	0	4	0
RP11-588H23.3	12	70861860	70932859	372.702	2	2	100	0	5	0
SNRPF	12	96252706	96297606	372.702	2	3	66.6667	0	8	0
NR1H4	12	100867486	100958191	372.702	2	3	66.6667	0	1	0
PAH	12	103230663	103352188	372.702	2	2	100	0	1	0
UBE3B	12	109915207	109974507	372.702	2	2	100	0	4	0
DTX1	12	113494514	113535833	372.702	2	3	66.6667	0	3	0
RFC5	12	118451393	118470935	372.702	2	2	100	0	4	0
RP11-983C2.2	12	127354036	127359236	372.702	2	2	100	0	0	#DIV/0!
C14orf38	14	59971801	60043549	372.702	2	3	66.6667	0	2	0
RHOJ	14	63670832	63759937	372.702	2	3	66.6667	0	2	0
MAP3K9	14	71194831	71276223	372.702	2	2	100	0	1	0
NPC2	14	74942895	74960880	372.702	2	2	100	0	0	#DIV/0!
RP11-26L16.1	14	86798720	86867629	372.702	2	3	66.6667	0	1	0
CCNK	14	99947506	100001381	372.702	2	2	100	0	4	0
RP11-614O9.3	14	104941015	105071096	372.702	2	3	66.6667	0	1	0
JMJD7	15	42120283	42129779	372.702	2	2	100	0	3	0
TUBGCP4	15	43663313	43698238	372.702	2	4	50	0	8	0
RP11-379K22.2	15	80846950	80855285	372.702	2	3	66.6667	0	0	#DIV/0!
RP11-20G13.2	15	99936818	99941520	372.702	2	2	100	0	0	#DIV/0!
CCNF	16	2479420	2508855	372.702	2	3	66.6667	0	0	#DIV/0!
AC012317.1	16	24672743	24682383	372.702	2	2	100	0	0	#DIV/0!
NDRG4	16	58497606	58547523	372.702	2	2	100	0	2	0
MYH2	17	10368772	10453274	372.702	2	3	66.6667	0	0	#DIV/0!
ZPBP2	17	38024469	38034149	372.702	2	2	100	0	0	#DIV/0!
AC004231.2	17	39077682	39132178	372.702	2	2	100	0	0	#DIV/0!
GIP	17	47035916	47045958	372.702	2	2	100	0	1	0
AC068512.1	17	60885861	60913730	372.702	2	2	100	0	1	0
THOC1	18	214527	268059	372.702	2	3	66.6667	0	11	0
FBXO15	18	71740588	71815100	372.702	2	2	100	0	1	0
CNDP1	18	72201675	72252261	372.702	2	2	100	0	2	0
AC025278.1	19	7011514	7013338	372.702	2	2	100	0	0	#DIV/0!
UBL5	19	9938568	9940797	372.702	2	3	66.6667	0	9	0
KRI1	19	10663761	10676713	372.702	2	3	66.6667	0	2	0
ZNF439	19	11959576	11980306	372.702	2	2	100	0	3	0
ASNA1	19	12848306	12859137	372.702	2	2	100	0	3	0
BEST2	19	12862516	12869272	372.702	2	2	100	0	0	#DIV/0!
TBCB	19	36605888	36616847	372.702	2	2	100	0	3	0
CABP5	19	48533211	48547304	372.702	2	3	66.6667	0	0	#DIV/0!
IGLON5	19	51815102	51833608	372.702	2	2	100	0	0	#DIV/0!
PPP2R1A	19	52693274	52730687	372.702	2	2	100	0	1	0
TBC1D20	20	416124	443197	372.702	2	5	40	0	9	0
RP5-1187M17.10	20	3143263	3154192	372.702	2	2	100	0	0	#DIV/0!
CENPB	20	3764498	3767337	372.702	2	2	100	0	0	#DIV/0!
RP1-122P22.2	20	19738352	19790319	372.702	2	3	66.6667	0	7	0
EIF2S2	20	32676104	32700138	372.702	2	2	100	0	11	0
RIMS4	20	43380449	43438979	372.702	2	2	100	0	0	#DIV/0!
KCNQ2	20	62037542	62103993	372.702	2	3	66.6667	0	1	0
BACH1-IT1	21	30723955	30734215	372.702	2	2	100	0	0	#DIV/0!
C22orf29	22	19833661	19842419	372.702	2	2	100	0	0	#DIV/0!
GGT2	22	21562262	21581926	372.702	2	2	100	0	0	#DIV/0!
RP1-302D9.4	22	33562373	33617737	372.702	2	2	100	0	1	0
BAIAP2L2	22	38480896	38506677	372.702	2	3	66.6667	0	2	0
RRP7A	22	42905974	42915808	372.702	2	2	100	0	0	#DIV/0!
RP1-102D24.5	22	45831744	45844624	372.702	2	2	100	0	0	#DIV/0!
RP11-1M18.1	X	6585906	6639585	372.702	2	2	100	0	1	0
RP3-410B11.1	X	17988317	18122764	372.702	2	4	50	0	3	0
RP11-147O5.1	X	21911718	21920026	372.702	2	3	66.6667	0	0	#DIV/0!
RP11-149B9.2	X	28589649	28604512	372.702	2	2	100	0	0	#DIV/0!
MED12	X	70338406	70362303	372.702	2	2	100	0	6	0
RGAG1	X	109602044	109699562	372.702	2	2	100	0	0	#DIV/0!
KIAA1210	X	118212598	118284542	372.702	2	3	66.6667	0	0	#DIV/0!
NUP210L	1	153965161	154127592	377.566	7	23	30.4348	17	28	60.7143
GPR98	5	89825161	90460038	377.566	7	12	58.3333	17	25	68
GSR	8	30535583	30585443	377.566	7	14	50	17	37	45.9459
AGPAT6	8	41434706	41482520	377.566	7	7	100	17	36	47.2222
PDXDC1	16	15068599	15233195	377.566	7	9	77.7778	17	31	54.8387
SPIRE1	18	12446511	12658133	377.566	7	15	46.6667	17	40	42.5
SFI1	22	31884674	32014572	397.778	14	19	73.6842	53	96	55.2083
NDE1	16	15737124	15820210	409.839	11	17	64.7059	37	80	46.25
CNTN4	3	2140497	3099645	411.921	8	15	53.3333	22	42	52.381
IP6K1	3	49761727	49823975	411.921	8	10	80	22	29	75.8621
MYO10	5	16665395	16936372	411.921	8	17	47.0588	22	40	55
SACM1L	3	45730548	45786901	412.445	6	7	85.7143	13	40	32.5
ATP6V1A	3	113465664	113530903	412.445	6	10	60	13	38	34.2105
SENP2	3	185300284	185351339	412.445	6	10	60	13	23	56.5217
C8orf80	8	27879481	27941388	412.445	6	11	54.5455	13	21	61.9048
AC026904.1	8	49502961	49700220	412.445	6	9	66.6667	13	28	46.4286
RP11-122C21.1	8	92555152	92919847	412.445	6	8	75	13	20	65
INVS	9	102861538	103063282	412.445	6	11	54.5455	13	21	61.9048
CBL	11	119076752	119177651	412.445	6	9	66.6667	13	33	39.3939
TPTE	21	10906201	11029719	412.445	6	9	66.6667	13	20	65
RP11-40F8.2	X	22407432	23082236	412.445	6	9	66.6667	13	23	56.5217
TBCE	1	235530675	235612283	419.497	5	8	62.5	9	19	47.3684
KLB	4	39408473	39453156	419.497	5	9	55.5556	9	14	64.2857
SPOCK1	5	136310987	136934068	419.497	5	8	62.5	9	14	64.2857
FABP6	5	159614374	159665742	419.497	5	9	55.5556	9	14	64.2857
ERGIC1	5	172261278	172379688	419.497	5	8	62.5	9	26	34.6154
C5orf41	5	172483355	172566291	419.497	5	12	41.6667	9	15	60
SASH1	6	148593440	148873186	419.497	5	13	38.4615	9	26	34.6154
CHCHD3	7	132469629	132766848	419.497	5	5	100	9	22	40.9091
ENPP2	8	120569326	120685693	419.497	5	10	50	9	17	52.9412
RP11-30J20.1	8	137543041	137997178	419.497	5	9	55.5556	9	13	69.2308
ANKRD26	10	27280843	27389421	419.497	5	11	45.4545	9	14	64.2857
GRK5	10	120967101	121215131	419.497	5	10	50	9	19	47.3684
LGR5	12	71833550	71980090	419.497	5	8	62.5	9	21	42.8571
VRTN	14	74769772	74826711	419.497	5	8	62.5	9	25	36
PDPR	16	70147529	70195205	419.497	5	9	55.5556	9	15	60
GJC1	17	42875816	42908179	419.497	5	6	83.3333	9	20	45
MRPL45P2	17	45527593	45569849	419.497	5	10	50	9	18	50
ARSG	17	66255323	66418872	419.497	5	9	55.5556	9	20	45
CELF5	19	3224701	3297074	419.497	5	8	62.5	9	18	50
MAP2K2	19	4090319	4124126	419.497	5	8	62.5	9	25	36
PRR12	19	50094912	50129695	419.497	5	9	55.5556	9	15	60
GPC3	X	132669773	133119922	419.497	5	8	62.5	9	19	47.3684
AC087859.1	3	7994492	8653610	421.596	10	14	71.4286	32	55	58.1818
HOOK3	8	42752075	42883255	424.047	9	16	56.25	27	50	54
TECPR2	14	102829300	102968818	424.047	9	11	81.8182	27	41	65.8537
GMEB1	1	28995244	29045865	475.769	7	13	53.8462	18	31	58.0645
AC073283.4	2	47419544	47572213	475.769	7	14	50	18	28	64.2857
ERBB4	2	212240446	213403565	475.769	7	14	50	18	26	69.2308
SMARCC1	3	47626762	47823596	475.769	7	20	35	18	51	35.2941
ROBO1	3	78646390	79816965	475.769	7	16	43.75	18	42	42.8571
CASC4	15	44580927	44707956	477.403	11	18	61.1111	38	88	43.1818
TRAK1	3	42055294	42267381	496.685	10	18	55.5556	33	65	50.7692
ASCC1	10	73856278	73980083	496.685	10	17	58.8235	33	53	62.2642
ZCCHC11	1	52873954	53019159	507.121	9	11	81.8182	28	49	57.1429
FGF7	15	49715293	50149346	510.929	14	15	93.3333	55	120	45.8333
HDAC9	7	18126572	19036993	520.507	12	16	75	44	82	53.6585
SETD2	3	47057900	47205467	535.592	6	14	42.8571	14	40	35
SDK1	7	3341080	4308632	535.592	6	13	46.1538	14	29	48.2759
TMOD3	15	52121825	52239492	535.592	6	9	66.6667	14	26	53.8462
PI4KB	1	151264273	151300191	545.428	4	5	80	6	13	46.1538
SWT1	1	185126212	185260897	545.428	4	6	66.6667	6	9	66.6667
PPP1R12B	1	202317827	202557697	545.428	4	7	57.1429	6	18	33.3333
CAD	2	27440258	27466660	545.428	4	4	100	6	8	75
AUP1	2	74753772	74757066	545.428	4	5	80	6	7	85.7143
PLEKHM3	2	208693027	208890284	545.428	4	7	57.1429	6	13	46.1538
TMEM44	3	194308402	194354418	545.428	4	7	57.1429	6	14	42.8571
SRD5A3	4	56212276	56239263	545.428	4	6	66.6667	6	18	33.3333
EMCN	4	101316498	101801283	545.428	4	6	66.6667	6	9	66.6667
SPATA5	4	123844229	124235809	545.428	4	9	44.4444	6	18	33.3333
BCKDHB	6	80816364	81055987	545.428	4	7	57.1429	6	11	54.5455
AL356534.1	6	126698801	127440994	545.428	4	6	66.6667	6	12	50
SAMD3	6	130465460	130686570	545.428	4	6	66.6667	6	14	42.8571
AOAH	7	36552456	36764154	545.428	4	6	66.6667	6	10	60
RP11-124B13.1	8	5901875	6115058	545.428	4	5	80	6	16	37.5
MRPS28	8	80830952	80942524	545.428	4	7	57.1429	6	19	31.5789
DAB2IP	9	124329336	124547809	545.428	4	6	66.6667	6	14	42.8571
MAN1B1	9	139981379	140003635	545.428	4	5	80	6	10	60
RP11-351M16.3	10	28721937	28784742	545.428	4	6	66.6667	6	8	75
IPO7	11	9406169	9469673	545.428	4	7	57.1429	6	14	42.8571
LTBP3	11	65306031	65326401	545.428	4	5	80	6	10	60
CERS5	12	50523575	50561288	545.428	4	6	66.6667	6	17	35.2941
DEPDC4	12	100597447	100660857	545.428	4	6	66.6667	6	14	42.8571
RPH3A	12	113008184	113336686	545.428	4	9	44.4444	6	14	42.8571
POLE2	14	50110273	50155140	545.428	4	5	80	6	38	15.7895
RP11-46M12.1	15	41576188	41601901	545.428	4	4	100	6	21	28.5714
RAB40C	16	639357	679272	545.428	4	8	50	6	19	31.5789
ATPAF2	17	17918373	17942523	545.428	4	6	66.6667	6	16	37.5
TRAPPC8	18	29409136	29523063	545.428	4	7	57.1429	6	12	50
RTTN	18	67671045	67872962	545.428	4	5	80	6	18	33.3333
ZNF682	19	20115227	20150277	545.428	4	4	100	6	12	50
ZNF569	19	37902062	37958339	545.428	4	6	66.6667	6	7	85.7143
SULT2B1	19	49055429	49102683	545.428	4	10	40	6	17	35.2941
TMC2	20	2517253	2622430	545.428	4	7	57.1429	6	8	75
CXADR	21	18884700	18965897	545.428	4	4	100	6	11	54.5455
CLDN14	21	37832919	37948867	545.428	4	6	66.6667	6	10	60
CLTCL1	22	19166986	19279239	545.428	4	8	50	6	17	35.2941
MSN	X	64887537	64961791	545.428	4	6	66.6667	6	80	7.5
IL1RAPL2	X	103810996	105012102	545.428	4	7	57.1429	6	12	50
ATAD3B	1	1407143	1433228	573.376	5	5	100	10	13	76.9231
VPS13D	1	12290124	12572099	573.376	5	16	31.25	10	58	17.2414
MTF2	1	93544792	93604638	573.376	5	5	100	10	19	52.6316
HHAT	1	210501596	210849638	573.376	5	9	55.5556	10	26	38.4615
AC013461.1	2	173940163	174132738	573.376	5	9	55.5556	10	24	41.6667
C4orf29	4	128886435	128960866	573.376	5	7	71.4286	10	18	55.5556
DMGDH	5	78293438	78531861	573.376	5	11	45.4545	10	20	50
HACE1	6	105175968	105307794	573.376	5	7	71.4286	10	21	47.619
CREB5	7	28338940	28865511	573.376	5	8	62.5	10	22	45.4545
RPL12	9	130209953	130213684	573.376	5	5	100	10	10	100
DLG5	10	79550549	79686378	573.376	5	10	50	10	31	32.2581
TACC2	10	123748689	124014060	573.376	5	11	45.4545	10	16	62.5
GLT1D1	12	129337972	129469509	573.376	5	9	55.5556	10	15	66.6667
RP11-701B16.2	14	59945992	59992155	573.376	5	6	83.3333	10	25	40
SEC11A	15	85212775	85259947	573.376	5	8	62.5	10	34	29.4118
PTPRM	18	7567817	8406859	573.376	5	11	45.4545	10	20	50
RALY	20	32581452	32696114	573.376	5	9	55.5556	10	22	45.4545
STAU1	20	47729878	47804904	573.376	5	6	83.3333	10	22	45.4545
MAGT1	X	77081861	77151090	573.376	5	10	50	10	17	58.8235
CNIH3	1	224622362	224928251	581.24	10	16	62.5	34	57	59.6491
CENPP	9	95087766	95382815	581.24	10	14	71.4286	34	62	54.8387
CACNB4	2	152689290	152955593	590.82	7	13	53.8462	19	32	59.375
USP54	10	75257296	75385711	590.82	7	13	53.8462	19	24	79.1667
ACOX1	17	73937596	73975515	590.82	7	12	58.3333	19	28	67.8571
WDTC1	1	27561007	27635110	607.821	8	13	61.5385	24	37	64.8649
TCTEX1D2	3	195975101	196045170	607.821	8	14	57.1429	24	57	42.1053
CARD11	7	2945775	3083579	607.821	8	12	66.6667	24	58	41.3793
ASAP3	1	23750352	23810750	632.689	3	8	37.5	3	5	60
RPA2	1	28218035	28241257	632.689	3	6	50	3	4	75
PTPRU	1	29563028	29653325	632.689	3	6	50	3	8	37.5
RP5-848E13.3	1	43424720	43449029	632.689	3	4	75	3	3	100
TUFT1	1	151512781	151556059	632.689	3	5	60	3	3	100
ADCY10	1	167778625	167883453	632.689	3	4	75	3	7	42.8571
STX6	1	180941861	180992047	632.689	3	3	100	3	8	37.5
DTL	1	212208919	212280742	632.689	3	3	100	3	17	17.6471
NSL1	1	212899495	212965124	632.689	3	4	75	3	16	18.75
RAB3GAP2	1	220321635	220445796	632.689	3	4	75	3	5	60
SNTG2	2	946554	1371385	632.689	3	3	100	3	4	75
LINC00276	2	13850656	14541087	632.689	3	4	75	3	16	18.75
PPP1CB	2	28974506	29025806	632.689	3	4	75	3	14	21.4286
DYNC2LI1	2	44001178	44037149	632.689	3	5	60	3	4	75
CCNYL1	2	208576264	208626563	632.689	3	5	60	3	7	42.8571
AC010149.4	2	231385309	231444721	632.689	3	4	75	3	6	50
TSEN2	3	12525931	12581122	632.689	3	6	50	3	19	15.7895
CNTN3	3	74311719	74570291	632.689	3	4	75	3	7	42.8571
PARP15	3	122296449	122357894	632.689	3	3	100	3	3	100
C3orf37	3	128997671	129024146	632.689	3	3	100	3	6	50
CEP135	4	56815037	56899270	632.689	3	4	75	3	20	15
MFSD8	4	128838960	128887150	632.689	3	5	60	3	8	37.5
RP11-8P17.1	4	138948576	139051863	632.689	3	5	60	3	5	60
RP11-673E1.4	4	144874788	145047512	632.689	3	3	100	3	5	60
SPOCK3	4	167654535	168155947	632.689	3	5	60	3	7	42.8571
RP11-152K4.2	5	31094084	31267717	632.689	3	6	50	3	6	50
ERCC8	5	60169658	60240900	632.689	3	5	60	3	6	50
CENPH	5	68485375	68506184	632.689	3	5	60	3	12	25
CTB-161M19.4	5	118342042	118406585	632.689	3	9	33.3333	3	10	30
ZNF354B	5	178286954	178315123	632.689	3	3	100	3	4	75
RIMS1	6	72596406	73112845	632.689	3	6	50	3	12	25
FUT9	6	96463860	96653420	632.689	3	3	100	3	5	60
ABCB5	7	20654830	20816658	632.689	3	4	75	3	8	37.5
AC005017.1	7	28219941	28281515	632.689	3	6	50	3	5	60
CHN2	7	29186185	29553944	632.689	3	6	50	3	9	33.3333
PKD1L1	7	47814250	47988088	632.689	3	5	60	3	5	60
ELN	7	73442119	73484237	632.689	3	4	75	3	4	75
CYP3A43	7	99425636	99463718	632.689	3	3	100	3	5	60
SCARA5	8	27727399	27850244	632.689	3	7	42.8571	3	15	20
IDO1	8	39759794	39785963	632.689	3	4	75	3	5	60
RP11-32K4.1	8	64599737	65281115	632.689	3	8	37.5	3	13	23.0769
RP11-731N10.1	8	83775014	83870931	632.689	3	5	60	3	3	100
RP11-1136L8.1	8	128698588	128746213	632.689	3	5	60	3	9	33.3333
GRIN3A	9	104331635	104500862	632.689	3	3	100	3	5	60
COBRA1	9	140149625	140167998	632.689	3	7	42.8571	3	3	100
ARHGAP12	10	32094365	32217742	632.689	3	5	60	3	11	27.2727
RP11-525A16.1	10	112188598	112255954	632.689	3	3	100	3	6	50
PDZD8	10	119040000	119134978	632.689	3	5	60	3	6	50
RP13-726E6.2	11	3502750	3602441	632.689	3	4	75	3	4	75
MPPED2	11	30406040	30608419	632.689	3	3	100	3	9	33.3333
CRY2	11	45868669	45904798	632.689	3	3	100	3	5	60
CTD-2589M5.4	11	46277906	46296098	632.689	3	3	100	3	4	75
MTCH2	11	47638867	47664175	632.689	3	7	42.8571	3	20	15
DAGLA	11	61447905	61514473	632.689	3	3	100	3	5	60
RP11-807H22.7	11	71874366	71920285	632.689	3	6	50	3	8	37.5
RP11-727A23.10	11	82997171	83134559	632.689	3	5	60	3	7	42.8571
IFLTD1	12	25562241	25801513	632.689	3	5	60	3	5	60
C12orf35	12	32112304	32146039	632.689	3	4	75	3	11	27.2727
MYO1H	12	109826524	109893328	632.689	3	11	27.2727	3	8	37.5
CTD-2555O16.2	14	64889653	64915275	632.689	3	7	42.8571	3	4	75
TMEM63C	14	77582911	77725838	632.689	3	5	60	3	7	42.8571
TUBGCP5	15	22833395	22873892	632.689	3	4	75	3	8	37.5
PLA2G4E	15	42273780	42343388	632.689	3	5	60	3	3	100
RBPMS2	15	65032091	65067786	632.689	3	6	50	3	8	37.5
CTD-3049M7.1	15	94261771	94614049	632.689	3	5	60	3	8	37.5
CTD-2643K12.3	15	94448634	94651167	632.689	3	5	60	3	4	75
ATXN2L	16	28834320	28848558	632.689	3	4	75	3	9	33.3333
CNGB1	16	57917847	58005020	632.689	3	7	42.8571	3	9	33.3333
TERF2	16	69389464	69419859	632.689	3	5	60	3	14	21.4286
PDXDC2P	16	70010200	70099851	632.689	3	4	75	3	5	60
RP11-419C5.2	16	70010291	70099851	632.689	3	4	75	3	5	60
FAM57A	17	635847	646074	632.689	3	3	100	3	6	50
PITPNM3	17	6354583	6459877	632.689	3	4	75	3	6	50
XAF1	17	6659156	6678962	632.689	3	3	100	3	3	100
SLC5A10	17	18853989	18924004	632.689	3	4	75	3	6	50
AKAP1	17	55162551	55198710	632.689	3	6	50	3	4	75
HSF5	17	56497529	56565759	632.689	3	6	50	3	3	100
NUP85	17	73201597	73231854	632.689	3	4	75	3	18	16.6667
ZNF532	18	56529832	56653712	632.689	3	3	100	3	8	37.5
ONECUT3	19	1752372	1780987	632.689	3	3	100	3	5	60
CSNK1G2	19	1941161	1981309	632.689	3	5	60	3	9	33.3333
HNRNPM	19	8509651	8553885	632.689	3	3	100	3	13	23.0769
ATG4D	19	10654593	10664093	632.689	3	4	75	3	3	100
ECSIT	19	11616745	11639987	632.689	3	4	75	3	5	60
SIN3B	19	16940218	16991164	632.689	3	6	50	3	5	60
CATSPERG	19	38826415	38861589	632.689	3	4	75	3	5	60
NOVA2	19	46442771	46476657	632.689	3	4	75	3	5	60
LIG1	19	48618703	48673601	632.689	3	3	100	3	8	37.5
AP2A1	19	50270180	50310369	632.689	3	5	60	3	8	37.5
PARD6B	20	49348081	49373332	632.689	3	5	60	3	6	50
DSCR6	21	38378450	38391959	632.689	3	4	75	3	9	33.3333
SNRPD3	22	24951471	24978020	632.689	3	3	100	3	16	18.75
SMC1B	22	45739944	45809500	632.689	3	4	75	3	5	60
NHS	X	17393543	17754114	632.689	3	11	27.2727	3	9	33.3333
PPEF1	X	18694029	18846039	632.689	3	6	50	3	9	33.3333
HDAC6	X	48659784	48683392	632.689	3	3	100	3	4	75
PARP1	1	224102741	226595780	645.178	74	151	49.0066	459	1041	44.0922
DARS2	1	173793641	173827684	681.79	6	6	100	15	22	68.1818
MERTK	2	112656056	112787138	681.79	6	9	66.6667	15	27	55.5556
AC007879.5	2	208104588	208394519	681.79	6	7	85.7143	15	25	60
PXDNL	8	52232138	52722005	681.79	6	12	50	15	24	62.5
DENND5B	12	31535157	31744031	681.79	6	10	60	15	27	55.5556
SLC2A13	12	40148823	40499891	681.79	6	6	100	15	26	57.6923
KIAA1328	18	34409069	34811481	681.79	6	10	60	15	32	46.875
SMCR7L	22	39895437	39914137	681.79	6	7	85.7143	15	32	46.875
CTSB	8	11700033	11726957	723.992	7	9	77.7778	20	38	52.6316
ABI1	10	27035522	27150016	723.992	7	16	43.75	20	52	38.4615
C20orf196	20	5731039	5845020	723.992	7	13	53.8462	20	45	44.4444
SMG7	1	183441351	183567381	727.248	8	9	88.8889	25	49	51.0204
MTMR12	5	32227100	32313115	727.248	8	11	72.7273	25	36	69.4444
ZNF487P	10	43932282	43991517	727.248	8	14	57.1429	25	47	53.1915
FAM120C	X	54094757	54209714	727.248	8	12	66.6667	25	53	47.1698
SLC39A11	17	70642086	71088853	735.035	15	29	51.7241	64	145	44.1379
RAB10	2	26256976	26360323	760.21	5	10	50	11	46	23.913
AC078953.1	3	171509580	171527714	760.21	5	5	100	11	14	78.5714
ZNF595	4	53179	88099	760.21	5	6	83.3333	11	18	61.1111
EPB41L4A	5	111478138	111755013	760.21	5	8	62.5	11	15	73.3333
KCNQ3	8	133139193	133493200	760.21	5	8	62.5	11	23	47.8261
BNC2	9	16416404	16870841	760.21	5	12	41.6667	11	15	73.3333
NUP188	9	131709977	131769375	760.21	5	8	62.5	11	19	57.8947
ZNF503	10	77039484	77161664	760.21	5	11	45.4545	11	21	52.381
ADIPOR2	12	1797740	1897844	760.21	5	6	83.3333	11	33	33.3333
CNPY2	12	56703626	56710120	760.21	5	6	83.3333	11	13	84.6154
RNF10	12	120971283	121015397	760.21	5	9	55.5556	11	21	52.381
BRI3BP	12	125478246	125515684	760.21	5	6	83.3333	11	26	42.3077
TTC23	15	99676528	99791428	760.21	5	7	71.4286	11	17	64.7059
MPRIP	17	16946074	17088874	760.21	5	7	71.4286	11	27	40.7407
NUFIP2	17	27582855	27621166	760.21	5	7	71.4286	11	15	73.3333
CEP112	17	63631656	64188194	760.21	5	11	45.4545	11	15	73.3333
AXL	19	41725108	41767670	760.21	5	7	71.4286	11	19	57.8947
SULF2	20	46285092	46415360	760.21	5	9	55.5556	11	14	78.5714
UBE2L3	22	21903736	21978323	760.21	5	15	33.3333	11	39	28.2051
MAPK1	22	22108789	22221970	760.21	5	10	50	11	26	42.3077
PHF16	X	46771711	46920641	760.21	5	5	100	11	22	50
HERC1	15	63900817	64126147	781.231	10	15	66.6667	36	69	52.1739
PSMB2	1	36067185	36107445	783.839	4	7	57.1429	7	21	33.3333
PPAP2B	1	56960419	57110974	783.839	4	4	100	7	8	87.5
AP1S3	2	224616403	224702744	783.839	4	8	50	7	12	58.3333
ACAP2	3	194995465	195163807	783.839	4	6	66.6667	7	17	41.1765
PPP2R2C	4	6322305	6565327	783.839	4	7	57.1429	7	11	63.6364
AFAP1	4	7760441	7941653	783.839	4	10	40	7	11	63.6364
LIMCH1	4	41361624	41702061	783.839	4	8	50	7	12	58.3333
RAI14	5	34656342	34832732	783.839	4	8	50	7	14	50
RP11-267A15.1	5	173763298	173959460	783.839	4	7	57.1429	7	11	63.6364
ASCC3	6	100956070	101329248	783.839	4	8	50	7	19	36.8421
RBM28	7	127950437	127983962	783.839	4	6	66.6667	7	111	6.30631
RP11-156K13.1	8	17658854	17718578	783.839	4	7	57.1429	7	11	63.6364
PIWIL2	8	22132810	22215076	783.839	4	9	44.4444	7	17	41.1765
C9orf68	9	4553386	4666674	783.839	4	4	100	7	11	63.6364
PCSK5	9	78505560	78977255	783.839	4	12	33.3333	7	11	63.6364
TTLL11	9	124584207	124855885	783.839	4	8	50	7	14	50
STOX1	10	70587298	70655188	783.839	4	6	66.6667	7	18	38.8889
PPA1	10	71962587	71993667	783.839	4	4	100	7	13	53.8462
FAM160B1	10	116581503	116659591	783.839	4	5	80	7	15	46.6667
OPCML	11	132284871	133402414	783.839	4	15	26.6667	7	17	41.1765
MGAT4C	12	86372516	86889092	783.839	4	5	80	7	9	77.7778
SLC24A6	12	113736564	113797298	783.839	4	6	66.6667	7	20	35
KSR2	12	117890817	118406788	783.839	4	11	36.3636	7	17	41.1765
EAPP	14	34985135	35008916	783.839	4	8	50	7	14	50
CTD-2307P3.1	14	42832186	43172858	783.839	4	8	50	7	10	70
DNAL1	14	74111578	74165604	783.839	4	6	66.6667	7	13	53.8462
C15orf63	15	44088340	44095241	783.839	4	4	100	7	8	87.5
SEMA6D	15	47476298	48066420	783.839	4	7	57.1429	7	11	63.6364
PAPD5	16	50186829	50269221	783.839	4	9	44.4444	7	23	30.4348
ACAP1	17	7239848	7254797	783.839	4	5	80	7	11	63.6364
CDC27	17	45195069	45266788	783.839	4	5	80	7	16	43.75
DCAF7	17	61627822	61671639	783.839	4	6	66.6667	7	18	38.8889
IL27RA	19	14142262	14164026	783.839	4	8	50	7	9	77.7778
XRCC6	22	42017123	42060044	783.839	4	4	100	7	18	38.8889
EIF2S3	X	24072833	24096088	783.839	4	6	66.6667	7	50	14
PRKDC	8	48685669	48872743	811.566	17	25	68	77	140	55
PHF21A	11	45950871	46142985	833	11	17	64.7059	42	88	47.7273
KIF1B	1	10270764	10441661	852.643	6	14	42.8571	16	34	47.0588
CDYL	6	4706345	4955785	852.643	6	11	54.5455	16	29	55.1724
UHRF2	9	6413151	6507054	852.643	6	12	50	16	33	48.4848
TMEM135	11	86748886	87034756	852.643	6	12	50	16	31	51.6129
C15orf40	15	83657253	83680393	852.643	6	8	75	16	23	69.5652
ADAMTS17	15	100511794	100882210	852.643	6	8	75	16	39	41.0256
CDC42BPA	1	227177566	227506175	862.214	8	13	61.5385	26	42	61.9048
RB1CC1	8	53535016	53658403	862.214	8	10	80	26	51	50.9804
ZNF341	20	32319463	32380075	862.214	8	11	72.7273	26	51	50.9804
ITSN1	21	35014706	35272165	862.214	8	15	53.3333	26	62	41.9355
RP5-977B1.11	20	35177530	35232932	862.71	19	26	73.0769	90	212	42.4528
AP000304.12	21	34956993	35284635	867.764	12	21	57.1429	48	87	55.1724
EIF2C3	1	36396319	36522063	876.447	7	14	50	21	45	46.6667
CALN1	7	71244476	71912148	889.178	13	28	46.4286	54	102	52.9412
XKR6	8	10753555	11058875	900.134	14	25	56	60	104	57.6923
PHIP	6	79650263	79787953	982.017	5	7	71.4286	12	26	46.1538
CACNA2D1	7	81575760	82073114	982.017	5	8	62.5	12	19	63.1579
CLVS1	8	61969717	62414204	982.017	5	10	50	12	25	48
TMEM67	8	94767072	94831462	982.017	5	8	62.5	12	19	63.1579
VPS13A	9	79792269	80036457	982.017	5	7	71.4286	12	25	48
CACNB2	10	18429606	18830798	982.017	5	12	41.6667	12	26	46.1538
C11orf65	11	108179246	108338258	982.017	5	9	55.5556	12	33	36.3636
EFTUD1	15	82422571	82555104	982.017	5	9	55.5556	12	17	70.5882
AXIN1	16	337440	402673	982.017	5	10	50	12	19	63.1579
CTD-2192J16.17	19	12572373	12662288	982.017	5	10	50	12	23	52.1739
RP11-112L6.2	20	48782899	48788279	982.017	5	5	100	12	15	80
CRYZL1	21	34961647	35016232	982.017	5	6	83.3333	12	15	80
MTFR1	8	66556124	66683496	1013.54	8	16	50	27	54	50
KDM1A	1	23345941	23410182	1017.84	3	4	75	4	10	40
ZNF436	1	23685941	23695935	1017.84	3	6	50	4	4	100
RNF19B	1	33402046	33430286	1017.84	3	4	75	4	10	40
BRDT	1	92414928	92479983	1017.84	3	9	33.3333	4	9	44.4444
NTNG1	1	107682629	108026080	1017.84	3	3	100	4	11	36.3636
MRPS21	1	150266289	150281414	1017.84	3	5	60	4	9	44.4444
NTRK1	1	156785432	156851642	1017.84	3	4	75	4	8	50
RP11-306I1.2	1	165567700	165592568	1017.84	3	3	100	4	6	66.6667
AKT3	1	243651535	244014381	1017.84	3	6	50	4	7	57.1429
STRN	2	37070783	37193615	1017.84	3	6	50	4	14	28.5714
AC016995.3	2	38633861	38742882	1017.84	3	5	60	4	11	36.3636
GULP1	2	189156396	189460653	1017.84	3	4	75	4	7	57.1429
RAB17	2	238482965	238510257	1017.84	3	3	100	4	9	44.4444
LHFPL4	3	9543481	9595486	1017.84	3	6	50	4	6	66.6667
AC133680.1	3	24729410	25215796	1017.84	3	4	75	4	9	44.4444
ENTPD3-AS1	3	40355293	40494820	1017.84	3	6	50	4	17	23.5294
CDC25A	3	48198636	48229892	1017.84	3	5	60	4	14	28.5714
CHCHD6	3	126423063	126679249	1017.84	3	3	100	4	8	50
PFN2	3	149682691	149768575	1017.84	3	3	100	4	5	80
GMPS	3	155588325	155658457	1017.84	3	5	60	4	6	66.6667
EIF4G1	3	184032283	184053146	1017.84	3	3	100	4	4	100
EVC	4	5712924	5830772	1017.84	3	3	100	4	10	40
RP11-3J1.1	4	19173958	19458617	1017.84	3	4	75	4	9	44.4444
IGFBP7	4	57896939	57976551	1017.84	3	3	100	4	7	57.1429
SH3D19	4	152041431	152149182	1017.84	3	5	60	4	7	57.1429
RAPGEF2	4	160025330	160281321	1017.84	3	5	60	4	13	30.7692
LIFR	5	38475065	38608456	1017.84	3	4	75	4	4	100
PPIP5K2	5	102455853	102538937	1017.84	3	4	75	4	17	23.5294
RP11-215P8.4	5	133764742	133796306	1017.84	3	3	100	4	6	66.6667
QRSL1	6	107077453	107116292	1017.84	3	5	60	4	25	16
SLC2A12	6	134309835	134373774	1017.84	3	4	75	4	6	66.6667
CPVL	7	29034847	29235067	1017.84	3	6	50	4	8	50
NRF1	7	129251555	129396922	1017.84	3	7	42.8571	4	23	17.3913
PARP12	7	139723544	139763521	1017.84	3	5	60	4	9	44.4444
EZH2	7	148504475	148581413	1017.84	3	7	42.8571	4	12	33.3333
RP11-758M4.1	8	75512010	75735548	1017.84	3	3	100	4	7	57.1429
ZFAND1	8	82613569	82645138	1017.84	3	3	100	4	11	36.3636
PKHD1L1	8	110374706	110542559	1017.84	3	5	60	4	9	44.4444
GLIS3	9	3824127	4348392	1017.84	3	7	42.8571	4	7	57.1429
RP11-23J9.5	9	100000731	100059596	1017.84	3	3	100	4	8	50
RALGPS1	9	129677053	129985445	1017.84	3	4	75	4	7	57.1429
PHYHD1	9	131683174	131704320	1017.84	3	6	50	4	4	100
RP11-455B2.7	10	15139236	15181817	1017.84	3	6	50	4	15	26.6667
RP11-460B17.3	11	29357425	29615842	1017.84	3	3	100	4	7	57.1429
AP000769.1	11	65222728	65234028	1017.84	3	4	75	4	6	66.6667
NPAT	11	108027942	108093369	1017.84	3	4	75	4	21	19.0476
CRTAM	11	122709208	122743347	1017.84	3	3	100	4	13	30.7692
SLC2A3	12	8071826	8088871	1017.84	3	4	75	4	13	30.7692
RERG	12	15260717	15501609	1017.84	3	3	100	4	6	66.6667
ST8SIA1	12	22216707	22589975	1017.84	3	6	50	4	5	80
ACVRL1	12	52300692	52317145	1017.84	3	3	100	4	4	100
PTPRQ	12	80799774	81074013	1017.84	3	5	60	4	6	66.6667
ANO4	12	101111304	101522419	1017.84	3	7	42.8571	4	6	66.6667
TRIM9	14	51441980	51562779	1017.84	3	3	100	4	5	80
STYX	14	53196898	53241716	1017.84	3	6	50	4	13	30.7692
RTN1	14	60062694	60337684	1017.84	3	4	75	4	5	80
RP5-1021I20.5	14	74362867	74404817	1017.84	3	5	60	4	8	50
PTPN21	14	88932122	89021077	1017.84	3	5	60	4	6	66.6667
CATSPERB	14	92047040	92247051	1017.84	3	6	50	4	9	44.4444
GABRB3	15	26788693	27184686	1017.84	3	4	75	4	6	66.6667
OTUD7A	15	31775329	32162992	1017.84	3	6	50	4	7	57.1429
ZNF770	15	35270542	35280488	1017.84	3	3	100	4	6	66.6667
RP11-266O8.1	15	93855786	94112712	1017.84	3	5	60	4	12	33.3333
RABEP2	16	28915743	28937073	1017.84	3	7	42.8571	4	10	40
ATP6V0D1	16	67471922	67515140	1017.84	3	6	50	4	10	40
COG4	16	70514472	70557468	1017.84	3	5	60	4	25	16
IL34	16	70613798	70694585	1017.84	3	5	60	4	10	40
JPH3	16	87635441	87731762	1017.84	3	6	50	4	10	40
RPA1	17	1733266	1802848	1017.84	3	9	33.3333	4	22	18.1818
PYY	17	42030111	42081837	1017.84	3	4	75	4	6	66.6667
C17orf106	17	73975301	73996667	1017.84	3	4	75	4	40	10
SNRPD1	18	19192260	19210204	1017.84	3	8	37.5	4	42	9.52381
CCBE1	18	57102442	57364574	1017.84	3	4	75	4	7	57.1429
PARD6G	18	77915115	78005429	1017.84	3	4	75	4	9	44.4444
ATP8B3	19	1782074	1812275	1017.84	3	4	75	4	6	66.6667
ZNF77	19	2896754	2944969	1017.84	3	4	75	4	14	28.5714
MAST1	19	12949259	12985765	1017.84	3	6	50	4	10	40
TECR	19	14640382	14676791	1017.84	3	6	50	4	14	28.5714
ZNF724P	19	23404401	23433162	1017.84	3	3	100	4	10	40
CHST8	19	34112861	34264413	1017.84	3	8	37.5	4	9	44.4444
FCGBP	19	40353964	40440533	1017.84	3	4	75	4	6	66.6667
C5AR1	19	47813104	47825327	1017.84	3	5	60	4	4	100
ZNF541	19	48023942	48059113	1017.84	3	5	60	4	7	57.1429
ZNF611	19	53206066	53238307	1017.84	3	4	75	4	7	57.1429
CACNG8	19	54466294	54493469	1017.84	3	4	75	4	5	80
XRN2	20	21283942	21370463	1017.84	3	4	75	4	11	36.3636
CPNE1	20	34213953	34252878	1017.84	3	5	60	4	8	50
RPRD1B	20	36661948	36720768	1017.84	3	8	37.5	4	17	23.5294
RBX1	22	41347351	41369313	1017.84	3	6	50	4	34	11.7647
ARX	X	25021811	25034065	1017.84	3	3	100	4	8	50
CENPI	X	100353178	100418670	1017.84	3	7	42.8571	4	11	36.3636
ARMCX4	X	100673275	100788446	1017.84	3	4	75	4	16	25
RABGAP1L	1	174128548	174964445	1026.27	10	25	40	38	77	49.3506
ANK1	8	41510739	41754280	1026.27	10	18	55.5556	38	88	43.1818
CHD5	1	6161853	6240183	1036.4	2	2	100	1	5	20
TRIM63	1	26377795	26394927	1036.4	2	6	33.3333	1	2	50
AIM1L	1	26648350	26680621	1036.4	2	2	100	1	4	25
LPAR3	1	85277285	85358896	1036.4	2	3	66.6667	1	2	50
ZNF326	1	90457722	90494097	1036.4	2	2	100	1	13	7.69231
ARHGAP29	1	94614544	94740624	1036.4	2	2	100	1	3	33.3333
RP11-57H12.3	1	95628775	95699538	1036.4	2	3	66.6667	1	2	50
KCNC4	1	110753965	110825722	1036.4	2	2	100	1	4	25
RP5-965F6.2	1	112719856	112903150	1036.4	2	2	100	1	2	50
RP11-403I13.4	1	149239551	149265510	1036.4	2	2	100	1	2	50
SYT11	1	155829300	155854990	1036.4	2	2	100	1	4	25
C1orf220	1	178511887	178518024	1036.4	2	3	66.6667	1	2	50
AL513013.1	1	178511950	178517579	1036.4	2	3	66.6667	1	2	50
FAM163A	1	179712298	179785333	1036.4	2	2	100	1	1	100
RGS8	1	182615239	182653711	1036.4	2	4	50	1	1	100
LAMC2	1	183155373	183214035	1036.4	2	4	50	1	1	100
GLT25D2	1	183898796	184006863	1036.4	2	2	100	1	2	50
CACNA1S	1	201008642	201081694	1036.4	2	5	40	1	2	50
RPS10P7	1	201487831	201499602	1036.4	2	2	100	1	1	100
IL19	1	206972215	207016324	1036.4	2	3	66.6667	1	1	100
RP11-400N13.1	1	222262511	222560776	1036.4	2	3	66.6667	1	4	25
RP11-145A3.1	1	225888306	225939945	1036.4	2	7	28.5714	1	6	16.6667
IBA57	1	228353516	228369958	1036.4	2	2	100	1	2	50
PGBD5	1	230457392	230561475	1036.4	2	3	66.6667	1	2	50
TRIM67	1	231297858	231357302	1036.4	2	3	66.6667	1	4	25
RP11-978I15.10	1	247728941	247804156	1036.4	2	2	100	1	2	50
CCDC164	2	26624784	26679579	1036.4	2	2	100	1	6	16.6667
SLC3A1	2	44502599	44548633	1036.4	2	4	50	1	4	25
AC007389.3	2	65816700	65867311	1036.4	2	3	66.6667	1	1	100
AC114772.1	2	69686414	69693664	1036.4	2	2	100	1	1	100
POLE4	2	75185619	75197255	1036.4	2	2	100	1	3	33.3333
ATOH8	2	85978467	86015189	1036.4	2	2	100	1	2	50
AC011753.5	2	110352270	110363275	1036.4	2	2	100	1	1	100
AC113610.1	2	151091406	151113521	1036.4	2	2	100	1	1	100
AC023469.1	2	151857734	151905288	1036.4	2	2	100	1	1	100
AC013463.2	2	165848494	165947803	1036.4	2	3	66.6667	1	1	100
SPC25	2	169690642	169769881	1036.4	2	4	50	1	8	12.5
TMEFF2	2	192813769	193060435	1036.4	2	5	40	1	2	50
ACCN4	2	220378892	220403494	1036.4	2	2	100	1	1	100
KCNE4	2	223916532	224063117	1036.4	2	4	50	1	1	100
PID1	2	229715242	230136001	1036.4	2	4	50	1	4	25
CHCHD4	3	14153580	14166370	1036.4	2	3	66.6667	1	29	3.44828
SUSD5	3	33191537	33260707	1036.4	2	2	100	1	2	50
AC018359.1	3	34200826	34604369	1036.4	2	5	40	1	4	25
STAC	3	36421836	36589499	1036.4	2	3	66.6667	1	2	50
FBXW12	3	48413709	48442666	1036.4	2	2	100	1	2	50
RP11-147N17.1	3	58810163	59004819	1036.4	2	4	50	1	3	33.3333
GPR128	3	100328433	100414323	1036.4	2	2	100	1	3	33.3333
RG9MTD1	3	101280706	101285290	1036.4	2	2	100	1	7	14.2857
MYH15	3	108099216	108248169	1036.4	2	4	50	1	7	14.2857
RP11-702L6.4	3	109128837	109214014	1036.4	2	4	50	1	2	50
ARGFX	3	121289551	121305481	1036.4	2	3	66.6667	1	4	25
RP11-71N10.1	3	147657791	147724542	1036.4	2	3	66.6667	1	1	100
RP11-246A10.1	3	151835962	151869513	1036.4	2	3	66.6667	1	2	50
RP11-439C8.1	3	154544805	154578806	1036.4	2	2	100	1	1	100
RP11-290K4.2	3	157734005	157806786	1036.4	2	3	66.6667	1	2	50
SPATA16	3	172607148	172859058	1036.4	2	4	50	1	5	20
ZNF141	4	331603	378653	1036.4	2	2	100	1	2	50
GPR78	4	8560452	8621486	1036.4	2	2	100	1	2	50
RP11-141E13.1	4	16974898	17075526	1036.4	2	3	66.6667	1	1	100
RP11-148K14.2	4	56230138	56251747	1036.4	2	4	50	1	2	50
PRKG2	4	82009837	82136218	1036.4	2	2	100	1	2	50
RP11-18N21.2	4	98288077	98411315	1036.4	2	3	66.6667	1	1	100
RP11-729M20.1	4	105151537	105332192	1036.4	2	2	100	1	4	25
LEF1	4	108968701	109090112	1036.4	2	3	66.6667	1	3	33.3333
RP11-542P2.1	4	141363416	141419531	1036.4	2	3	66.6667	1	1	100
RP11-557J10.4	4	146563488	146571776	1036.4	2	2	100	1	1	100
RP11-340B18.1	4	166605791	166683930	1036.4	2	2	100	1	2	50
TLL1	4	166794410	167025047	1036.4	2	4	50	1	2	50
RP1-167G20.1	5	16373470	16440190	1036.4	2	2	100	1	1	100
RP11-116O11.1	5	24554127	24613331	1036.4	2	3	66.6667	1	2	50
ZFR	5	32354456	32444867	1036.4	2	6	33.3333	1	14	7.14286
CTC-436P18.1	5	60457897	60527867	1036.4	2	3	66.6667	1	5	20
SEMA6A	5	115779312	115910630	1036.4	2	2	100	1	5	20
SLC12A2	5	127419458	127525380	1036.4	2	3	66.6667	1	6	16.6667
CTB-49A3.2	5	132496130	132560105	1036.4	2	4	50	1	2	50
APBB3	5	139937853	139973337	1036.4	2	4	50	1	3	33.3333
C1QTNF2	5	159774758	159797648	1036.4	2	2	100	1	1	100
RP11-1252I4.2	5	177366623	177410055	1036.4	2	3	66.6667	1	4	25
GFPT2	5	179727690	179780387	1036.4	2	3	66.6667	1	2	50
C6orf201	6	4079440	4131185	1036.4	2	4	50	1	2	50
F13A1	6	6144318	6321246	1036.4	2	4	50	1	4	25
MOG	6	29624758	29640149	1036.4	2	3	66.6667	1	1	100
C6orf127	6	35748794	35761452	1036.4	2	2	100	1	2	50
LHFPL5	6	35773070	35801651	1036.4	2	4	50	1	3	33.3333
C6orf222	6	36283534	36304662	1036.4	2	2	100	1	1	100
FTSJD2	6	37400995	37450603	1036.4	2	2	100	1	2	50
AL353597.1	6	37475124	37509166	1036.4	2	2	100	1	2	50
CYP39A1	6	46517541	46620523	1036.4	2	2	100	1	1	100
DDX43	6	74104471	74127292	1036.4	2	2	100	1	1	100
FILIP1	6	76005626	76203496	1036.4	2	7	28.5714	1	6	16.6667
RP11-415D17.3	6	76067008	76096096	1036.4	2	4	50	1	1	100
UFL1	6	96969471	97003152	1036.4	2	2	100	1	12	8.33333
RP1-60O19.1	6	107165327	107235354	1036.4	2	2	100	1	1	100
FAM26D	6	116850174	116880031	1036.4	2	2	100	1	2	50
ENPP1	6	132129156	132216295	1036.4	2	2	100	1	3	33.3333
AL590867.1	6	153552455	153668623	1036.4	2	3	66.6667	1	1	100
STEAP1B	7	22459063	22672544	1036.4	2	5	40	1	7	14.2857
WIPF3	7	29846102	29956682	1036.4	2	3	66.6667	1	3	33.3333
VWC2	7	49813257	49952138	1036.4	2	3	66.6667	1	2	50
ST7-AS2	7	116712126	116786534	1036.4	2	2	100	1	1	100
NOBOX	7	144094333	144107320	1036.4	2	2	100	1	1	100
RP11-981G7.4	8	10340388	10405095	1036.4	2	3	66.6667	1	3	33.3333
LGI3	8	22004338	22014597	1036.4	2	2	100	1	1	100
RP11-181B11.2	8	28304781	28313419	1036.4	2	3	66.6667	1	2	50
GOT1L1	8	37791799	37797647	1036.4	2	2	100	1	1	100
RP11-10H3.1	8	50081098	50141484	1036.4	2	3	66.6667	1	3	33.3333
RP11-3N13.2	8	75803386	75808537	1036.4	2	3	66.6667	1	1	100
RP11-706J10.1	8	77318889	77436591	1036.4	2	2	100	1	3	33.3333
ZFHX4	8	77593454	77779521	1036.4	2	4	50	1	3	33.3333
CA1	8	86239837	86291243	1036.4	2	3	66.6667	1	2	50
ANXA13	8	124693034	124749647	1036.4	2	3	66.6667	1	2	50
RP11-103H7.1	8	127486434	127504841	1036.4	2	2	100	1	1	100
RP11-382A18.1	8	128302062	128494384	1036.4	2	2	100	1	5	20
C8orf31	8	144120626	144141359	1036.4	2	4	50	1	2	50
C9orf21	9	99401859	99417599	1036.4	2	2	100	1	1	100
TNC	9	117782806	117880536	1036.4	2	3	66.6667	1	2	50
FBXW2	9	123514256	123555690	1036.4	2	4	50	1	14	7.14286
CRAT	9	131857073	131873468	1036.4	2	2	100	1	1	100
SEC61A2	10	12171636	12211960	1036.4	2	7	28.5714	1	3	33.3333
PRPF18	10	13628927	13672868	1036.4	2	3	66.6667	1	2	50
ARL5B	10	18948334	18970568	1036.4	2	2	100	1	5	20
SPAG6	10	22634399	22743153	1036.4	2	3	66.6667	1	4	25
RP11-285G1.8	10	45497679	45567036	1036.4	2	2	100	1	2	50
SIRT1	10	69644427	69678147	1036.4	2	5	40	1	11	9.09091
RP11-369J21.5	10	81806616	81838668	1036.4	2	4	50	1	5	20
PDCD11	10	105156405	105206049	1036.4	2	2	100	1	15	6.66667
EMX2OS	10	119232726	119304579	1036.4	2	2	100	1	2	50
PPAPDC1A	10	122216466	122349367	1036.4	2	4	50	1	6	16.6667
DMBT1	10	124320181	124403252	1036.4	2	3	66.6667	1	3	33.3333
RP11-298J20.4	10	126605712	126631450	1036.4	2	3	66.6667	1	7	14.2857
ZRANB1	10	126630692	126676758	1036.4	2	2	100	1	3	33.3333
C10orf122	10	127265091	127371713	1036.4	2	2	100	1	1	100
FANK1	10	127585108	127698161	1036.4	2	4	50	1	6	16.6667
HBE1	11	5289582	5526847	1036.4	2	2	100	1	4	25
AC104389.28	11	5326206	5526882	1036.4	2	2	100	1	3	33.3333
RP11-494M8.4	11	7726175	7927502	1036.4	2	3	66.6667	1	6	16.6667
CALCB	11	14926543	15103888	1036.4	2	2	100	1	3	33.3333
LDHC	11	18433854	18473605	1036.4	2	3	66.6667	1	2	50
DPF2	11	65101225	65120720	1036.4	2	3	66.6667	1	5	20
RP11-707G14.7	11	73639578	73641417	1036.4	2	2	100	1	1	100
CHRDL2	11	74407474	74442430	1036.4	2	2	100	1	1	100
RP11-659G9.3	11	82674723	82750157	1036.4	2	3	66.6667	1	4	25
CCDC83	11	85566144	85631064	1036.4	2	3	66.6667	1	2	50
CCDC67	11	93063137	93171653	1036.4	2	4	50	1	7	14.2857
RP11-712B9.2	11	94883703	94967268	1036.4	2	3	66.6667	1	1	100
TRPC6	11	101322295	101743293	1036.4	2	3	66.6667	1	2	50
BTG4	11	111338251	111383079	1036.4	2	2	100	1	3	33.3333
RP11-65M17.3	11	112263841	112492452	1036.4	2	2	100	1	3	33.3333
HTR3B	11	113775399	113817287	1036.4	2	3	66.6667	1	4	25
ACAD8	11	134123389	134135749	1036.4	2	2	100	1	1	100
VWF	12	6058040	6233936	1036.4	2	7	28.5714	1	5	20
NANOGNB	12	7917812	7926717	1036.4	2	2	100	1	1	100
RP11-877E17.2	12	26092262	26112698	1036.4	2	3	66.6667	1	1	100
CCT2	12	69979114	69995350	1036.4	2	2	100	1	2	50
KCNC2	12	75433857	75603648	1036.4	2	2	100	1	1	100
NEDD1	12	97301001	97347129	1036.4	2	2	100	1	5	20
RP11-541G9.1	12	97379434	97579387	1036.4	2	6	33.3333	1	1	100
RP11-690J15.1	12	98506792	98686223	1036.4	2	3	66.6667	1	2	50
TRPV4	12	110220890	110271212	1036.4	2	5	40	1	5	20
RP1-74B13.2	12	111269583	111283767	1036.4	2	3	66.6667	1	1	100
DDX55	12	124086624	124105482	1036.4	2	2	100	1	14	7.14286
RP11-101P17.6	13	21834168	21867568	1036.4	2	2	100	1	2	50
AL136219.1	13	21946717	21949350	1036.4	2	2	100	1	1	100
WBP4	13	41635410	41658137	1036.4	2	2	100	1	4	25
RP11-321C24.1	13	45620725	45657260	1036.4	2	3	66.6667	1	3	33.3333
COG3	13	46039060	46110765	1036.4	2	4	50	1	9	11.1111
GRTP1	13	113978544	114018446	1036.4	2	3	66.6667	1	2	50
HAUS4	14	23415437	23426370	1036.4	2	2	100	1	24	4.16667
RP11-566K8.2	14	39218545	39417477	1036.4	2	2	100	1	3	33.3333
ACTR10	14	58666798	58701750	1036.4	2	4	50	1	7	14.2857
LINC00238	14	66953072	66965271	1036.4	2	2	100	1	1	100
RP1-261D10.2	14	71759435	71788531	1036.4	2	3	66.6667	1	2	50
FAM164C	14	75530873	75545126	1036.4	2	2	100	1	4	25
ISM2	14	77940740	77965210	1036.4	2	4	50	1	2	50
SNW1	14	78183942	78227550	1036.4	2	4	50	1	8	12.5
RP11-594C13.1	14	87819414	88039366	1036.4	2	2	100	1	2	50
SNURF	15	25200135	25245423	1036.4	2	4	50	1	2	50
ANKRD63	15	40573645	40574787	1036.4	2	2	100	1	1	100
WDR72	15	53805938	54055075	1036.4	2	2	100	1	2	50
CSPG4	15	75966663	76005189	1036.4	2	2	100	1	2	50
CHRNA3	15	78885394	78913637	1036.4	2	2	100	1	1	100
TMC3	15	81623558	81666554	1036.4	2	2	100	1	1	100
FAM103A1	15	83654959	83659809	1036.4	2	3	66.6667	1	1	100
CCDC64B	16	3077868	3085542	1036.4	2	3	66.6667	1	2	50
MEFV	16	3292027	3306627	1036.4	2	3	66.6667	1	1	100
AC009060.1	16	70192860	70207351	1036.4	2	3	66.6667	1	2	50
CDYL2	16	80637675	80838175	1036.4	2	5	40	1	3	33.3333
GAN	16	81348575	81413940	1036.4	2	3	66.6667	1	2	50
POLR2A	17	7387866	7417933	1036.4	2	3	66.6667	1	7	14.2857
SCO1	17	10583654	10600885	1036.4	2	2	100	1	16	6.25
CCDC144A	17	16592851	16707767	1036.4	2	2	100	1	3	33.3333
SUPT6H	17	26989302	27029248	1036.4	2	2	100	1	11	9.09091
LIG3	17	33307542	33332083	1036.4	2	2	100	1	12	8.33333
RAD51D	17	33426811	33448541	1036.4	2	3	66.6667	1	5	20
C17orf66	17	34181955	34195895	1036.4	2	2	100	1	2	50
CDC6	17	38443885	38459171	1036.4	2	2	100	1	3	33.3333
KLHL11	17	40009797	40021684	1036.4	2	3	66.6667	1	2	50
LINC00469	17	71745409	71824659	1036.4	2	3	66.6667	1	1	100
BAIAP2	17	79008947	79091232	1036.4	2	2	100	1	4	25
CCDC137	17	79633761	79640937	1036.4	2	2	100	1	2	50
TYMS	18	657604	673578	1036.4	2	2	100	1	12	8.33333
CELF4	18	34823010	35146000	1036.4	2	7	28.5714	1	6	16.6667
AC016586.1	19	4041127	4043154	1036.4	2	2	100	1	1	100
PLIN4	19	4502204	4517716	1036.4	2	2	100	1	1	100
PLAC2	19	5558178	5568045	1036.4	2	2	100	1	1	100
COL5A3	19	10070237	10121147	1036.4	2	4	50	1	4	25
RDH8	19	10123925	10132954	1036.4	2	3	66.6667	1	2	50
MAU2	19	19431614	19469564	1036.4	2	3	66.6667	1	4	25
ZNF90	19	20188803	20237885	1036.4	2	2	100	1	2	50
ZNF429	19	21688437	21721079	1036.4	2	4	50	1	3	33.3333
VSTM2B	19	30017491	30055226	1036.4	2	3	66.6667	1	3	33.3333
HAUS5	19	36103646	36116251	1036.4	2	2	100	1	2	50
AC002115.6	19	36103665	36116251	1036.4	2	2	100	1	2	50
EIF3K	19	39109722	39127595	1036.4	2	4	50	1	8	12.5
MAP3K10	19	40697651	40721481	1036.4	2	3	66.6667	1	3	33.3333
C19orf47	19	40826973	40854421	1036.4	2	5	40	1	2	50
CYP2B6	19	41497204	41524301	1036.4	2	2	100	1	3	33.3333
PHLDB3	19	43979255	44009087	1036.4	2	3	66.6667	1	4	25
ZNF221	19	44455380	44471752	1036.4	2	2	100	1	1	100
AC026803.14	19	49414187	49422148	1036.4	2	2	100	1	3	33.3333
TBC1D17	19	50380682	50392006	1036.4	2	2	100	1	3	33.3333
ZNF677	19	53727087	53758126	1036.4	2	3	66.6667	1	1	100
ZIM3	19	57645464	57656570	1036.4	2	2	100	1	2	50
ZSCAN18	19	58595212	58629793	1036.4	2	3	66.6667	1	3	33.3333
DDRGK1	20	3170996	3185331	1036.4	2	2	100	1	6	16.6667
HAO1	20	7863628	7921121	1036.4	2	2	100	1	1	100
PAK7	20	9518036	9819689	1036.4	2	3	66.6667	1	4	25
MACROD2-AS1	20	14864899	14910161	1036.4	2	3	66.6667	1	6	16.6667
NAPB	20	23355159	23402125	1036.4	2	4	50	1	2	50
ARHGAP40	20	37230577	37279678	1036.4	2	2	100	1	2	50
RP11-445H22.4	20	43323533	43374662	1036.4	2	3	66.6667	1	2	50
PTGIS	20	48123992	48184683	1036.4	2	2	100	1	5	20
GCNT7	20	55066548	55100981	1036.4	2	7	28.5714	1	1	100
BMP7	20	55743804	55841685	1036.4	2	4	50	1	2	50
AP000704.5	21	38338812	38344128	1036.4	2	3	66.6667	1	7	14.2857
AF064860.5	21	41002198	41098012	1036.4	2	2	100	1	2	50
UFD1L	22	19437464	19466738	1036.4	2	3	66.6667	1	2	50
EWSR1	22	29663998	29696515	1036.4	2	3	66.6667	1	8	12.5
ACO2	22	41865117	41924993	1036.4	2	7	28.5714	1	6	16.6667
FBLN1	22	45898118	45997015	1036.4	2	3	66.6667	1	3	33.3333
SBF1	22	50885184	50913464	1036.4	2	2	100	1	3	33.3333
BEND2	X	18181051	18239024	1036.4	2	2	100	1	3	33.3333
MID2	X	107068985	107170423	1036.4	2	2	100	1	1	100
PASD1	X	150732094	150845211	1036.4	2	2	100	1	6	16.6667
TBL1Y	Y	6778727	6959977	1036.4	2	2	100	1	3	33.3333
IL6R	1	154377669	154441926	1049.21	7	9	77.7778	22	37	59.4595
LPIN1	2	11817721	11967535	1049.21	7	8	87.5	22	43	51.1628
ZFAND3	6	37787275	38122400	1049.21	7	15	46.6667	22	34	64.7059
IDE	10	94211441	94333833	1049.21	7	13	53.8462	22	43	51.1628
XXyac-R12DG2.2	13	45915480	45965872	1049.21	7	10	70	22	48	45.8333
RP5-1187M17.7	20	3087559	3131513	1049.21	7	9	77.7778	22	35	62.8571
SCMH1	1	41492872	41707826	1049.51	6	9	66.6667	17	40	42.5
DOCK7	1	62920399	63153969	1049.51	6	13	46.1538	17	26	65.3846
CDK15	2	202655184	202760273	1049.51	6	9	66.6667	17	28	60.7143
REV3L	6	111620234	111804918	1049.51	6	10	60	17	31	54.8387
SYTL3	6	159071046	159185908	1049.51	6	10	60	17	34	50
TMEM209	7	129804555	129847610	1049.51	6	9	66.6667	17	37	45.9459
ARFGEF1	8	68085747	68255912	1049.51	6	9	66.6667	17	36	47.2222
TCF7L2	10	114710009	114927437	1049.51	6	12	50	17	30	56.6667
KIRREL3	11	126293254	126873355	1049.51	6	11	54.5455	17	35	48.5714
PCDH9	13	66876967	67804468	1049.51	6	9	66.6667	17	23	73.913
ATG7	3	11313995	11599139	1068.91	11	20	55	44	106	41.5094
EBNA1BP2	1	43629846	43727589	1075.72	4	5	80	8	11	72.7273
ZNF644	1	91380859	91487829	1075.72	4	5	80	8	16	50
DENND2C	1	115125469	115213043	1075.72	4	6	66.6667	8	17	47.0588
SETDB1	1	150898739	150937213	1075.72	4	9	44.4444	8	29	27.5862
CALM2	2	47272677	47403740	1075.72	4	6	66.6667	8	12	66.6667
KCTD18	2	201353675	201384507	1075.72	4	6	66.6667	8	10	80
QRICH1	3	49067140	49131796	1075.72	4	10	40	8	26	30.7692
KCNAB1	3	155755490	156256545	1075.72	4	8	50	8	18	44.4444
FXR1	3	180585929	180694950	1075.72	4	7	57.1429	8	21	38.0952
USP46	4	53460340	53525502	1075.72	4	4	100	8	12	66.6667
MND1	4	154265801	154336270	1075.72	4	8	50	8	27	29.6296
SRPK1	6	35800743	35889119	1075.72	4	8	50	8	16	50
ESR1	6	151977826	152450754	1075.72	4	7	57.1429	8	16	50
CAV2	7	115927434	116148595	1075.72	4	9	44.4444	8	12	66.6667
ESRP1	8	95653302	95719694	1075.72	4	7	57.1429	8	17	47.0588
RG9MTD3	9	37753804	37778969	1075.72	4	6	66.6667	8	21	38.0952
HSDL2	9	115142217	115234690	1075.72	4	10	40	8	15	53.3333
SLIT1	10	98757795	98945683	1075.72	4	5	80	8	12	66.6667
RP11-548K23.11	10	99344131	99433667	1075.72	4	11	36.3636	8	16	50
[truncated: 29,020 more rows]
