# Supplementary material for: Genetic dissection of mammalian ERAD through comparative haploid and CRISPR forward genetic screens
Source: Nat Commun. 2016 Jun 10;7:11786. doi: 10.1038/ncomms11786 (PMC4906395; doi:10.1038/ncomms11786)
Supplement: Supplementary Data 2 — CRISPR screen data. [file ncomms11786-s3.xlsx]

## Sheet: Raw sgRNA counts
Supplementary Data 2 | CRISPR screen data.
			Raw Counts
Targeted Gene	sgRNA_ID	sgRNA sequence	Library	Selected
A1BG	HGLibA_00001	GTCGCTGAGCTCCGATTCGA	82	0
A1BG	HGLibA_00002	ACCTGTAGTTGCCGGCGTGC	110	0
A1BG	HGLibA_00003	CGTCAGCGTCACATTGGCCA	1072	0
A1BG	HGLibB_00001	CAATGTGACGCTGACGTGCC	0	0
A1BG	HGLibB_00002	TGTCTCCGCAGGTGTCACCT	690	0
A1BG	HGLibB_00003	CATATGGCTGCTTCTGTCAC	1058	107
A1CF	HGLibA_00004	CGCGCACTGGTCCAGCGCAC	128	0
A1CF	HGLibA_00005	CCAAGCTATATCCTGTGCGC	267	3
A1CF	HGLibA_00006	AAGTTGCTTGATTGCATTCT	488	0
A1CF	HGLibB_00004	GGTGCAGCATCCCAACCAGG	157	0
A1CF	HGLibB_00005	GGGATGCTGCACCCCCTGAA	88	0
A1CF	HGLibB_00006	AACTTAATAATTATGAAATT	430	45
A2M	HGLibA_00007	CGCTTCTTAAATTCTTGGGT	106	0
A2M	HGLibA_00008	TCACAGCGAAGGCGACACAG	155	0
A2M	HGLibA_00009	CAAACTCCTTCATCCAAGTC	402	82
A2M	HGLibB_00007	CCCAAAGTCTTCATCCAATG	272	0
A2M	HGLibB_00008	CCCACAGACGCCTCAGTCTC	921	0
A2M	HGLibB_00009	TCCCAGGCAGTATATGGTTC	208	0
A2ML1	HGLibA_00010	AAATTTCCCCTCCGTTCAGA	90	0
A2ML1	HGLibA_00011	GCTTACCTGTAGTTCCACCA	1497	6
A2ML1	HGLibA_00012	TATTTCCAACTCCCGACACC	252	15
A2ML1	HGLibB_00010	GACAAACCTCTCTACACCCC	15	0
A2ML1	HGLibB_00011	GCCGGGCTGGTAATGTCACC	605	0
A2ML1	HGLibB_00012	GTATTTCCGCATTGTCACCA	556	2
A3GALT2	HGLibA_00013	CGAATGCGCGTCGCGTTCGA	133	1
A3GALT2	HGLibA_00014	CTTCGAACGCGACGCGCATT	2331	0
A3GALT2	HGLibA_00015	CGGCAGATCCTACTTACACT	757	1
A3GALT2	HGLibB_00013	AAGTTCTGACCTGTACCCCC	627	0
A3GALT2	HGLibB_00014	GGCCGAAGGGCAGACGCCCA	99	0
A3GALT2	HGLibB_00015	AGCAAAGATAGTCAGCCCAA	292	35
A4GALT	HGLibA_00016	CAGTCCCGCTACGTCCTCAA	1092	1
A4GALT	HGLibA_00017	CTACTGCCCCACGACGCACG	0	0
A4GALT	HGLibA_00018	CTTTGAGGACATCAACCCCG	1640	5
A4GALT	HGLibB_00016	CGTGCGTCGTGGGGCAGTAG	0	0
A4GALT	HGLibB_00017	CTTCCACATGAGTGCGATCC	123	0
A4GALT	HGLibB_00018	GAACAATGAAGTCCGTGTCC	101	0
A4GNT	HGLibA_00019	CAGCTCGGATGCATCCCGCC	206	0
A4GNT	HGLibA_00020	GTAGCGCCTCCACTCTCGAT	227	0
A4GNT	HGLibA_00021	GAAACACAATGCCACGTCTG	611	0
A4GNT	HGLibB_00019	AAACGTTGTCTATTGCTGAC	566	0
A4GNT	HGLibB_00020	ACCCCATCTCCTATCGAGAG	323	0
A4GNT	HGLibB_00021	GCTTCTCGGTACTCTAGTAA	181	32
AAAS	HGLibA_00022	TCCCTTATCAGGCGTGATGT	1066	1
AAAS	HGLibA_00023	CCCAGACGGCAGCAAAATCC	178	2
AAAS	HGLibA_00024	GTGGGGTGACCAACCTGCTC	5	0
AAAS	HGLibB_00022	GCACTCACCAATTTGTGACT	0	0
AAAS	HGLibB_00023	AATTTGCCCAAGTCACAAAT	47	0
AAAS	HGLibB_00024	TTTCATTTAGCACCCCAAAA	142	0
AACS	HGLibA_00025	CCCCGGTCGGGAGGAGATCC	286	0
AACS	HGLibA_00026	CTTCTCACGTGTGTATGATG	676	0
AACS	HGLibA_00027	GTTATGATGACTTGTACCAT	840	1
AACS	HGLibB_00025	CGCCGCCGCCATGTCCAAGG	434	0
AACS	HGLibB_00026	CTTTGTTTGCAGCAGCAATG	707	81
AACS	HGLibB_00027	CTTCCCAGGGGAAGGCAAAG	65	0
AADAC	HGLibA_00028	GTCACCCGACTTCGCAACAC	1008	7
AADAC	HGLibA_00029	GAACCCCAGTGTTGCGAAGT	141	0
AADAC	HGLibA_00030	AAAGCTCCCGACAACCTTAA	188	1
AADAC	HGLibB_00028	CCTGAGAGAATCGGTATTTC	182	0
AADAC	HGLibB_00029	CCAGAAATACCGATTCTCTC	340	0
AADAC	HGLibB_00030	GTTATGACTTGCTGTCAAGA	29	0
AADACL2	HGLibA_00031	AATATATCACAGCTCGCCTT	593	0
AADACL2	HGLibA_00032	TGTTTGCCGTCCATCTATTC	422	0
AADACL2	HGLibA_00033	TTTGGCAAGTACAATCGTAC	550	43
AADACL2	HGLibB_00031	TCCCACCCGAATCTGCATTG	677	3
AADACL2	HGLibB_00032	ATGCAAGTCTTACTTTACCC	839	0
AADACL2	HGLibB_00033	ACGCTTGATGCTGTTGTTGT	291	0
AADACL3	HGLibA_00034	ATCGTGTACTACCACGGTGG	284	12
AADACL3	HGLibA_00035	AAATCCGTGACCACAACATC	318	0
AADACL3	HGLibA_00036	GATCCACTCCATATGCATCC	131	0
AADACL3	HGLibB_00034	ACCTGGGAGTGCCCGTGACC	115	0
AADACL3	HGLibB_00035	GACTCCGTGGTTCTGGCAGT	300	0
AADACL3	HGLibB_00036	CATATGCTCTCGTTTGTGCA	136	0
AADACL4	HGLibA_00037	CGGGTATCGTCCCAAAACGC	282	0
AADACL4	HGLibA_00038	TCGTACTTCCTCCAGACGTC	392	0
AADACL4	HGLibA_00039	ACCATGTCACGCGGACCCCC	386	37
AADACL4	HGLibB_00037	TGCCAAGAGTAGCACTAGCC	373	0
AADACL4	HGLibB_00038	GTGGTGACCGACCTGCGTTT	190	0
AADACL4	HGLibB_00039	TGTCTTGCAGATTGTTACCA	90	0
AADAT	HGLibA_00040	ACCAAAATCGATGATCTCCT	926	0
AADAT	HGLibA_00041	CTTCAGTATTCTCCGAGTGC	203	0
AADAT	HGLibA_00042	ATTAACCAGTGAACGCAAAA	21	0
AADAT	HGLibB_00040	CAGCCAACAAGGTCTTTGTA	272	0
AADAT	HGLibB_00041	CCAGTAGGGTTGTTGCCATT	448	0
AADAT	HGLibB_00042	TAGATCCATTTGTCCTTGAC	478	1
AAED1	HGLibA_00043	ATGACTGTCCAATCACTATA	426	0
AAED1	HGLibA_00044	AATGTCACCCTTATAGTGAT	1897	2711
AAED1	HGLibA_00045	GCTTACCTGGACCTAAAATG	14	0
AAED1	HGLibB_00043	ACTCACTTGTAAGAAACTCC	514	0
AAED1	HGLibB_00044	AGGATCTGGCCAAAATCCCC	81	10
AAED1	HGLibB_00045	TATCCAGTCAGCTTGCAAAA	7	0
AAGAB	HGLibA_00046	ACCATTCTTCATCACTACAT	1215	109
AAGAB	HGLibA_00047	GCCTTGATAGTGTCTCCTCA	229	0
AAGAB	HGLibA_00048	AGCAGACATCAATCTATGTG	100	0
AAGAB	HGLibB_00046	CAGACCAAGATCATCACCTC	559	2581
AAGAB	HGLibB_00047	TGGAACAGAAGATCTTATTG	284	0
AAGAB	HGLibB_00048	CGCTTTACTCCTGTAGATTC	7	0
AAK1	HGLibA_00049	GACCATTTCTGGTGCTCGAT	371	0
AAK1	HGLibA_00050	GTCCTATCGAGCACCAGAAA	8	0
AAK1	HGLibA_00051	GTTGACAAACATGCGTTTCA	299	7
AAK1	HGLibB_00049	AGTCAGGTGGCAATTTGTGA	85	10
AAK1	HGLibB_00050	CAACAATGAGCATGATCTCC	443	0
AAK1	HGLibB_00051	TGAGAATATCGAGAATTATC	213	14
AAMDC	HGLibA_00052	AGGCTCTAATACAACCTATA	0	0
AAMDC	HGLibA_00053	TCCCAAGTCCGACTACCCCC	1273	1
AAMDC	HGLibA_00054	GGTGTACAGACTCTTGTGAT	359	10
AAMDC	HGLibB_00052	TATAATGCCTTGGTTGCCCA	211	15
AAMDC	HGLibB_00053	CCAGGTGCCTTCATCAACTG	321	4
AAMDC	HGLibB_00054	TCAAGGCCTCACTCATCCCT	727	0
AAMP	HGLibA_00055	ATCGCTGAGCCGCCATACGA	250	0
AAMP	HGLibA_00056	GGAGGGCCCCGACGATAGCG	11	19
AAMP	HGLibA_00057	CTCCAGGTCTCCCGCTTCAA	58	1237
AAMP	HGLibB_00055	CGTCAGCTGTGCCCGCCAAC	390	23
AAMP	HGLibB_00056	AAGATGACAAAGCCTTCGTA	106	0
AAMP	HGLibB_00057	TCCTCGGGCACCTGTCCTGT	681	0
AANAT	HGLibA_00058	CGCGTCCTCGCACATGAGCG	313	20
AANAT	HGLibA_00059	ACCTTCACGCTCGATCTCAA	1361	39
AANAT	HGLibA_00060	CCTTCATCATCGGCTCGCTC	281	0
AANAT	HGLibB_00058	GCCTTTGAGATCGAGCGTGA	110	0
AANAT	HGLibB_00059	GACGCCCAAGACGGAGATGA	253	0
AANAT	HGLibB_00060	CCGGGCCGCGCTCATGTGCG	173	0
AAR2	HGLibA_00061	GAGGTCGGGCCCAAGTTCCG	50	0
AAR2	HGLibA_00062	GGCACAGATCTGTCGATTCT	1010	4
AAR2	HGLibA_00063	AAAGTCCCACCGGAACTTCT	24	0
AAR2	HGLibB_00061	GGACTTTGCTGCGGAACCTG	322	0
AAR2	HGLibB_00062	TCTCACCAAGCTGGTGGTAC	516	0
AAR2	HGLibB_00063	TGTACGAGGCATTTGAGCAT	326	0
AARD	HGLibA_00064	CGTCCCGCGTGCGACTTCTT	18	0
AARD	HGLibA_00065	GTCCCCGAAGAAGTCGCACG	841	0
AARD	HGLibA_00066	AAAAGATGATGCTGCGAATC	385	0
AARD	HGLibB_00064	CCAGTAAAGTTCTAGCCAGC	234	0
AARD	HGLibB_00065	CGGTGCAGCGCGCGATCTCG	135	0
AARD	HGLibB_00066	AACCAAAGCTCCGCTCTACC	1401	75
AARS	HGLibA_00067	CCACGCTCGGACCATCACTG	296	0
AARS	HGLibA_00068	TGGGGGCAAACATAATGACC	10	0
AARS	HGLibA_00069	TCACACCTTCTTCGAGATGC	463	125
AARS	HGLibB_00067	GGTGGCCGGCCTGACAACAC	110	0
AARS	HGLibB_00068	GAACTCCTCACCCAAGAGTT	123	0
AARS	HGLibB_00069	AGCTGGCTTAGAAGCAGATC	437	0
AARS2	HGLibA_00070	CCATTCGAAGGTCGCCCGCA	344	1
AARS2	HGLibA_00071	GCCGCGGGGCCGCACGGAAG	102	0
AARS2	HGLibA_00072	AAGCCTGCCATCTCGCTTCG	373	0
AARS2	HGLibB_00070	CGTGGATCCACGAAGCGAGA	97	0
AARS2	HGLibB_00071	GAACTGCTGACTCAGGTCTA	448	0
AARS2	HGLibB_00072	CTCTGGATCTCCTACTTTGA	115	1
AARSD1	HGLibA_00073	GTGCTGAGAGTGACTCGCCG	43	0
AARSD1	HGLibA_00074	TTCATTGACGCTCTGCTCAA	675	0
AARSD1	HGLibA_00075	AGATGTCATTGATTGTACCA	709	1
AARSD1	HGLibB_00073	TACTTGCTCTGCAGTCATAG	478	0
AARSD1	HGLibB_00074	TGTTCAGTTCACCACCACCG	325	1
AARSD1	HGLibB_00075	CTTAGGGCAGCATCTCATCA	732	0
AASDH	HGLibA_00076	GACCTTCGATCCTTCTGTTG	380	37
AASDH	HGLibA_00077	TAAGGCTGCCTCCTGTTATA	627	1511
AASDH	HGLibA_00078	TCGATAGGTACATAAGCAGC	446	1
AASDH	HGLibB_00076	TTACTACACCTACAAGACTG	421	24
AASDH	HGLibB_00077	ATATTTCTTGCTCTATCAAG	17	0
AASDH	HGLibB_00078	CTTTAGAATTCTCCAAGTCC	297	3
AASDHPPT	HGLibA_00079	ACCCGATGGATCTAGACATC	181	2301
AASDHPPT	HGLibA_00080	AGGCTGGTCGTCTGATGATA	88	1
AASDHPPT	HGLibA_00081	ATCCTGATGTCTAGATCCAT	432	1966
AASDHPPT	HGLibB_00079	GATGAGTCCTTTGCAAGAAC	207	0
AASDHPPT	HGLibB_00080	GACTAGGATTTGAATTGCAG	7	0
AASDHPPT	HGLibB_00081	TAAAGAAACACGTTTATTCC	398	7
AASS	HGLibA_00082	TCTGGATCACATGTTAGCAA	80	0
AASS	HGLibA_00083	GTTAACTTTGTTTGTGATGC	240	0
AASS	HGLibA_00084	TAGGCAGTGATTACATCCAA	199	21
AASS	HGLibB_00082	ACAAGAGGGTGCAATACATA	43	0
AASS	HGLibB_00083	GCTAACATGTGATCCAGACC	133	2362
AASS	HGLibB_00084	ACAATACTTACCTGCTCTCC	859	6
AATF	HGLibA_00085	GTTGAACCCGCGACCAAGCG	5	0
AATF	HGLibA_00086	CGCTCTGTCTATCGAGTTCT	422	1
AATF	HGLibA_00087	GTCTACTCACCAGACGATCC	109	0
AATF	HGLibB_00085	AGTCAAGATTGAGCGTTCAA	303	0
AATF	HGLibB_00086	CTCCTTGGATCCCAACGATC	430	0
AATF	HGLibB_00087	GGACCCTGAAGCGGACCCCG	0	0
AATK	HGLibA_00088	GCGCTGGATCGCGCCAGAGC	66	0
AATK	HGLibA_00089	CCGTGAGCAGGCAGTTCCGC	241	0
AATK	HGLibA_00090	TCGTGACTGCCGACCAGCTG	582	69
AATK	HGLibB_00088	AGTCACCAATCTTCACCGTC	106	0
AATK	HGLibB_00089	GCAGGCTAGTGCCAGCGTGC	603	0
AATK	HGLibB_00090	TGTAGGGCTGCACCTCCTCC	680	0
ABAT	HGLibA_00091	TGCAATTACGAAGAGAGCCG	4	0
ABAT	HGLibA_00092	CATGTTGCTCGCCCAGCGCC	142	0
ABAT	HGLibA_00093	CCAGCACAGCTACCGCCTGC	295	19200
ABAT	HGLibB_00091	CATCAACCAGGTAATTGCCT	338	0
ABAT	HGLibB_00092	GAAACAGCTGAATATAATTC	40	0
ABAT	HGLibB_00093	GCTCTTACCTATGGGGACAG	38	0
ABCA1	HGLibA_00094	GCCTCCGAGCATCTGAGAAC	232	41
ABCA1	HGLibA_00095	TGTTTCCGTTACCCGACTCC	538	10
ABCA1	HGLibA_00096	CCTCCCCAGGAGTCGGGTAA	18	0
ABCA1	HGLibB_00094	AGCTCAGCCGAACAGAGATC	369	1
ABCA1	HGLibB_00095	TTTGCGCATGTCCTTCATGC	1118	0
ABCA1	HGLibB_00096	TCCTGATCCTGATCTCTGTT	809	0
ABCA10	HGLibA_00097	TCAGAGTGCTCCTTTATAAC	251	1
ABCA10	HGLibA_00098	CATATCGCCTGAAGTTTAAT	736	0
ABCA10	HGLibA_00099	CTTCCTTAAAGAACACTGTT	684	3294
ABCA10	HGLibB_00097	TTGCATCATTAAATGTTGCA	366	0
ABCA10	HGLibB_00098	GATACCACCTTTCATTTCTA	1024	1
ABCA10	HGLibB_00099	ACAAAAAATTTCACCATGCA	146	35
ABCA12	HGLibA_00100	CAAGTGCTCGCACGAATTCT	104	0
ABCA12	HGLibA_00101	CCTCGAAACCTTCCTAGTAC	1014	4
ABCA12	HGLibA_00102	CCCGGAACATATACTTTCAA	54	0
ABCA12	HGLibB_00100	ATAAACTGCTGTCCTTATCC	537	0
ABCA12	HGLibB_00101	TCTGAGAAAGTCATCCAACC	183	534
ABCA12	HGLibB_00102	GGACACTTGTCTTGATCTTA	390	8
ABCA13	HGLibA_00103	AGACCAAATCACCGCCCTGC	260	0
ABCA13	HGLibA_00104	ACCCACACTCTTCCAATATG	1280	97
ABCA13	HGLibA_00105	TACTTGAGCAACTTGATTCC	554	0
ABCA13	HGLibB_00103	TTTGGTCTCTGTAGAAGGTC	714	110
ABCA13	HGLibB_00104	TCCCCTTTACTGCCTCATAT	376	0
ABCA13	HGLibB_00105	GAACAAGGGGGCATGACATT	112	0
ABCA2	HGLibA_00106	GAGTGCTTGGGCCGTGCTAT	267	0
ABCA2	HGLibA_00107	CTCGGTGGCCAGAAACCCGC	122	0
ABCA2	HGLibA_00108	GAAGCCCACCATCTCCGTGA	30	0
ABCA2	HGLibB_00106	TGGGCCGCGCTGGGTCAAAC	101	0
ABCA2	HGLibB_00107	CAGGGGGATGAAGATCTCGA	277	0
ABCA2	HGLibB_00108	CTTCCTCCACCACGCGGTCC	307	0
ABCA3	HGLibA_00109	TCCGTGTGTAACTGAACCGT	1262	0
ABCA3	HGLibA_00110	GCGCGGCTTTCCCTCCGAGA	21	0
ABCA3	HGLibA_00111	TCATGAAGGAGGCGGCGATG	756	0
ABCA3	HGLibB_00109	CAACTGCTCGTCCAGCGTGC	963	0
ABCA3	HGLibB_00110	TCACCAGGTTCTCCGCCATC	537	0
ABCA3	HGLibB_00111	CCAGGAGTACATGCGCATGA	96	0
ABCA4	HGLibA_00112	CACCTCGAAGCCGGGCATAA	431	0
ABCA4	HGLibA_00113	ATGCCACCGTAGCAGGCAAG	197	0
ABCA4	HGLibA_00114	GCAATTGATGAGCTGCTCAC	529	0
ABCA4	HGLibB_00112	TGCCGGCACCATTCACTCCC	252	0
ABCA4	HGLibB_00113	CATTCATGATGGCTGTAGAG	744	3
ABCA4	HGLibB_00114	GCATCGCCTTGTTGGGGAAA	68	0
ABCA5	HGLibA_00115	TCTAAGCCGAGCAACTTTGT	840	8
ABCA5	HGLibA_00116	GAAATAGATACCTTTCCCCG	60	0
ABCA5	HGLibA_00117	TCTACTGATCATCTACCTGA	1022	0
ABCA5	HGLibB_00115	CTGCTTGTAATATTAGTCAC	866	0
ABCA5	HGLibB_00116	GTCAACTAAAGCTGTTATTA	52	0
ABCA5	HGLibB_00117	ACCACACCTACAAAGTTGCT	354	4
ABCA6	HGLibA_00118	TGGGGCCTCTCAATACTTCT	124	0
ABCA6	HGLibA_00119	GTACACCTACCTTTCAAAAG	103	0
ABCA6	HGLibA_00120	AAGATGATTCCCATAGCATA	517	0
ABCA6	HGLibB_00118	TTCACAGGAACAAGTGTCAT	887	4
ABCA6	HGLibB_00119	GATGAAAAGAGAGAGCTTAT	85	0
ABCA6	HGLibB_00120	ATTCTTGCACAGAAGTGCTT	330	53
ABCA7	HGLibA_00121	GCTCTCCAAAGACGCGCGCC	181	0
ABCA7	HGLibA_00122	ACTCACTGCAGATTCGCGGC	131	0
ABCA7	HGLibA_00123	GAGGCCACAGCAATTCGACC	372	0
ABCA7	HGLibB_00121	GGGAGTCGTTGAAGTTGCTC	137	0
ABCA7	HGLibB_00122	GGAAGCTGATCGCCACGCTG	190	0
ABCA7	HGLibB_00123	AGCCGATGCCCGCACTGTGC	494	0
ABCA8	HGLibA_00124	TAAATGTATCTACCCGTCCC	298	0
ABCA8	HGLibA_00125	TCATTTACTTGATGACTATG	235	0
ABCA8	HGLibA_00126	TCTTTAATACTTTCCTCATC	990	3317
ABCA8	HGLibB_00124	ATATGAGTATGTATTAGTAA	659	11
ABCA8	HGLibB_00125	ACTGTGAAGTTTCAGTATTT	403	3
ABCA8	HGLibB_00126	TTCTATAATAGCAGCATTAA	28	0
ABCA9	HGLibA_00127	AATCAGTTGCAACTCCTCCT	934	6542
ABCA9	HGLibA_00128	TACGTCATTGATGACAATGA	180	0
ABCA9	HGLibA_00129	AAAGAGCACAGAGACCATTC	0	0
ABCA9	HGLibB_00127	GTGGCCTGATGAAAAAAGCA	17	0
ABCA9	HGLibB_00128	TTCTATGATAGCAGCATTAA	3	0
ABCA9	HGLibB_00129	AATGAAAAAATGAAGTGTGA	155	0
ABCB1	HGLibA_00130	TTGGACTGTCAGCTGCTGTC	139	0
ABCB1	HGLibA_00131	GAAGCTAACCCTTGTGATTT	240	6
ABCB1	HGLibA_00132	CCAAACACCAGCATCATGAG	203	0
ABCB1	HGLibB_00130	CTAGGTGATATCAATGATAC	275	0
ABCB1	HGLibB_00131	TGGACTTCCTCTCATGATGC	805	0
ABCB1	HGLibB_00132	ATCTGGAGGAAGACATGACC	51	0
ABCB10	HGLibA_00133	CAGCTAGCTGAGGAACGTAT	404	0
ABCB10	HGLibA_00134	TACCATCATACTGATGCCTA	766	57
ABCB10	HGLibA_00135	TTCTTTGACAAGACTCGCAC	919	239
ABCB10	HGLibB_00133	CAAGGAACTATTAGTCTTGA	476	73
ABCB10	HGLibB_00134	TCCTTGCTAACTGCATTACA	58	2
ABCB10	HGLibB_00135	GTCTACCTCATGCAAACTTC	307	2
ABCB11	HGLibA_00136	GGAACTGTTAGTCCATACAA	92	0
ABCB11	HGLibA_00137	CCAAAAATGAGTAGCACGCC	326	0
ABCB11	HGLibA_00138	AAGAATTACTGAGTCAGACA	234	0
ABCB11	HGLibB_00136	CTTCGAAGTATAAAGAAATT	255	1
ABCB11	HGLibB_00137	ATAATAATGATAAGAAATCA	67	0
ABCB11	HGLibB_00138	GTGTGAATAACACCATTGTA	62	0
ABCB4	HGLibA_00139	AAAGTCGCCCTCCGCGCTCG	385	7
ABCB4	HGLibA_00140	GAGACCTGATCCGTGAGCTA	424	223
ABCB4	HGLibA_00141	TTTAGTTTCGATACTCCGAT	267	45
ABCB4	HGLibB_00139	CGGCAAAGAACGGAACAGCC	333	0
ABCB4	HGLibB_00140	ACGAAGACAGTGAAAATGAT	109	0
ABCB4	HGLibB_00141	CGCGGAGGGCGACTTTGAAC	328	0
ABCB5	HGLibA_00142	CTGCAGCACGACAGACCAAG	107	5
ABCB5	HGLibA_00143	GGACATCACACTCATGATCC	537	0
ABCB5	HGLibA_00144	AGGTTGACCCTGTATTATGT	893	91
ABCB5	HGLibB_00142	ATACTGGCATCACTGGTCAA	221	0
ABCB5	HGLibB_00143	ACTGCTTCCTTTCTCAGTTT	378	0
ABCB5	HGLibB_00144	AGAACAGCCAAAACTGAGAA	2	0
ABCB6	HGLibA_00145	CTTCCTGCCAAAATCTCGCC	856	126
ABCB6	HGLibA_00146	GGAACGGGCACTCAATGTGT	540	0
ABCB6	HGLibA_00147	TCCCCAGTCCTATACATTGC	911	6
ABCB6	HGLibB_00145	TGCACGAGCTCTCACTGCGC	865	8
ABCB6	HGLibB_00146	GGGTGCAGCAGTTCACGTCT	164	1
ABCB6	HGLibB_00147	GTGCTGCGGTATGTGGTCTC	1119	1
ABCB7	HGLibA_00148	TCAGCATGTTTCCCGACATC	485	3
ABCB7	HGLibA_00149	TTACTAGATCTCCAACAGTA	128	1
ABCB7	HGLibA_00150	CTGTATTTGGTGCATCACTC	649	0
ABCB7	HGLibB_00148	CACCTTGTTTACTCTACTCA	309	0
ABCB7	HGLibB_00149	AACAAAGCAGATAATGATGC	438	0
ABCB7	HGLibB_00150	GCTGAATTATGAAACTGTGA	46	0
ABCB8	HGLibA_00151	CCGCTTGACAACTGACGTGC	665	828
ABCB8	HGLibA_00152	CAGTCATGAAACTCCCTACG	269	0
ABCB8	HGLibA_00153	TAAAGCGAGACCCCACGACA	236	12755
ABCB8	HGLibB_00151	CCTGCACGTCAGTTGTCAAG	350	0
ABCB8	HGLibB_00152	GGGATGCTTACTCAGTACCA	192	0
ABCB8	HGLibB_00153	TGGCCACGACCTCTACCAGC	459	4
ABCB9	HGLibA_00154	TGACGATGCCATCAATGGCG	286	0
ABCB9	HGLibA_00155	GCAATTAGCTCATTTGCCGC	477	145
ABCB9	HGLibA_00156	AGCGGAAGAGACAGTTTCGA	235	30
ABCB9	HGLibB_00154	TGTCGTCATCGTGTGCCTGC	807	0
ABCB9	HGLibB_00155	GTAGTACTTGCCGTAGATGT	692	25
ABCB9	HGLibB_00156	TGACCTTGACTGTGTTCCGC	972	3
ABCC1	HGLibA_00157	CCGATGGCTCCGACCCGCTC	297	36
ABCC1	HGLibA_00158	CGGAAAACATCATCAGGTCG	430	13
ABCC1	HGLibA_00159	CAAGTTCGTGAATGACACGA	380	0
ABCC1	HGLibB_00157	GCGCCACCGGCATGGCGCTC	80	0
ABCC1	HGLibB_00158	CCAGCCGAAAGAGAGTTCCA	190	0
ABCC1	HGLibB_00159	TAGAAGTAGCCCTGCCAGTC	296	0
ABCC10	HGLibA_00160	TGCACGTGTACCAAGCTTAC	0	0
ABCC10	HGLibA_00161	GTAAGCTTGGTACACGTGCA	0	0
ABCC10	HGLibA_00162	ATCCGAGACAACATCCTCTT	618	0
ABCC10	HGLibB_00160	ATTTGATGCACAGCTGTACA	187	10
ABCC10	HGLibB_00161	TTGGGGACAGCTTGTACCAG	337	9
ABCC10	HGLibB_00162	AATGGACAAGAGTCTGACTC	709	0
ABCC11	HGLibA_00163	TGTCGATGCCACGATTCACG	1104	0
ABCC11	HGLibA_00164	GTGAATCGTGGCATCGACAT	729	13
ABCC11	HGLibA_00165	CTAAGCGACTCCGTAAGCTT	174	0
ABCC11	HGLibB_00163	CGCTCATGATCCAAAGCTTA	262	1014
ABCC11	HGLibB_00164	GGACTCACCTCGGCTTGGGA	431	21
ABCC11	HGLibB_00165	TTCCCTTCCGTCCCAAGCCG	365	0
ABCC12	HGLibA_00166	CGTGCGGTAGTTGATGGCCC	71	0
ABCC12	HGLibA_00167	CTGGGCCATCAACTACCGCA	372	0
ABCC12	HGLibA_00168	TGCCGCACTCACCGGCCCTA	700	25504
ABCC12	HGLibB_00166	CACCATCACCGGCGTGAGCC	726	0
ABCC12	HGLibB_00167	GATGAGTCATATGTCGACAA	504	351
ABCC12	HGLibB_00168	CCAGAGGACACGCGTGTTGA	17	0
ABCC2	HGLibA_00169	GGATTGGTATATCGAACAGC	28	0
ABCC2	HGLibA_00170	GTATCGAGAGAATCCAGAAT	0	0
ABCC2	HGLibA_00171	TCCTTACCTGTAAGAGTGTC	803	0
ABCC2	HGLibB_00169	GGATTCCCTTGGGCTACCTA	352	0
ABCC2	HGLibB_00170	TAGGTCTTACCCATGTGCCT	326	39
ABCC2	HGLibB_00171	TTCTCCACGTGTATAAATCC	1229	131
ABCC3	HGLibA_00172	GCCGCTCATACTGTATCAGC	14	0
ABCC3	HGLibA_00173	GGATGATGTAGCCACGACAA	13	0
ABCC3	HGLibA_00174	GGCGACCCACAGGTAGATGC	467	194
ABCC3	HGLibB_00172	GGAGTAAAAAAGGTCCGCCC	160	0
ABCC3	HGLibB_00173	CCCTGCTGATACAGTATGAG	416	39
ABCC3	HGLibB_00174	CCCGGCCATGGACCAGGCCA	436	1
ABCC4	HGLibA_00175	GGCACTTCGTCTTAGTAACA	200	0
ABCC4	HGLibA_00176	CTTCCTCTAATCTCCGTTTA	238	12
ABCC4	HGLibA_00177	TGATGTGAACAAGTTTGATC	489	0
ABCC4	HGLibB_00175	GAAGACCGCTCACAGCACCT	473	28
ABCC4	HGLibB_00176	GAGCAATCATAAAGTGTTAC	387	226
ABCC4	HGLibB_00177	ATGATTGCTCTTGTTAAAGA	84	0
ABCC5	HGLibA_00178	AGATCCACACAACCCTTCGC	279	0
ABCC5	HGLibA_00179	GTGCCTGATGATCACGCAGC	106	0
ABCC5	HGLibA_00180	AAACATTCTCTGCCCATCGT	1203	259
ABCC5	HGLibB_00178	ATCAACATTTGCTCCAACGA	416	0
ABCC5	HGLibB_00179	CCCAAGGGAAAGTACCATCA	217	0
ABCC5	HGLibB_00180	CATCTTACTTGGAAGTAGTC	436	0
ABCC6	HGLibA_00181	AGTCCTGTGTACCTCCAGCG	579	0
ABCC6	HGLibA_00182	ATCGTGGTGAGCCACACAGT	491	0
ABCC6	HGLibA_00183	TGTTCCTGATTCACACCGAG	313	11478
ABCC6	HGLibB_00181	TTACCGCTCCGGAGGCCTGC	352	0
ABCC6	HGLibB_00182	CACCTACCTATGCCTGTCTC	1130	2
ABCC6	HGLibB_00183	TGGTGACTTACAGACTGCTG	171	0
ABCC8	HGLibA_00184	GCGTAGCTGCGAGAAGCCGA	83	0
ABCC8	HGLibA_00185	TGATGACATTGACCTCCACG	1167	12
ABCC8	HGLibA_00186	GATGTTGTGATAGTAGACCA	198	0
ABCC8	HGLibB_00184	TCACCTACCAATTAGCAGCT	687	0
ABCC8	HGLibB_00185	ATCCACCGCAGGTTGTGCCC	752	0
ABCC8	HGLibB_00186	CTTCATGCTGCTCTTCGTCC	1154	0
ABCC9	HGLibA_00187	CCTCTTTATGCCAGCCGTGA	165	0
ABCC9	HGLibA_00188	TTTCTAGGCGGCGGGAATCA	93	0
ABCC9	HGLibA_00189	TCTTCATATAATATCAACGA	66	0
ABCC9	HGLibB_00187	TTCCGGGACATAACCTGAGA	325	0
ABCC9	HGLibB_00188	CGAATGTAAGAATCCATCTC	553	141
ABCC9	HGLibB_00189	TACTTACCAATAAACAATAT	175	0
ABCD1	HGLibA_00190	CCTGTCGTTCCGCAGCCGTC	60	0
ABCD1	HGLibA_00191	CGACGACATGATCCGCTCAA	454	0
ABCD1	HGLibA_00192	GCGGATCATGTCGTCGTACA	114	1
ABCD1	HGLibB_00190	GCGCTACATGCACTCGCGTG	104	0
ABCD1	HGLibB_00191	AAGGATGAGGTTGATCTGCG	116	7
ABCD1	HGLibB_00192	CCTGGTAGGAGCGCTGTAGC	411	3296
ABCD2	HGLibA_00193	CCTTATTGCACTGTTGACGA	1081	0
ABCD2	HGLibA_00194	TTTCATAGGCGTGGTCTACT	162	0
ABCD2	HGLibA_00195	CAGCAGTGGACTAATTATGG	135	0
ABCD2	HGLibB_00193	CATGATGTACCACAAACGTT	1121	0
ABCD2	HGLibB_00194	TAAATTTCGAGCAGTGGTAA	41	0
ABCD2	HGLibB_00195	TACCACTGCTCGAAATTTAC	347	0
ABCD3	HGLibA_00196	CTCGAACATATTGTGATGTT	952	0
ABCD3	HGLibA_00197	GTGGTTTGCAGTGGTATCAT	96	5
ABCD3	HGLibA_00198	ACCACCATTACAGAACAATG	91	0
ABCD3	HGLibB_00196	AAAATGGGACACTAATTGAA	323	40
ABCD3	HGLibB_00197	ACCTCTTTACAAAATGTTCT	368	0
ABCD3	HGLibB_00198	TTTACCTCATTGTTCTGTAA	147	0
ABCD4	HGLibA_00199	TACCTGCAGCCGAAGTACGC	903	0
ABCD4	HGLibA_00200	GAGACCTCACCTGCGTACTT	949	1588
ABCD4	HGLibA_00201	GTCTCAGGTCATGGCGGTCG	4	0
ABCD4	HGLibB_00199	TTGATCCCCAGTCAGTACTA	791	19736
ABCD4	HGLibB_00200	CTCACTCACCCAGTAGGGTC	850	0
ABCD4	HGLibB_00201	AGAGCAATTTGTGATCTACC	20	0
ABCE1	HGLibA_00202	TAATAACTCACAGTTGATTT	444	0
ABCE1	HGLibA_00203	ACAAATGTACCTCCTTCATC	751	6
ABCE1	HGLibA_00204	AGACTTAAACCTGATGAAGG	10	0
ABCE1	HGLibB_00202	ATGTGTATGTATAAATATCC	197	0
ABCE1	HGLibB_00203	TTTGAGCTAGCAATTGTAGC	343	0
ABCE1	HGLibB_00204	TTATAACTGACATTTAGAAC	593	1587
ABCF1	HGLibA_00205	AAAAAGCGAGATACCCGAAA	9	0
ABCF1	HGLibA_00206	GTACCCGCCCCAAAACCCCG	7	0
ABCF1	HGLibA_00207	CTCAGTGCCAACCAGTGATG	220	0
ABCF1	HGLibB_00205	TTTATAGTTCTTTGAAGAGC	296	0
ABCF1	HGLibB_00206	CTAGACAAAGTGGTGAAGAA	34	0
ABCF1	HGLibB_00207	CAGTAGAAGATAAACAGGCT	107	8
ABCF2	HGLibA_00208	ATGATCAGTACGTGAAGACG	293	0
ABCF2	HGLibA_00209	CCTAGATGCTTGCGTGTGGT	279	0
ABCF2	HGLibA_00210	AGATCAGATTGCACACATGA	1027	22
ABCF2	HGLibB_00208	CAAGAAACTGAAGTATTATA	88	0
ABCF2	HGLibB_00209	GTTGTGCATGTGAATGATAT	322	0
ABCF2	HGLibB_00210	GGTGGTTGGTAGGCTCATCC	566	0
ABCF3	HGLibA_00211	TCCGCCCCACCAGCCCGTAA	198	0
ABCF3	HGLibA_00212	TAGGGGCGTCCAGTAGCACC	449	16
ABCF3	HGLibA_00213	GCCGCCGTTACGGGCTGGTG	718	0
ABCF3	HGLibB_00211	GTTCTCAATTCGCACATCAT	1199	0
ABCF3	HGLibB_00212	TCTCCGTTATCTTTGACAAC	309	0
ABCF3	HGLibB_00213	CCTTTAAAGAGTCTTAGAAG	139	0
ABCG1	HGLibA_00214	GTCCACGCTGATGAACATCC	1697	0
ABCG1	HGLibA_00215	ACTGAGACGGACCTGCTGAA	166	6
ABCG1	HGLibA_00216	ATTTCCGGGAAGTTCAATAG	92	0
ABCG1	HGLibB_00214	AGAAGCGCTGGGCTTCCGTG	32	1
ABCG1	HGLibB_00215	GTTCTTGATGCTGGGAACGC	316	1
ABCG1	HGLibB_00216	TCTGACCACACCTGAGGGCA	545	0
ABCG2	HGLibA_00217	ACATCTCCAGATAATCCACT	349	6
ABCG2	HGLibA_00218	GACAGCTTCCAATGACCTGA	354	7
ABCG2	HGLibA_00219	CGAAGATTTGCCTCCACCTG	562	29
ABCG2	HGLibB_00217	TATTAGATGTCTTAGCTGCA	55	0
ABCG2	HGLibB_00218	AGCTGTCGCGGGGAAGCCAT	287	0
ABCG2	HGLibB_00219	TACAGTGGGATCATGAAACC	273	0
ABCG4	HGLibA_00220	TGATGTCGTGCTCCCACACG	742	0
ABCG4	HGLibA_00221	TCGTGTGGGAGCACGACATC	62	0
ABCG4	HGLibA_00222	TCATGGCTTCCAACACCGTG	1064	28
ABCG4	HGLibB_00220	CGGAAGGTCCTCAGCTCCCG	239	0
ABCG4	HGLibB_00221	CCTGCTTCTCACTCAGCTTC	672	167
ABCG4	HGLibB_00222	CCTGAAGCTGAGTGAGAAGC	468	0
ABCG5	HGLibA_00223	TCCTTTAAAGCCACCGCGTG	48	0
ABCG5	HGLibA_00224	GCCGGGATTGCCGCGGCGGA	26	0
ABCG5	HGLibA_00225	GTAGTGCAGCGTCTCGCGCA	189	0
ABCG5	HGLibB_00223	CTGCCCGCTCTCCACGTACA	476	14
ABCG5	HGLibB_00224	CTCCGGGAAAACCACGCTGC	252	0
ABCG5	HGLibB_00225	TGAACGGCCGGGCGCTGCGC	242	0
ABCG8	HGLibA_00226	CACGGCGGCAAGATCAAGTC	107	0
ABCG8	HGLibA_00227	GCTGCCCATTGATCCAGATC	326	2
ABCG8	HGLibA_00228	GGTACCTGAGCTCCCTATGA	153	0
ABCG8	HGLibB_00226	TGTGGGCCCCATGGCCGGGA	83	0
ABCG8	HGLibB_00227	GGCCACTCCCCAGGATACCT	504	57
ABCG8	HGLibB_00228	CTGCCAGAATTCTTGTGAGC	139	0
ABHD1	HGLibA_00229	GACCCTACCGTTCCACAAGT	183	0
ABHD1	HGLibA_00230	GGTGCAAGACGTATGTATCC	759	5
ABHD1	HGLibA_00231	GTAGAAAGTCTCGGTGGTGA	16	0
ABHD1	HGLibB_00229	AGACTTTCTACCCAACGCTG	323	0
ABHD1	HGLibB_00230	CCCAGTAGTAGCCCAAGTAG	170	0
ABHD1	HGLibB_00231	CTTTGAGACCACTCGCTCCC	249	0
ABHD10	HGLibA_00232	TTGGAAGGTCTGGTCGATTA	1	0
ABHD10	HGLibA_00233	TGCAATTGCACGACCAGAGA	47	0
ABHD10	HGLibA_00234	TACAAAAGCGTTGGCGATTG	217	0
ABHD10	HGLibB_00232	ATTCTTGTTGGATCTAGCCT	82	0
ABHD10	HGLibB_00233	AACACAGTGATCACCGAATG	1273	3757
ABHD10	HGLibB_00234	ACCTGCATTGATGTATGCCA	1163	57
ABHD11	HGLibA_00235	CCGCTCCCGTGCCCGAAAAC	176	0
ABHD11	HGLibA_00236	GGCTAGCTTACTGCACGAAC	180	1
ABHD11	HGLibA_00237	GAGCCCGTGCAAAAAGACGA	30	0
ABHD11	HGLibB_00235	AGCGCCCGTCTACCTCTACC	93	0
ABHD11	HGLibB_00236	CTGGTGCCCTGCGTCGTCGT	715	0
ABHD11	HGLibB_00237	ATGATCTCGTAGCTCATGTC	331	5611
ABHD12	HGLibA_00238	TGGTACCTGCGTTCCCATGC	387	0
ABHD12	HGLibA_00239	GCGTTCTTCCACCAGACTGC	186	1256
ABHD12	HGLibA_00240	TGATTCAAACCTTGATCCTG	743	1
ABHD12	HGLibB_00238	CTTGCAGGCGAAAGGGCGTG	12	0
ABHD12	HGLibB_00239	AAGACGTGACCATTGGAGTC	538	26
ABHD12	HGLibB_00240	TTTCTCATCAAACTATGTCC	607	0
ABHD12B	HGLibA_00241	ACATGGTCGACCGCAACCTG	286	0
ABHD12B	HGLibA_00242	GCCGCATCGCCCGAGCCGCC	546	0
ABHD12B	HGLibA_00243	TATGAAGCAGCCCTTCGTGA	125	0
ABHD12B	HGLibB_00241	CCAAGGGGAAGGACTGTTGC	16	0
ABHD12B	HGLibB_00242	AGCTTCGCACAGACTGAAGC	343	0
ABHD12B	HGLibB_00243	ACCAGGCGGCCACGCAGCTA	59	0
ABHD13	HGLibA_00244	GTGTCATTGTGAGTCCCATC	193	0
ABHD13	HGLibA_00245	GCTAATCTCTTAGTCCGAGA	40	0
ABHD13	HGLibA_00246	CGATGCGTTACCTTCCTTTA	1216	9
ABHD13	HGLibB_00244	CTCGATAATCAACCAGCAAA	328	1
ABHD13	HGLibB_00245	CTTTATGTTCCCATGCCCAC	902	2
ABHD13	HGLibB_00246	CAAGTGCAGTGAAATAGCCT	168	0
ABHD14A	HGLibA_00247	GAGCACCTCGCGGTAAAAGA	63	0
ABHD14A	HGLibA_00248	ACTCCAACCCTTATCCTGTA	188	0
ABHD14A	HGLibA_00249	CTCCCACGTGTGAGAGTTAA	259	0
ABHD14A	HGLibB_00247	GGCATAGTGGCCACTCAGCG	216	1
ABHD14A	HGLibB_00248	GCCGCAGTGACTCTCGAGCC	348	0
ABHD14A	HGLibB_00249	AGGCCTTTAACTCTCACACG	160	0
ABHD14B	HGLibA_00250	TACCTTCACACTGGCATAGT	681	0
ABHD14B	HGLibA_00251	TTCGCTTCTCCTCCGAGACC	644	16
ABHD14B	HGLibA_00252	GTGATCAGTCCATCACTGAG	104	0
ABHD14B	HGLibB_00250	TTAAGTACCTGGCAGGTCAA	338	0
ABHD14B	HGLibB_00251	CTGTTACCTGGACAAACCAG	41	0
ABHD14B	HGLibB_00252	TGAAGCAGCTGCCCAACCAC	87	0
ABHD15	HGLibA_00253	TTCGTCCTGCCCGTAGCGCC	178	5
ABHD15	HGLibA_00254	CCGCTGTTCGCGGTGAGCGA	39	0
ABHD15	HGLibA_00255	CGGGTCGTTGCGGTCCCAGT	64	0
ABHD15	HGLibB_00253	CCCCACGACGACGGCCCCCA	532	0
ABHD15	HGLibB_00254	CCGCGGCGATGGAAGATGAC	327	0
ABHD15	HGLibB_00255	CCTTCGCTCACCGCGAACAG	227	1
ABHD16A	HGLibA_00256	AGGGGAGGACCGACGGATAC	0	0
ABHD16A	HGLibA_00257	GTACTATCAGCCCCGTGCCC	74	0
ABHD16A	HGLibA_00258	TTTACAGATCCTGTATCCGT	703	29
ABHD16A	HGLibB_00256	TCTCCACCTACCTCGGAGGC	139	18
ABHD16A	HGLibB_00257	TCGCCTTCTTCTACTTGTAC	153	0
ABHD16A	HGLibB_00258	ACATTGCTGCTACTTCTGGC	401	0
ABHD16B	HGLibA_00259	CGCCTCGTGGAGCGCTACCA	1018	0
ABHD16B	HGLibA_00260	CTTCGACGACCTTGTGCCGC	2242	0
ABHD16B	HGLibA_00261	GCACCGCTACCCCGTCGTGA	276	21
ABHD16B	HGLibB_00259	TCAGCACGACGCCAACGCCA	219	0
ABHD16B	HGLibB_00260	CTTCTATGCACGCTACCGCG	1183	1
ABHD16B	HGLibB_00261	CTACCGTGCACGCTGCGAAG	843	0
ABHD17A	HGLibA_00262	GACTCCAACAACCCAGCGCC	98	0
ABHD17A	HGLibA_00263	CAGAACCCCACCTGGCGAGA	10	0
ABHD17A	HGLibA_00264	TACACGGTCCTCTTCTCGCA	307	0
ABHD17A	HGLibB_00262	GTCGCCCTCACCTGGTGCGC	447	0
ABHD17A	HGLibB_00263	CGCCAGGTACGGCATCAGCC	515	0
ABHD17A	HGLibB_00264	AGGGAAGGCGTCGAAGCAGT	202	0
ABHD17B	HGLibA_00265	GGCAACGTTCAAACAATGCG	272	0
ABHD17B	HGLibA_00266	GAGTAAAGTGTATTTCGCAT	56	0
ABHD17B	HGLibA_00267	ATCTGTCTGAACGAGCAGAC	332	7903
ABHD17B	HGLibB_00265	TATAGGGACAGTACCGTCTG	764	0
ABHD17B	HGLibB_00266	ACTCGCATTCCCGAAGTCAG	308	0
ABHD17B	HGLibB_00267	GTCCCATGAATTATTAATAC	116	0
ABHD17C	HGLibA_00268	CGCTGCGCATTCATACCTCG	510	0
ABHD17C	HGLibA_00269	GACAGCGCTCGTACATCGCT	1581	1
ABHD17C	HGLibA_00270	ACCTCAGCGAGCGCGCCGAC	72	0
ABHD17C	HGLibB_00268	GCGCGAGAAGAAGACCTCGA	221	0
ABHD17C	HGLibB_00269	CTCGAGGTATGAATGCGCAG	339	0
ABHD17C	HGLibB_00270	GCCCAGCCCCTTCAACCCAA	26	0
ABHD2	HGLibA_00271	TTACCATAGGTGAACATGCG	209	0
ABHD2	HGLibA_00272	TCGCCACGCATGTTCACCTA	703	4
ABHD2	HGLibA_00273	GATACATTCCACCGTTGATC	233	0
ABHD2	HGLibB_00271	ATTCGACCTCTTCGAGCCCT	205	0
ABHD2	HGLibB_00272	AGAAGATCATCCTCTCGCAC	276	0
ABHD2	HGLibB_00273	GTGCTGCGTCAGCGTGTGCC	328	9
ABHD3	HGLibA_00274	TACAGAAACGTACTACCCGA	433	0
ABHD3	HGLibA_00275	TGGACCTGCGGATGTTGTCC	868	49
ABHD3	HGLibA_00276	CCGAGCCGAAGAACCCCACC	116	0
ABHD3	HGLibB_00274	ACTCCTTGCTTGTTCCCGTG	959	19
ABHD3	HGLibB_00275	TCTCACCCCCGGTCACTAAC	254	0
ABHD3	HGLibB_00276	TGATAACAGTACGTGTTATA	345	0
ABHD4	HGLibA_00277	GCAAAACGACCGCACCCCCT	291	9
ABHD4	HGLibA_00278	CGGAATCGCTGCACCAGACC	245	1
ABHD4	HGLibA_00279	TTGGCTGTTCTTCGAGTAGC	95	0
ABHD4	HGLibB_00277	CTGCACACCTTCGATCTGCT	57	23
ABHD4	HGLibB_00278	TGGGATTCTGTGCGTTGCAG	66	0
ABHD4	HGLibB_00279	ACGTCCTAGGACAGATGCCA	342	0
ABHD5	HGLibA_00280	ACTCGCTGAAGTACCCATCA	159	0
ABHD5	HGLibA_00281	GCACAACCTAGGTGGATTCT	286	3
ABHD5	HGLibA_00282	TAAGTCTAGTGCAGCGTTTA	30	0
ABHD5	HGLibB_00280	TATAGACGTAGGGCACCATG	304	0
ABHD5	HGLibB_00281	TCTAGGTCAGGATGGCTAAC	32	0
ABHD5	HGLibB_00282	ACTCCCTTTAACCCTTTAGC	206	0
ABHD6	HGLibA_00283	CCCCTTCCAGGTACTGGCGG	140	1
ABHD6	HGLibA_00284	GCAAGTTAAGAGGATACACC	389	0
ABHD6	HGLibA_00285	AACATGTTTGTGATTGCGGG	36	0
ABHD6	HGLibB_00283	CCTCTTAACTTGCCCATCTA	122	0
ABHD6	HGLibB_00284	GAGCAGGATGGATCTTGATG	15	0
ABHD6	HGLibB_00285	CAGAGAATCCGTGGAGCATG	0	0
ABHD8	HGLibA_00286	TGCCCTCGTCGATGAGCTTC	2808	1470
ABHD8	HGLibA_00287	CCATGATGAGCGGCCAGTAC	803	0
ABHD8	HGLibA_00288	CAAACTTATCGTGCATGCCG	627	27
ABHD8	HGLibB_00286	ACCTTTGTAGAGGTCAAGCC	450	0
ABHD8	HGLibB_00287	TCGGCGGTTCCCTGGCCATC	663	1
ABHD8	HGLibB_00288	ATTCCTGAAGCTCATCGACG	362	2
ABI1	HGLibA_00289	ACAGGGCGCTCCATATTCGC	1429	31
ABI1	HGLibA_00290	AGTAGTCTGCCACCCGAGTC	188	0
ABI1	HGLibA_00291	AGCGCCCTGTAAGGTATATT	122	0
ABI1	HGLibB_00289	CTCCATTCTCCGAAGCTGAG	418	8
ABI1	HGLibB_00290	AGGAGATCCCGTCTGGCAAG	223	0
ABI1	HGLibB_00291	CAACAATGTACTCCAGTTGC	704	0
ABI2	HGLibA_00292	GCACTCCCCCTATCGCACAC	765	16
ABI2	HGLibA_00293	GGGCTAGGTACGTAATCATT	347	0
ABI2	HGLibA_00294	TATAACGAACTGGTCGTTCA	218	0
ABI2	HGLibB_00292	AAGATTCCATCCTTCGTAGC	942	538
ABI2	HGLibB_00293	CCCCCTAGTCCCCCTATGTC	181	0
ABI2	HGLibB_00294	AACACTTGCTAAGGATTGGG	182	0
ABI3	HGLibA_00295	AGTAGTCAGCGACCCGCAGC	189	0
ABI3	HGLibA_00296	CCTTGATGCTCTTTCGAGAC	352	4
ABI3	HGLibA_00297	CGACATTGGCCATGGGATCA	405	187
ABI3	HGLibB_00295	CTCCTGCAGTAGGGCGTGAG	457	0
ABI3	HGLibB_00296	CTGCGAGGACAACTATGTGC	117	0
ABI3	HGLibB_00297	AGCACGCAGCTGTCAAGAAC	0	0
ABI3BP	HGLibA_00298	GTTGCATTTGCCACCTCGCA	76	0
ABI3BP	HGLibA_00299	TGGCACTCTGACACCGAGCT	257	0
ABI3BP	HGLibA_00300	CAAGTCACTGTCCCAATGAC	366	0
ABI3BP	HGLibB_00298	TGGAAGTATTACACTAGCCC	466	0
ABI3BP	HGLibB_00299	AGTCAAAAGAAGTCATGTTC	902	2
ABI3BP	HGLibB_00300	CGCACAACTATCAGATATTT	570	1
ABL1	HGLibA_00301	TGTCCCCCAACTACGACAAG	145	0
ABL1	HGLibA_00302	CCTCGTACACCTCCCCGTAC	374	0
ABL1	HGLibA_00303	CCGGCAGGAGGTGAACGCCG	19	0
ABL1	HGLibB_00301	AGAGATCAAACACCCTAACC	50	0
ABL1	HGLibB_00302	TGCACTCCCTCAGGTAGTCC	462	0
ABL1	HGLibB_00303	ACTCACCAAGGAGCTGCACC	0	0
ABL2	HGLibA_00304	GTCCATCTCGCTCAGGTACG	460	0
ABL2	HGLibA_00305	TCCCTCGTACCTGAGCGAGA	93	0
ABL2	HGLibA_00306	TCTCTGTGGTGCGCCCCGCC	1086	27
ABL2	HGLibB_00304	CACTGCTGCCCCGGATCCCG	97	180
ABL2	HGLibB_00305	GGCTCCGAGCAAGTTCTCCT	189	0
ABL2	HGLibB_00306	TGATAGCCTCATTTAGTGCC	571	0
ABLIM1	HGLibA_00307	CTTGATATCTCTTCCGCAGC	136	0
ABLIM1	HGLibA_00308	CGAAGCACTTCACCCTTGCA	138	6
ABLIM1	HGLibA_00309	CATTTATGGCAGTGAATGAC	2061	34
ABLIM1	HGLibB_00307	TTACTTGCTGATGTACTCCC	866	0
ABLIM1	HGLibB_00308	CTAACCTTTGTAGTCTCCCA	302	0
ABLIM1	HGLibB_00309	CGTGAGCTCAGTCATTTCCA	566	0
ABLIM2	HGLibA_00310	CGCGCTGCTGCCCACCGATA	157	0
ABLIM2	HGLibA_00311	CCGAGTGACCTTCAACGGGA	139	0
ABLIM2	HGLibA_00312	GTGATAGTCAGCTTCGCAGT	225	0
ABLIM2	HGLibB_00310	GCTGACTATCACGCCAAGTT	175	25
ABLIM2	HGLibB_00311	GAAGTGTTCCCTGCCCGTAT	96	0
ABLIM2	HGLibB_00312	CATGCATTCCTTCCCGTTGA	790	2443
ABLIM3	HGLibA_00313	GTCATCCAGTGCTACCGCTG	483	0
ABLIM3	HGLibA_00314	CTTCGCCTGTGATGAAGTCC	64	0
ABLIM3	HGLibA_00315	CCACTTACTGCTAGTGTTCA	1010	44
ABLIM3	HGLibB_00313	CATCACAGGCGAAGTCATCT	460	2
ABLIM3	HGLibB_00314	GCGGACCACTTCCCCTTTGC	508	0
ABLIM3	HGLibB_00315	AGCGGGTGCCATAGAGTTGC	160	0
ABO	HGLibA_00316	GATGGTCTACCCCCAGTCAA	132	1
ABO	HGLibA_00317	GGATCATAGGTCGAAGTGCG	67	0
ABO	HGLibA_00318	AGCCCCAGAAGTCTAATGCC	108	0
ABO	HGLibB_00316	TGCAGCATGTCTCGTTGCCA	1215	0
ABO	HGLibB_00317	ACGGTGTCAGCACCTTTGAC	288	0
ABO	HGLibB_00318	GCAACGAGACATGCTGCAGA	156	0
ABP1	HGLibA_00319	GATCCAGCGCTGGACGTAGT	0	0
ABP1	HGLibA_00320	GGTGCACTACCGCGTAGACC	0	0
ABP1	HGLibA_00321	CGGAGAGCGCATTGCCTATG	0	0
ABP1	HGLibB_00319	GCCCCAACTACGTCCAGCGC	0	0
ABP1	HGLibB_00320	GCAGGCGGTACGTGCGCTTG	0	0
ABP1	HGLibB_00321	TCTACCACCAGAACGACCCC	0	0
ABR	HGLibA_00322	CGATAACTATAAAGTCGCTC	352	27
ABR	HGLibA_00323	CGACTCATCGATGTACGGCA	937	528
ABR	HGLibA_00324	ACGCTTTGTACACACCGAGC	268	0
ABR	HGLibB_00322	AGAGATCTACATTAACCAGC	105	0
ABR	HGLibB_00323	CGTCTCCCCGACTCCACCTG	70	0
ABR	HGLibB_00324	CGTTTGTGCAGGTGGAAGCA	9	0
ABRA	HGLibA_00325	ATGTCCACCCGCCTACACAA	240	0
ABRA	HGLibA_00326	CAGCATGGCTCCGGGCGAAA	296	0
ABRA	HGLibA_00327	GATGTGCTCCTCAGCACGCT	997	0
ABRA	HGLibB_00325	AGTCTTGCTGACCACCGTTT	545	0
ABRA	HGLibB_00326	GGCTATGGCCGCCCCAAAGA	4	0
ABRA	HGLibB_00327	GGGCGAATGAGAACAGCATC	230	0
ABRACL	HGLibA_00328	CTCTTAAAGCTGCAAAACGA	112	0
ABRACL	HGLibA_00329	AGTGGAGGAAATTCATCGTT	93	141
ABRACL	HGLibA_00330	TGCCAACCTCTTTGAAGCAT	44	0
ABRACL	HGLibB_00328	GATGAATTTCCTCCACTAAG	403	294
ABRACL	HGLibB_00329	GGAAAGTTAAGCGTGAAATT	254	1
ABRACL	HGLibB_00330	CACATTTATCATCACGGAAG	148	0
ABT1	HGLibA_00331	CGAGCCCGTTCACGTCCCCC	278	0
ABT1	HGLibA_00332	TAGACTGGCCGCCACGCGCT	53	0
ABT1	HGLibA_00333	GGTCGGACGCGTCTTCTTTC	81	1
ABT1	HGLibB_00331	GGGACGTGAACGGGCTCGCC	166	0
ABT1	HGLibB_00332	GACGCGTCCGACCTCGCCAT	107	0
ABT1	HGLibB_00333	CAAGCGCATAGCCAAGCGCG	227	0
ABTB1	HGLibA_00334	GCGCTCACCATCGAAGGTGT	126	0
ABTB1	HGLibA_00335	ATAGTAATCCCGCCTCCTGC	448	0
ABTB1	HGLibA_00336	CTGCTGCAGTACCTGTACAC	888	11
ABTB1	HGLibB_00334	CTGCCCACAGATCAACCCCG	303	105
ABTB1	HGLibB_00335	AGGTGAATGTGCGGGACAAG	414	17
ABTB1	HGLibB_00336	CCTGCTGGAGCAGCGAGACG	56	0
ABTB2	HGLibA_00337	TGCGTACTCGTGGATGCGCA	412	0
ABTB2	HGLibA_00338	CGGCTCGCTCGTCATGGCCC	302	7
ABTB2	HGLibA_00339	CGCCGGCGCTCATGCTGTAC	300	0
ABTB2	HGLibB_00337	TCCCTACCGTTCATTGTTCA	936	39
ABTB2	HGLibB_00338	CTCCGAGATGCTGCCCACGC	516	27
ABTB2	HGLibB_00339	ACACGCTCTACTACTTTCTG	824	1
ACAA1	HGLibA_00340	GATTCGGGCCATGATTGCCC	223	0
ACAA1	HGLibA_00341	ATTCACGTCCTTGAGAACCG	274	0
ACAA1	HGLibA_00342	CACCCCCGACGAGCTTCTCT	225	0
ACAA1	HGLibB_00340	TGGGGCGGATACCCTCATCC	289	0
ACAA1	HGLibB_00341	TATCCGCCCCAGCACCACCA	396	0
ACAA1	HGLibB_00342	AGGGCTGACAGTGAGTGACG	546	0
ACAA2	HGLibA_00343	CAAGCTTGGATCAGATATCA	71	0
ACAA2	HGLibA_00344	CTTACCAATACCCATGATAG	406	0
ACAA2	HGLibA_00345	ATTGTGGGCTACTTTGTATC	183	0
ACAA2	HGLibB_00343	TGTGTCAGAAATGTGCGTTT	755	25
ACAA2	HGLibB_00344	TACCTGACATCCATTCACAA	493	1
ACAA2	HGLibB_00345	TTCTTCAGATGCTATATATT	103	0
ACACA	HGLibA_00346	TGCAATTAGATTCGTTGTCA	585	0
ACACA	HGLibA_00347	GCAGAATTTGTTACTCGCTT	101	0
ACACA	HGLibA_00348	TGGCTTGCACCTAGTAAAGC	252	0
ACACA	HGLibB_00346	GAAGACCTTAAAGCCAATGC	306	0
ACACA	HGLibB_00347	GATCACTATGTGCCAGTGCC	168	0
ACACA	HGLibB_00348	CAACAACAACTATGCAAATG	312	12
ACACB	HGLibA_00349	GATCATTACGTCCCCGTCCC	778	0
ACACB	HGLibA_00350	GGGTTGGGACCTGTAGCGTC	233	0
ACACB	HGLibA_00351	CGTTGTCGCCCAGACGCTAC	312	0
ACACB	HGLibB_00349	TTGCGTGAAAGACGTAGATG	449	42
ACACB	HGLibB_00350	TACCTGCACGGGGATTCTCT	246	0
ACACB	HGLibB_00351	CCCTTGTCATAAACATCTTC	776	0
ACAD10	HGLibA_00352	GTACAGAATCGTATCCCTTC	457	1
ACAD10	HGLibA_00353	GTTAAAGACCTCCGTGCCTG	46	0
ACAD10	HGLibA_00354	ATAACTCAAATTCGGGCAAA	196	0
ACAD10	HGLibB_00352	TCAGATTGTGGAGTCCTGCA	348	0
ACAD10	HGLibB_00353	TGCTCTCATAAATCTCATCC	655	0
ACAD10	HGLibB_00354	AAGCACAGCTTGTAGATCCT	757	0
ACAD11	HGLibA_00355	CCACTCCGATAGCTGTTGCA	253	0
ACAD11	HGLibA_00356	CTAACTGTACCTCTTTAGGG	53	0
ACAD11	HGLibA_00357	CTGAGCCAATGTTTCTACCG	844	43
ACAD11	HGLibB_00355	TGCAGTGATACTTCTGTCAT	2130	39
ACAD11	HGLibB_00356	AGAACGTTCAGCCATATATG	247	52
ACAD11	HGLibB_00357	TTACGTAATGGAACATGTGC	1689	0
ACAD8	HGLibA_00358	AGACCCCTCCGAAGCCTAGC	112	0
ACAD8	HGLibA_00359	TCTGACCTCCGCTAAGAAAC	222	0
ACAD8	HGLibA_00360	TCCGAAGCTATCAATCATCC	760	0
ACAD8	HGLibB_00358	TTGCCCACCGCTCTGTACCA	115	0
ACAD8	HGLibB_00359	GCCTTCCGCATCACATCCAC	724	1
ACAD8	HGLibB_00360	TGACTTTGCTGCCCGAGAGA	62	0
ACAD9	HGLibA_00361	CGCCAGTTTAGGCAAGTATT	838	6
ACAD9	HGLibA_00362	CTCCCCTAGTCTTGAGTACA	237	47
ACAD9	HGLibA_00363	TGACCTTGAGGCCAATAGCC	27	0
ACAD9	HGLibB_00361	AGCCAAATACTTGCCTAAAC	387	0
ACAD9	HGLibB_00362	ATCCTTGGAGAGGTCGGAGA	65	6
ACAD9	HGLibB_00363	TGAAAACACCAAGATACCTG	44	2
ACADL	HGLibA_00364	TGTACTCCGCAGCTATTGTC	786	0
ACADL	HGLibA_00365	CGCGTAGGGACCCTCGGAGA	114	0
ACADL	HGLibA_00366	CTCACCGCGCGGCGGGCAGC	20	0
ACADL	HGLibB_00364	TTCTAGACGTTCTTCCCCTC	1434	18
ACADL	HGLibB_00365	GCTGGAAAACAAGGACTGCT	248	0
ACADL	HGLibB_00366	GCCACTTACTCTGAGTGATG	485	0
ACADM	HGLibA_00367	GCCAATCGACAACGTGAACC	845	41
ACADM	HGLibA_00368	TCCCCCTAATTAGAAGAGCC	394	1
ACADM	HGLibA_00369	TGCTCGTAAATTTGCCAGAG	341	1
ACADM	HGLibB_00367	ACTGTAGGAGGTCTTGGACT	173	0
ACADM	HGLibB_00368	GAAAGCTTACCACAGTTCTC	304	0
ACADM	HGLibB_00369	GGGGTTCAGACTGCTATTGA	18	0
ACADS	HGLibA_00370	TGGCGTAGGCCAGGTAATCG	144	0
ACADS	HGLibA_00371	CAGAACCCATGAGTCGCCCT	864	0
ACADS	HGLibA_00372	GGCAGGTACCTGGTTCGCTG	814	0
ACADS	HGLibB_00370	TGCTTTGCCCTCAGCGAACC	522	0
ACADS	HGLibB_00371	CCTGGCCTACGCCATCGCCA	176	0
ACADS	HGLibB_00372	GGCGACTCATGGGTTCTGAA	357	12
ACADSB	HGLibA_00373	ATCCACTGTGCTCGTGATAG	434	4
ACADSB	HGLibA_00374	TTCCTCTATCACGAGCACAG	87	0
ACADSB	HGLibA_00375	TATTGAGTAGAGCTTCTGAC	184	0
ACADSB	HGLibB_00373	TCCACATCTTTGATCCATTG	164	17875
ACADSB	HGLibB_00374	TGCACCTTTGGTTTCAACCA	532	45
ACADSB	HGLibB_00375	ATCTCCCTCTTTATCAGCTC	306	0
ACADVL	HGLibA_00376	TGTCTAACCGAGCCCTCAAG	25	0
ACADVL	HGLibA_00377	GCTGGCAGGAACCCGGATAA	48	13
ACADVL	HGLibA_00378	CGATGACAGCAAAGACGATG	63	0
ACADVL	HGLibB_00376	CACAGCAGAGGTTCGGATGG	17	10
ACADVL	HGLibB_00377	ACAGTCCATGTTGGGGGGCC	7	0
ACADVL	HGLibB_00378	GAGCCCCTTACCCGCCGCCG	41	0
ACAN	HGLibA_00379	GCTACACCCTCGACTTTGAC	499	0
ACAN	HGLibA_00380	GCGGGTCAACAGTGCCTATC	292	0
ACAN	HGLibA_00381	CCCCAGAGTCATTGGAGCGC	162	0
ACAN	HGLibB_00379	GCTGCGCCCTGTCAAAGTCG	703	0
ACAN	HGLibB_00380	GAACTATGACCACTTTACTC	234	1
ACAN	HGLibB_00381	CACGAAAACCCAGAGTAAAG	14	0
ACAP1	HGLibA_00382	GCCAGCCGCGCCTTCGTTGT	600	0
ACAP1	HGLibA_00383	AAATGCCGACAACGAAGGCG	322	0
ACAP1	HGLibA_00384	GGCTTCCACCAGCTCAATAG	85	0
ACAP1	HGLibB_00382	TCCCAGAGCCTCTATTGAGC	343	0
ACAP1	HGLibB_00383	TCTGCTGCTGCAGTGTGTGT	1908	8
ACAP1	HGLibB_00384	CCCCATCTCACTCCTTGACC	1877	50
ACAP2	HGLibA_00385	AGCCCTCGATTATGTGCTTC	1212	107
ACAP2	HGLibA_00386	CATTACTAGAATACTGAGCC	22	0
ACAP2	HGLibA_00387	TAGTAATGATGCTGTCGTTG	1164	0
ACAP2	HGLibB_00385	TCTTGTTGCTGTCAGAATGT	879	2
ACAP2	HGLibB_00386	CCTTAATTGATCTCTGAGTT	12	0
ACAP2	HGLibB_00387	CCAAACTCAGAGATCAATTA	51	0
ACAP3	HGLibA_00388	TTTGACGTGGACGCGCCCAG	516	0
ACAP3	HGLibA_00389	GTCCACGTCAAACTCCACTT	830	1
ACAP3	HGLibA_00390	GGTAGTTCACCACCTCCTGT	371	13
ACAP3	HGLibB_00388	CAAGAAGAAGTTTGAGATCC	3	0
ACAP3	HGLibB_00389	CGCTGACAGCCTACAGGAGG	301	1
ACAP3	HGLibB_00390	CTGGCAGATCAATGTTCTGC	549	0
ACAT1	HGLibA_00391	TGCTCCATCATTCAGTGTAC	426	11
ACAT1	HGLibA_00392	AATGCCAGTACACTGAATGA	361	0
ACAT1	HGLibA_00393	TCCTACAAGGCAGGCAGTAT	429	0
ACAT1	HGLibB_00391	CCCAATACTGCCTGCCTTGT	998	2
ACAT1	HGLibB_00392	AAGTGCCGCCAGCACAGCCA	604	7
ACAT1	HGLibB_00393	TGTATCAAAACCCACTTTGA	636	0
ACAT2	HGLibA_00394	TCGGCGGCGCGGACCATCAT	272	0
ACAT2	HGLibA_00395	GCCGCCGAGACGATGACCAC	456	1
ACAT2	HGLibA_00396	TGCCTTGCAGTCCAGTCAAT	631	0
ACAT2	HGLibB_00394	AGTCTCCTATCCCTATTGAC	321	0
ACAT2	HGLibB_00395	CAGAGTATACTGTCAGTCAG	337	1
ACAT2	HGLibB_00396	TGCATTTCACAACTGTCATA	678	0
ACBD3	HGLibA_00397	TATGCAGCCCAACAGTATCC	387	0
ACBD3	HGLibA_00398	GATAGTGTTGCTCCTGCAAC	0	0
ACBD3	HGLibA_00399	AAGGCTTCGACGGGAGGAAG	141	0
ACBD3	HGLibB_00397	TGCGTCCCACAAAATAGAGA	82	0
ACBD3	HGLibB_00398	CATGTCTAAAGAGGATGCCA	407	23
ACBD3	HGLibB_00399	TAATCCAGACACTTGTCCTG	389	69
ACBD4	HGLibA_00400	TCACCACTTATATCGTCCAA	717	0
ACBD4	HGLibA_00401	ATTCTACAGTTACTACAAGC	316	0
ACBD4	HGLibA_00402	CAGCCTCACCGTTCTTGGGC	369	0
ACBD4	HGLibB_00400	CAGGGACGCCTGGAACAGTC	123	0
ACBD4	HGLibB_00401	TGTTTCTGGCAGTCGGGCTC	197	30
ACBD4	HGLibB_00402	CAGTTTCATTTCAGTGATGT	173	0
ACBD5	HGLibA_00403	GAAGAATTGCTGCGTGTCAT	347	0
ACBD5	HGLibA_00404	TAGGGATGCTTGGAGTTCAC	562	6
ACBD5	HGLibA_00405	AGGAGTTCTGATATAACCTC	285	0
ACBD5	HGLibB_00403	TTCTTCAACATATGCAATCA	1044	0
ACBD5	HGLibB_00404	TGAAGTTTACTGTGATTCTA	233	0
ACBD5	HGLibB_00405	GATCATGTTGAAGATGTTAC	390	0
ACBD6	HGLibA_00406	GCCATCACCGGCGACAGCGG	50	0
ACBD6	HGLibA_00407	CAGCTCTCCACCGCTGTCGC	57	0
ACBD6	HGLibA_00408	CTTACCTGAGGATTCCAACC	127	0
ACBD6	HGLibB_00406	CGATATATTCCTGCATTGCT	405	6
ACBD6	HGLibB_00407	CCTTCAAAATCAAAGAAGCT	207	0
ACBD6	HGLibB_00408	CCCCCATAGCCCTGAGATCG	201	0
ACBD7	HGLibA_00409	TATCTTTCTAGGGTTGTCGA	74	0
ACBD7	HGLibA_00410	GAGGTTCCATGCTTCCCATT	121	0
ACBD7	HGLibA_00411	CTTTACAAACAAGCAATAGT	909	0
ACBD7	HGLibB_00409	GAAGCATGGAACCTCAAAAA	127	0
ACBD7	HGLibB_00410	CTGAAAGCAAGACCAGATGA	178	25
ACBD7	HGLibB_00411	CCCGGGTACCTGCAGGGCCA	70	0
ACCS	HGLibA_00412	CTGTGTACAGCGTGCCAAAG	186	0
ACCS	HGLibA_00413	CTGCAGGACTTCGGGATGTC	576	6
ACCS	HGLibA_00414	GACTTACCCGCCAGGACAGC	335	1
ACCS	HGLibB_00412	TCTCCAGGGCATCATTAACT	1407	5
ACCS	HGLibB_00413	GGCTCTTGCAGTAGAAAGAC	10	0
ACCS	HGLibB_00414	ACTTGGCCACTTCCTCCCGG	145	775
ACCSL	HGLibA_00415	ACCGGGCCACTTCTTCCCGC	82	8
ACCSL	HGLibA_00416	CTTCAGGTGGTGGTTCTAAA	186	0
ACCSL	HGLibA_00417	GGTTCCTGACCTACTACTGC	128	0
ACCSL	HGLibB_00415	CTCCAGGGTTTCATTAACCT	263	6
ACCSL	HGLibB_00416	AATGGCTGCCCTCTCCAATC	636	0
ACCSL	HGLibB_00417	ATGGTTCTGTGTGATCCAGG	137	0
ACD	HGLibA_00418	GACCCACAGTGTCCGATGCC	320	0
ACD	HGLibA_00419	CCCCGACGTCGGACGTATCA	80	0
ACD	HGLibA_00420	ACCAACCAGGCACCCGTAGC	135	37
ACD	HGLibB_00418	CAGCCCCGGCTACGGGTGCC	111	0
ACD	HGLibB_00419	CCGCGCCGCCCTCAGCGACC	596	1
ACD	HGLibB_00420	GGTTCATGTCCAGGTCGCTG	62	0
ACE	HGLibA_00421	GAGCATGGCGTAGCTTCGCG	368	0
ACE	HGLibA_00422	CCCGCTGAAACCGCTGTACG	139	0
ACE	HGLibA_00423	AGGAGCTGTATGAACCGATC	246	0
ACE	HGLibB_00421	CCGATGATCCTGCGCAGCTG	332	0
ACE	HGLibB_00422	CCCTGCTAAGCAACATGAGC	1004	0
ACE	HGLibB_00423	AAGGGCCGTACCTGGGTCCA	229	0
ACE2	HGLibA_00424	CAAGTGAACTTTGATAGAAC	228	2
ACE2	HGLibA_00425	ATGAGCACCATCTACAGTAC	1809	8642
ACE2	HGLibA_00426	TGCTGCTCAGTCCACCATTG	2209	255
ACE2	HGLibB_00424	TCAAGTAATAAGCATTCTTG	608	0
ACE2	HGLibB_00425	CACAGTCAAGCTTCAGCTGC	390	0
ACE2	HGLibB_00426	TGTGGACTGTTCCTTTAAAA	158	0
ACER1	HGLibA_00427	CATTCTCTACATCGTGTGCC	2515	1
ACER1	HGLibA_00428	GAGGGCGTAGGCGTTGACCG	73	0
ACER1	HGLibA_00429	GCACCTGATTGAGGTCTCCG	73	0
ACER1	HGLibB_00427	GTGCCGAAGCTCCTTATTGC	218	62
ACER1	HGLibB_00428	TGGACGAGATCGCCATCCTG	346	41
ACER1	HGLibB_00429	CCCGCTACATTTACGTTGTC	1580	31
ACER2	HGLibA_00430	TATCGCCGAGTTCTACAACA	155	0
ACER2	HGLibA_00431	CCGCACCGTGTTGTAGAACT	84	0
ACER2	HGLibA_00432	CTACTTAATCTGGACTCTTT	471	0
ACER2	HGLibB_00430	CCATGCAACCCTTAGTTTCT	961	5
ACER2	HGLibB_00431	GCATCTGACCCAAGAAACTA	141	0
ACER2	HGLibB_00432	ACGAAACAAGCACATGCAGA	310	0
ACER3	HGLibA_00433	CTCTGAACTGCACCGAACAT	662	0
ACER3	HGLibA_00434	ATGATTATACCTCCAATGTT	393	0
ACER3	HGLibA_00435	ACACAGGAACTTTCGAAAGA	76	13
ACER3	HGLibB_00433	CCACCATGCATGAAATTGTG	642	0
ACER3	HGLibB_00434	ATGCAACAGCTGTATATCAT	115	0
ACER3	HGLibB_00435	TTTCATATTTCAGAGTCATG	637	0
ACHE	HGLibA_00436	CCCAGCGACTGATGCGATAC	228	0
ACHE	HGLibA_00437	CCACAATGTCGTGTGCCCCG	296	0
ACHE	HGLibA_00438	GGCTCAGCAGTACGTTAGTC	650	0
ACHE	HGLibB_00436	CCCACAATGGCCCCCGTACA	316	0
ACHE	HGLibB_00437	GGCCGCAGACACGCTCGACG	318	0
ACHE	HGLibB_00438	GTTCGACCACTACAGCAAGC	506	29
ACIN1	HGLibA_00439	TTTCGATCTTCAGTCAGTCG	684	0
ACIN1	HGLibA_00440	GGTTGGCATGAGTACGTGCC	765	0
ACIN1	HGLibA_00441	AAGGAGAAAGACGATCATCT	883	22
ACIN1	HGLibB_00439	CAGTTTCATAAAACAGTATC	384	0
ACIN1	HGLibB_00440	AAAAGCAGCAGGAGCTACTT	451	0
ACIN1	HGLibB_00441	ACCTTTCTCTTCAGAAATTG	15	0
ACKR2	HGLibA_00442	GCATCTAGACTACGCACTCC	0	0
ACKR2	HGLibA_00443	CATGCCCGCCGAAATCTGCG	0	0
ACKR2	HGLibA_00444	TGCTCCGTTACGTGCCTCGC	1418	5
ACKR2	HGLibB_00442	GCTGAGCATGAACGATCTCC	286	716
ACKR2	HGLibB_00443	TGGTGGCCTTCTTCGTGCTA	160	0
ACKR2	HGLibB_00444	ATCTCAACCATCCGCCTGCG	410	184
ACKR3	HGLibA_00445	TTTGCACGTGAGCTCGCCCA	0	0
ACKR3	HGLibA_00446	CATCTCGGCGTCCAGTGACC	0	0
ACKR3	HGLibA_00447	ACTGGACGCCGAGATGGCTC	0	0
ACKR3	HGLibB_00445	ACGCAGACGTGACGGTCTTC	20	0
ACKR3	HGLibB_00446	CATGATTGCCAACTCCGTGG	393	0
ACKR3	HGLibB_00447	CAACAGCAGCGACTGCATCG	384	0
ACKR4	HGLibA_00448	ACTAAAGTCCCCAGCCAATC	0	0
ACKR4	HGLibA_00449	CAATGACGAAAACTATTGTG	760	0
ACKR4	HGLibA_00450	TGTGCTACTTTATCACAGCA	411	1
ACKR4	HGLibB_00448	GTGCGATGCTTTCTGTGACT	267	0
ACKR4	HGLibB_00449	TATCAGCATAGACAGATATG	229	508
ACKR4	HGLibB_00450	CCTTTAAATGCTAAAAGTAC	72	0
ACLY	HGLibA_00451	GACCAGCTGATCAAACGTCG	180	0
ACLY	HGLibA_00452	GAGAGCAATTCGAGATTACC	109	0
ACLY	HGLibA_00453	TTCCACGACGTTTGATCAGC	645	0
ACLY	HGLibB_00451	ACCTACCGATGTGCTCCCGC	919	0
ACLY	HGLibB_00452	AACTTCCTCCTCAACGCCAG	127	0
ACLY	HGLibB_00453	TTGTGACTTCGTGCTCCTTC	1042	14
ACMSD	HGLibA_00454	TCAGGTCCCACTCGTTGACG	270	0
ACMSD	HGLibA_00455	CCGCTACTCACCGCATAGAC	287	0
ACMSD	HGLibA_00456	GAGTGGTGCGAGAGAATTGC	363	0
ACMSD	HGLibB_00454	ATTTCTCTAATACGAACTTC	163	0
ACMSD	HGLibB_00455	CCACTGCAGAGGTTTGGCTA	86	0
ACMSD	HGLibB_00456	TTCCTGTCATGTTTAGCTAC	1256	298
ACN9	HGLibA_00457	TAAATTCGTCTTTCACGTAC	801	6
ACN9	HGLibA_00458	ACTCGAGAAACGTGCCGCCC	291	1
ACN9	HGLibA_00459	TGCAACAGCGTTATTGCAAC	921	0
ACN9	HGLibB_00457	GACTTTCGTGATGAACAAAT	209	0
ACN9	HGLibB_00458	CGTGGGGCGCTATGCCGGGG	468	12
ACN9	HGLibB_00459	AGTACGTGAAAGACGAATTT	126	0
ACO1	HGLibA_00460	AATGGTGAGCACGATGTCAG	354	0
ACO1	HGLibA_00461	ATGACACGAGCAGGCTTAAA	24	0
ACO1	HGLibA_00462	CGCACACCTTGCTGAGCCAT	1064	5
ACO1	HGLibB_00460	AGAAGAACTCTGATCGAAAA	71	1
ACO1	HGLibB_00461	TGATCTATTACAAGATCAGC	113	0
ACO1	HGLibB_00462	ACCTTCTGTTGAAATCAACC	887	0
ACO2	HGLibA_00463	CACATAGCCGTCCCGCTCAA	123	0
ACO2	HGLibA_00464	TCTCGGGGTTTGCGTCGTTG	199	0
ACO2	HGLibA_00465	GCGCGGATCTGCTCGGAACC	132	434
ACO2	HGLibB_00463	TGCCTTTGTCACGTCCCCAG	76	11
ACO2	HGLibB_00464	CTGCTGCAGGAGTTTGACCC	388	1710
ACO2	HGLibB_00465	ATGCTGCCCGCTGCTGTCCT	700	0
ACOT1	HGLibA_00466	AGTAGCGCTCGTGCCGCACC	314	0
ACOT1	HGLibA_00467	CGCTACCGCGCCGACACCCT	845	340
ACOT1	HGLibA_00468	TGGGGGAACCTTACGCTACA	1	0
ACOT1	HGLibB_00466	GGTCTCGCCCTTGTAGCGTA	4	0
ACOT1	HGLibB_00467	CCGAACATGTCCACAATGCC	146	3
ACOT1	HGLibB_00468	CTACTTGCTCAGTCATCCTG	21	120
ACOT11	HGLibA_00469	ACTGTCGTTCCCCGCACGTA	367	5
ACOT11	HGLibA_00470	CTTACCGGACAGGCAAGCCG	373	0
ACOT11	HGLibA_00471	CATAGACAAGGCGCATGCGC	750	0
ACOT11	HGLibB_00469	AGCTGAAGCAGATCACGCCG	102	0
ACOT11	HGLibB_00470	CAAGGCCTTGGCCACCTTCG	529	0
ACOT11	HGLibB_00471	TCCTCTCCAGGTGGGCATCC	447	0
ACOT12	HGLibA_00472	ATGACCACCTCGCCGGGCGC	230	4
ACOT12	HGLibA_00473	GCTCAGCTCGCCGCGCGCAG	0	0
ACOT12	HGLibA_00474	TAGAGCATTCAGCACAAGCA	25	0
ACOT12	HGLibB_00472	AAACTGTATGTCATCCACTG	564	11797
ACOT12	HGLibB_00473	TTTGAAGCTGAGAAACATGC	1057	4
ACOT12	HGLibB_00474	CGTGCGCCGGCTGGATGGCT	109	0
ACOT13	HGLibA_00475	TCTCTCAAAATTGCGAGCCT	67	0
ACOT13	HGLibA_00476	GGTGATAAAGGCCATGACCA	87	15
ACOT13	HGLibA_00477	TGATATGTTATCTACTAACG	181	0
ACOT13	HGLibB_00475	GTGGAGAGTGCCTATTGCAT	426	0
ACOT13	HGLibB_00476	CTTGTTGGTCAGATCCACAG	143	0
ACOT13	HGLibB_00477	AACACTTGCATTTACCTCTG	953	0
ACOT2	HGLibA_00478	GGTACAGCCGGGACGCTCGA	1	0
ACOT2	HGLibA_00479	GGAACTGCGCCGAACTCTTC	110	0
ACOT2	HGLibA_00480	TGGGGGAACCTTACACTACA	28	0
ACOT2	HGLibB_00478	GGTCTCGCCCTTGTAGTGTA	32	0
ACOT2	HGLibB_00479	CCGAACATGTCCACAATCCC	192	0
ACOT2	HGLibB_00480	CTACTTGCTCAGTCATCCCG	162	0
ACOT4	HGLibA_00481	ATAAGGAATGCTCTCGTAGG	63	0
ACOT4	HGLibA_00482	CCGCGCACGGCAATGCGCAC	691	0
ACOT4	HGLibA_00483	CGCAGCGTAACCCGCTGCTC	0	0
ACOT4	HGLibB_00481	TTATATCCACAATGTCCACG	734	0
ACOT4	HGLibB_00482	TGAAGATCTCCCCAATAACA	111	0
ACOT4	HGLibB_00483	GGATATGTTGTCCATGTTAT	463	0
ACOT6	HGLibA_00484	GGTCCTAGTATTGCGCTTCT	178	0
ACOT6	HGLibA_00485	AATCCAAGAAGCGCAATACT	516	5005
ACOT6	HGLibA_00486	CTTTATGCTGCAGCATCCAA	26	0
ACOT6	HGLibB_00484	CCTAGATCATCGACAAGTTT	325	0
ACOT6	HGLibB_00485	CCTAAACTTGTCGATGATCT	601	0
ACOT6	HGLibB_00486	GCGTGCACAGAAGCTCTAGA	198	0
ACOT7	HGLibA_00487	CGGTGCGCTCGACACGAGCC	163	0
ACOT7	HGLibA_00488	TTTCTCGCAGTATTCCCGGC	109	0
ACOT7	HGLibA_00489	CCTCGAGGTGCCTCCTGTTG	149	17
ACOT7	HGLibB_00487	TGTCCACATTCTTCAGCGAC	870	0
ACOT7	HGLibB_00488	GTCTCCACAGGAGCGCTGTG	72	0
ACOT7	HGLibB_00489	CTCTTACCTGGGTTGAGGAC	95	0
ACOT8	HGLibA_00490	CGGTCGTGACCAAGACGCTA	188	0
ACOT8	HGLibA_00491	ACGAACAGGGTCGAGCTTCT	18	0
ACOT8	HGLibA_00492	CTGTTCGTGTCCGCTCCACT	1325	0
ACOT8	HGLibB_00490	GAACTAGATGTCGTCCCCGC	735	2
ACOT8	HGLibB_00491	GCGCCAATGGGTACCTCTTT	213	2330
ACOT8	HGLibB_00492	GCTCAACCGAATTGCTGCTC	418	0
ACOT9	HGLibA_00493	TGACTGTTCAAAACACCGTA	658	0
ACOT9	HGLibA_00494	AAATATTTCTCTCGTAATTC	97	0
ACOT9	HGLibA_00495	CTCCATCCACACTGCATTAG	646	844
ACOT9	HGLibB_00493	CAGATTTGGCAGGATTCTTG	492	0
ACOT9	HGLibB_00494	GAATTCAAAACTGAAGAGTT	147	3
ACOT9	HGLibB_00495	CACAGGATGGACTGCCTCCT	983	0
ACOX1	HGLibA_00496	CACTCGCAGCCAGCGTTATG	479	0
ACOX1	HGLibA_00497	ATCGTACCTATTCGTGAAAT	321	0
ACOX1	HGLibA_00498	TTCACGAATAGGTACGATAA	41	0
ACOX1	HGLibB_00496	CACGTATGACCCTGAAACCC	588	0
ACOX1	HGLibB_00497	TCCTTAGGAACTCACCTTCG	75	4332
ACOX1	HGLibB_00498	TGACAGCCACCTCATAACGC	172	0
ACOX2	HGLibA_00499	GCCGAGCTATCAACCGGATG	80	0
ACOX2	HGLibA_00500	TGATAGCTCGGCGCCTGGGT	73	0
ACOX2	HGLibA_00501	AGGCGCTCACCTTAGCAGCC	131	0
ACOX2	HGLibB_00499	CTCCATGACGCCTTCCTGTC	1041	4
ACOX2	HGLibB_00500	CTGCCACTCACCGGATCAGG	86	0
ACOX2	HGLibB_00501	TCTGGTTCCAAGCCTCGTGC	934	0
ACOX3	HGLibA_00502	CGAAGATCCGCTTGCATCGA	647	0
ACOX3	HGLibA_00503	CAGCTCGCGATACTTCTCCA	313	0
ACOX3	HGLibA_00504	AGCAAACACCACCGCGTGAG	513	0
ACOX3	HGLibB_00502	GAAGAAGGGTCTTCGGGTCC	120	0
ACOX3	HGLibB_00503	GCTGCATCCCTTTATCGTGC	1644	31
ACOX3	HGLibB_00504	ATGTCGCCAACCATCACTCC	765	0
ACOXL	HGLibA_00505	CTGCCTCTGTTAAAACGTGC	205	0
ACOXL	HGLibA_00506	GTCAGCCGAAGCCTTGTCAT	189	0
ACOXL	HGLibA_00507	AGAGGACTTCTCCTATGACA	174	0
ACOXL	HGLibB_00505	GCCCTGAACATGTTACTAAG	251	334
ACOXL	HGLibB_00506	TCCAGTGCGGAATAATTTAT	425	0
ACOXL	HGLibB_00507	TCAGAGAGTGAAGTTTGCCA	259	0
ACP1	HGLibA_00508	ACGGTACCTGCCGGGCAACG	207	0
ACP1	HGLibA_00509	TGCTGTTTCTGACTGGAACG	255	0
ACP1	HGLibA_00510	CAACTTCCGGGTATGAGATA	89	0
ACP1	HGLibB_00508	GTGAGCTGCCTAAGAAATCA	118	0
ACP1	HGLibB_00509	CCTGAAAACTGCTTCTGCAA	125	0
ACP1	HGLibB_00510	AAAGCTAAAATTGAACTACT	840	268
ACP2	HGLibA_00511	GTTGAAGCGCTGCATCCCGT	391	1480
ACP2	HGLibA_00512	GCCCTGCGGCAGCGCTATCA	85	0
ACP2	HGLibA_00513	AGCCGTGATAGCGCTGCCGC	311	0
ACP2	HGLibB_00511	TTCTCTCAGCTGTACCGCCA	230	0
ACP2	HGLibB_00512	GCTTCAACCCGAACATCTCG	568	0
ACP2	HGLibB_00513	CGTTCTGCAGCTGCTCATAA	63	0
ACP5	HGLibA_00514	TTTCCGGCTAGCACGTACCA	80	37
ACP5	HGLibA_00515	GGTAGGCCCGTGCTCGGCTA	184	45
ACP5	HGLibA_00516	CACAGTCCGAGCGATCTCCT	280	0
ACP5	HGLibB_00514	GTGTGGTCCATAGCCGAGCA	119	0
ACP5	HGLibB_00515	AGCCGTTGGGGACCTTGCGC	46	65
ACP5	HGLibB_00516	TGCCCTGCGCTTTGTAGCCG	239	0
ACP6	HGLibA_00517	GGAGTCCACCCGTTGTTTGC	493	26
ACP6	HGLibA_00518	ACGAACCTTCTTTCTGACAC	196	0
ACP6	HGLibA_00519	CTTTAGGGGGGCATGTTTGC	744	3463
ACP6	HGLibB_00517	CTTCATCCTCCTGGACAACG	541	0
ACP6	HGLibB_00518	CATTTGCTGCATGCCCACCT	1608	7
ACP6	HGLibB_00519	CAGACTGCCTCTTTACAGCC	272	0
ACPL2	HGLibA_00520	GAAACCGTATCACCCAAAAC	102	809
ACPL2	HGLibA_00521	CGTTTCAGTCCACCTGATCC	290	0
ACPL2	HGLibA_00522	GTTCAAGGGGCTTTCGAAAG	15	1
ACPL2	HGLibB_00520	ACCAGAAATTGACTGCACTC	343	0
ACPL2	HGLibB_00521	GCAGCAGCAAGAAGCGGTTG	13	0
ACPL2	HGLibB_00522	GTCACAGGGGGCTCCGTCAC	19	0
ACPP	HGLibA_00523	AGACCGAAGTGTACTAGCCA	213	8
ACPP	HGLibA_00524	TACTTTCAGGTGTTTCGGCA	58	17
ACPP	HGLibA_00525	TCCTCATGGCCACAAGGATT	724	0
ACPP	HGLibB_00523	AGGGCAGCAAGCCTTAGCCT	1181	5470
ACPP	HGLibB_00524	ATGGAGCAGCATTATGAACT	222	0
ACPP	HGLibB_00525	TGAGTCCTATAAACATGAAC	267	0
ACPT	HGLibA_00526	GAACTTCACGGGACTGTCGC	1132	0
ACPT	HGLibA_00527	ACAGTCCCGTGAAGTTCTCC	489	0
ACPT	HGLibA_00528	ACCCCTGGTGTTCGTGGCTC	962	0
ACPT	HGLibB_00526	CTGGGTGGAAATGGCCGGCC	85	0
ACPT	HGLibB_00527	CGCTTCTCACCGTGGTCAGC	192	28
ACPT	HGLibB_00528	CACCTCCTTGTGTGGGTCCA	357	0
ACR	HGLibA_00529	GTGGTGTCCGCATCGTCGGC	34	0
ACR	HGLibA_00530	TTGCCTGAACCGTAACCCAC	566	0
ACR	HGLibA_00531	GGCGTTATCTTTAGCAACCA	163	0
ACR	HGLibB_00529	GAACGCGCCCATTGTACCAC	25	0
ACR	HGLibB_00530	AAAATACAACTCTGCGACAG	269	0
ACR	HGLibB_00531	AATGAAGCGCCCACACGAAA	27	0
ACRBP	HGLibA_00532	TGCGAAGAAGCGTTCGTATT	341	0
ACRBP	HGLibA_00533	CACCATCGGGCACTAAGCCG	108	0
ACRBP	HGLibA_00534	GGGTGCTCACCTTCCGATTG	0	0
ACRBP	HGLibB_00532	GTCTGATGAGAAACCGCAAT	289	0
ACRBP	HGLibB_00533	TGTGAAGATGTCCGAGTCTC	307	19403
ACRBP	HGLibB_00534	CACAGCCTTTCGTGGCAAGC	447	0
ACRC	HGLibA_00535	CACTGCTTGACTGAACATTA	850	0
ACRC	HGLibA_00536	TCAAGCAGTGATGACACCAG	322	0
ACRC	HGLibA_00537	ACTCACCTCGCCTGTCTCTT	978	0
ACRC	HGLibB_00535	CAGAAGAGCTCCGAAGAGAC	106	0
ACRC	HGLibB_00536	ACTCTACTTACAAGACCCAC	180	0
ACRV1	HGLibA_00538	TAATTTGCATCCTCGTTCCA	1000	1
ACRV1	HGLibA_00539	CTCACCAGAAGGCTGTTCAC	306	0
ACRV1	HGLibA_00540	CCTTTGAGTGAGCTTGAGTC	391	0
ACRV1	HGLibB_00537	AGTCAGCCTAATGAGCTTTC	544	1
ACRV1	HGLibB_00538	CACACCCTTGAACCATGAAT	269	0
ACRV1	HGLibB_00539	ACTTCAGTTCAGCAACTTCC	669	0
ACSBG1	HGLibA_00541	CTGTCCACAGGTCGTAGATC	122	0
ACSBG1	HGLibA_00542	CCGCCCAGATCTACGACCTG	412	8
ACSBG1	HGLibA_00543	TGTGTGCTAGTCTACACTTC	1026	29
ACSBG1	HGLibB_00540	TTGACTCAGCATCACGCCCT	1134	12
ACSBG1	HGLibB_00541	ATCACGACTGCCTTTAGATG	308	0
ACSBG1	HGLibB_00542	AGAACCTCCTCCAAACAAGA	55	0
ACSBG2	HGLibA_00544	TCCGACAAGCCTCATAGTAC	477	0
ACSBG2	HGLibA_00545	CGAGAGTCAGTCAACCGATT	494	1
ACSBG2	HGLibA_00546	ATGACCTTACCCGGCTAGGA	163	0
ACSBG2	HGLibB_00543	CTGGGTTTGGAGCGTTTCCA	22	0
ACSBG2	HGLibB_00544	GGAACCCCAAAGACTCAAGA	0	0
ACSBG2	HGLibB_00545	TTAGCTCCTTCTTGAGTCTT	388	82
ACSF2	HGLibA_00547	CAAGATCGTGGGCCGCTCTA	226	0
ACSF2	HGLibA_00548	CGAGCCATGGCTGTCTACGT	329	0
ACSF2	HGLibA_00549	TGCACCCCTGAACGTAGCTG	26	3
ACSF2	HGLibB_00546	ACGACCAAGGCCTCTCGTTC	1451	26
ACSF2	HGLibB_00547	CATCCCGACGTAGACAGCCA	365	32
ACSF2	HGLibB_00548	CATCTACCCCGCAGAGCTCG	308	6
ACSF3	HGLibA_00550	GCAGCGCGTTGACCACACCA	831	0
ACSF3	HGLibA_00551	GGACAGAGCCATGCCGATCT	899	5528
ACSF3	HGLibA_00552	TCTTAAGTTCTGAAACGCCG	157	354
ACSF3	HGLibB_00549	AAACTGCACGCAAGAAATCC	374	0
ACSF3	HGLibB_00550	CGGTATGGCATGACCGAGAT	393	0
ACSF3	HGLibB_00551	CTCCCGCTGCACCACGTCCA	612	0
ACSL1	HGLibA_00553	TCTTCCGACCAACACGCTTA	1087	0
ACSL1	HGLibA_00554	ACTTGACAGCGACGAGCCCT	1060	17
ACSL1	HGLibA_00555	CTCGTCGCTGTCAAGTAGTG	588	1196
ACSL1	HGLibB_00552	GGGTCTCGTGGCGTACCAGA	68	0
ACSL1	HGLibB_00553	GGTTTCCGAGAGCCTAAACA	27	0
ACSL1	HGLibB_00554	AACCAGACCAACCCTATGAA	355	0
ACSL3	HGLibA_00556	CAACAGTGATGATGTGCCGC	334	0
ACSL3	HGLibA_00557	CGAGTGGATGATAGCTGCAC	222	0
ACSL3	HGLibA_00558	CTCACAGAAGATGGCGATGT	332	0
ACSL3	HGLibB_00555	TCACATAGTAACATTATTGC	499	1354
ACSL3	HGLibB_00556	TAACATACCCATGCTGGCCT	478	0
ACSL3	HGLibB_00557	GCAATGGTTTGCTATGAGGT	380	0
ACSL4	HGLibA_00559	AATCGCAGAGTGAATAACTT	249	0
ACSL4	HGLibA_00560	TCATGGGCTAAATGAATCTG	70	8
ACSL4	HGLibA_00561	GATTACCAGTGTTGAACTTC	510	21
ACSL4	HGLibB_00558	AGGAAAGTTGTACTTAAAGC	211	0
ACSL4	HGLibB_00559	CTGTGAATCTCAAATCCTTC	465	0
ACSL4	HGLibB_00560	CATGCAATCAGTAGAAGAGT	153	2
ACSL5	HGLibA_00562	CAGACACAGCGAGTCCTCTT	700	18564
ACSL5	HGLibA_00563	GTCAGGATGCAGATCAACGC	164	0
ACSL5	HGLibA_00564	TTTAGACAATGGGCCCTGCT	614	0
ACSL5	HGLibB_00561	CAAAGAGGACTCGCTGTGTC	316	0
ACSL5	HGLibB_00562	AGAAGAGGTAAGACGGGTTG	343	0
ACSL5	HGLibB_00563	TTTGTAAGATAGCCATCTGT	112	6
ACSL6	HGLibA_00565	CGGCGATCTGTGATTGGGTC	190	0
ACSL6	HGLibA_00566	ATGTACCAGGTGTTCCGCCG	236	0
ACSL6	HGLibA_00567	ATCCGCTACATCATCAATAC	401	13
ACSL6	HGLibB_00564	GGCCTGCTACACATATTCCA	127	0
ACSL6	HGLibB_00565	AGCCTAAGCAGCCTTACCAG	217	0
ACSL6	HGLibB_00566	CCTCCTGGTAGGACAGCCAC	50	0
ACSM1	HGLibA_00568	CAATCCATCCTGAGTCCGAC	0	0
ACSM1	HGLibA_00569	GTCGGACTCAGGATGGATTG	0	0
ACSM1	HGLibA_00570	AACGTCTTCACACAGACCTG	134	0
ACSM1	HGLibB_00567	ACAGGTCTGTGTGAAGACGT	541	0
ACSM1	HGLibB_00568	AGGGTTGTAAGGCCAACCCA	361	0
ACSM1	HGLibB_00569	CAAGGTCTTTGACTTAACAC	684	0
ACSM2A	HGLibA_00571	GTGCATGCTCCTAATGCCCA	788	30
ACSM2A	HGLibA_00572	ACAGGCTCCCGAGAGGACGT	2	0
ACSM2A	HGLibA_00573	GAACATCTTGTGCTCACTTA	906	0
ACSM2A	HGLibB_00570	AACGTCCTCTCGGGAGCCTG	0	0
ACSM2A	HGLibB_00571	TGTCTGAGAAAAGCTGTGAT	42	0
ACSM2A	HGLibB_00572	AGTAGCTTAATTCTCAGAGA	53	0
ACSM2B	HGLibA_00574	ACAGGCTCCCGAGAGGATGT	2	8
ACSM2B	HGLibA_00575	TGTCTGAGAAAAGCTGCGAT	166	0
ACSM2B	HGLibA_00576	AACATCCTCTCGGGAGCCTG	0	0
ACSM2B	HGLibB_00573	TTAGGTCTCATCTTTATGCC	1136	49
ACSM2B	HGLibB_00574	ATCCACCACTCATCACTGTG	1933	20
ACSM2B	HGLibB_00575	AGCTTACCCAGCATCCATCT	596	0
ACSM3	HGLibA_00577	GATGCAACAGCGTCTACTGC	438	0
ACSM3	HGLibA_00578	TGATGCTAGCTCGTGTCACC	994	26
ACSM3	HGLibA_00579	TTACCCGATCTCCTCTTTGT	469	537
ACSM3	HGLibB_00576	TTACTAACCTGTTCGCAGAC	151	0
ACSM3	HGLibB_00577	GTTCTCTGATACAATCAGCT	36	0
ACSM3	HGLibB_00578	GGCATGACGTAGCATCTTCC	228	12121
ACSM4	HGLibA_00580	AATGTAGCTTGCATACGAAC	726	7
ACSM4	HGLibA_00581	AATACAATGGACTCCACCGC	652	0
ACSM4	HGLibA_00582	CCCAGGGATCATCTTCATGC	620	1
ACSM4	HGLibB_00579	TCAACCTACCTGGACATCAT	1580	42
ACSM4	HGLibB_00580	TGGGCAGAATCACGGCCAAA	287	0
ACSM4	HGLibB_00581	TGAAGTCCTCAGATATCATA	138	0
ACSM5	HGLibA_00583	TGACCGAATCTGACATCTTC	65	0
ACSM5	HGLibA_00584	TCTTACATTCAGGATAACTT	739	6
ACSM5	HGLibA_00585	CGTACAGCTCCACACCAGTC	180	0
ACSM5	HGLibB_00582	GAGAAGTGGAAACACCAGAC	46	0
ACSM5	HGLibB_00583	GCTGTGTCCCAACCATCTTT	832	82
ACSM5	HGLibB_00584	CTGCACAAGCAGCCGAAAGA	49	0
ACSS1	HGLibA_00586	ACGAGAGTGTCCCGCGCCAG	281	0
ACSS1	HGLibA_00587	CCAGATCAAAGCAACGCTCT	193	35
ACSS1	HGLibA_00588	CCGAGAGCGTTGCTTTGATC	440	0
ACSS1	HGLibB_00585	TTCCTCCACTTCGCACCGCA	906	1
ACSS1	HGLibB_00586	GCCGGCCATGCGGTGCGAAG	129	0
ACSS1	HGLibB_00587	TGGCGCGGGACACTCTCGTG	224	51
ACSS2	HGLibA_00589	TCACATCAAAGTTGTACCGA	853	14
ACSS2	HGLibA_00590	CCACAGTAGACATGTCCCCG	672	0
ACSS2	HGLibA_00591	GGTGCATTCTGGATGTAGTC	0	0
ACSS2	HGLibB_00588	GACTACATCCAGAATGCACC	0	0
ACSS2	HGLibB_00589	GCTCAGAATGACCATGACCT	721	32
ACSS2	HGLibB_00590	TACAACTTTGATGTGACTAA	439	0
ACSS3	HGLibA_00592	CTCCCGGTCGTGACCTTGAT	1104	40
ACSS3	HGLibA_00593	TAGTCGCATTGATCATGTAA	239	0
ACSS3	HGLibA_00594	TACATCGCCTGTGGGATCAT	131	0
ACSS3	HGLibB_00591	GTTGCTTTAGTGTTTGTAAC	276	6
ACSS3	HGLibB_00592	GTTGATCGTCATATTGAAAA	20	0
ACSS3	HGLibB_00593	TGTGTAGGAGGCGGTTCCTT	190	0
ACTA1	HGLibA_00595	GCCCCCCGACATGACGTTGT	594	1
ACTA1	HGLibA_00596	GGGGCACCACGATGTACCCT	484	1
ACTA1	HGLibA_00597	CGGTGAGATCGCGGCCCGCC	190	0
ACTA1	HGLibB_00594	GTTGTGGGTGACGCCGTCGC	35	0
ACTA1	HGLibB_00595	CAACGTGCCCGCCATGTACG	659	0
ACTA1	HGLibB_00596	CAACGAGCGCTTCCGCTGCC	267	0
ACTA2	HGLibA_00598	CCTACCAGTTGTGCGTCCAG	1798	9
ACTA2	HGLibA_00599	GGCCTCACCAGTAGTAACGA	81	0
ACTA2	HGLibA_00600	GGGACAAAAAGACAGCTACG	22	0
ACTA2	HGLibB_00597	CTGAAGTACCCGATAGAACA	183	0
ACTA2	HGLibB_00598	TCAGGGGTGCCTCCGTGAGC	4	0
ACTA2	HGLibB_00599	TTGTCTCCCAGGCATCGTGC	712	9
ACTB	HGLibA_00601	CAACCGCGAGAAGATGACCC	20	0
ACTB	HGLibA_00602	TCCTTCCCAGGGCGTGATGG	116	0
ACTB	HGLibA_00603	AGCCATGTACGTTGCTATCC	1114	1
ACTB	HGLibB_00600	CGTACAGGGATAGCACAGCC	20	0
ACTB	HGLibB_00601	CACCTTGATCTTCATTGTGC	562	0
ACTB	HGLibB_00602	CTCTCAGGCATGGAGTCCTG	0	0
ACTBL2	HGLibA_00604	TCCTCGACACCAGGGCGTTA	258	0
ACTBL2	HGLibA_00605	TGCCAGATCCAGGCGTAGAA	213	60
ACTBL2	HGLibA_00606	GCCTCATGCCATTCTACGCC	1156	497
ACTBL2	HGLibB_00603	TCGAGGACGCCCTATCATGG	448	15
ACTBL2	HGLibB_00604	GGAAGTTCATAGCTCCGTTC	124	0
ACTBL2	HGLibB_00605	TCGGAAGCGTTCATTCCCAA	1260	14
ACTC1	HGLibA_00607	TCCCCGGGCAGGCATTGTTC	224	0
ACTC1	HGLibA_00608	TGCATACGATCAGCAATACC	1058	0
ACTC1	HGLibA_00609	TGGTACGGCCAGAAGCATAC	128	0
ACTC1	HGLibB_00606	GTGTGACATTGATATCCGCA	279	0
ACTC1	HGLibB_00607	CTACAACTCACCAATGAAGG	166	0
ACTC1	HGLibB_00608	GTGCTATCCCTGTATGCTTC	868	27
ACTG1	HGLibA_00610	TCCCCTGCAGGGCGTCATGG	144	166
ACTG1	HGLibA_00611	TCGACTCACCTTGATCTTCA	768	42
ACTG1	HGLibA_00612	CAAGCAGGAGTACGACGAGT	382	0
ACTG1	HGLibB_00609	CCCCTAGGTATGGAATCTTG	106	0
ACTG1	HGLibB_00610	CAACACCTACCCAGGAAGGA	47	0
ACTG1	HGLibB_00611	AGCTGTAGCCTCGCTCAGTG	411	0
ACTG2	HGLibA_00613	ACCGCGCTCGTGTGTGACAA	745	11
ACTG2	HGLibA_00614	CCACTAGGCATGGAGTCCGC	549	0
ACTG2	HGLibA_00615	GTGTGACATTGACATCCGTA	906	0
ACTG2	HGLibB_00612	TGAGCACGCACCTGGTGGCG	0	0
ACTG2	HGLibB_00613	TCTGTCCACAGGCATCGTCC	218	0
ACTG2	HGLibB_00614	GGTCACGGCCAGCCAAGTCC	7	0
ACTL10	HGLibA_00616	CCCGTTACCCACGCTGAAAC	977	12470
ACTL10	HGLibA_00617	TGCTCCACCGGCGCGTTCAG	0	0
ACTL10	HGLibA_00618	CATGGCTAGCACCGCGTTGC	1623	0
ACTL10	HGLibB_00615	CCACGAGTGACCCGCGTAGA	99	0
ACTL10	HGLibB_00616	ACATGGCCCGAGTTATCCAG	190	0
ACTL10	HGLibB_00617	GGGCCGCGTAGCCGTGCCGC	265	0
ACTL6A	HGLibA_00619	GTTGAAGGACATAGCCATCG	15	0
ACTL6A	HGLibA_00620	TGCCAAGACCTCGTAACCTG	310	0
ACTL6A	HGLibA_00621	TCGTTCTACTGGGCTGATTT	1034	0
ACTL6A	HGLibB_00618	GTACCGAAGCTTGAAAATCC	296	19
ACTL6A	HGLibB_00619	TCTCAGGAAGCTGTTCGTGA	100	0
ACTL6A	HGLibB_00620	TTACTCACAGTGTGTTATCC	865	131
ACTL6B	HGLibA_00622	ACTATGAGCGGGGGCGTCTA	92	0
ACTL6B	HGLibA_00623	ATGACCTCCGCTCCATCCCG	718	21
ACTL6B	HGLibA_00624	GTCATGTCGCCCCTCAAGAA	192	0
ACTL6B	HGLibB_00621	GGCTCCTTCTCAGTCCGCGC	287	0
ACTL6B	HGLibB_00622	TCCCCGCACAGATGAGGTGG	118	1
ACTL6B	HGLibB_00623	GCAGGGCATTGGTGTCGATG	585	0
ACTL7A	HGLibA_00625	TACGATCCGCTACGTGCTGC	3308	1
ACTL7A	HGLibA_00626	GGTCCACCGCTTTGAGTACG	657	0
ACTL7A	HGLibA_00627	ACCCACACGGCCCGCTTCGC	83	0
ACTL7A	HGLibB_00624	CAAAGGATAACCCTCGTAGA	95	0
ACTL7A	HGLibB_00625	CGTGTTCCTCGTACTCAAAG	821	0
ACTL7A	HGLibB_00626	GTGTCCCAATGACACCCCGC	682	291
ACTL7B	HGLibA_00628	CGTAGCCGCACTTGCAGTAC	681	0
ACTL7B	HGLibA_00629	CTTGCGGGTGTCGCCAGCGT	637	0
ACTL7B	HGLibA_00630	ACCAGCCGCGCCGACTACGC	301	0
ACTL7B	HGLibB_00627	ATCCGAGGGCGACGTGCTGC	392	0
ACTL7B	HGLibB_00628	GCCCGGCAGCACGTCGCCCT	648	0
ACTL7B	HGLibB_00629	ATAGTGATGAGTTTGCCGTC	427	8
ACTL8	HGLibA_00631	GAACTCCAGCGTCTTGCCGC	30	0
ACTL8	HGLibA_00632	GATAACGGTTCTTGCAGCCA	98	0
ACTL8	HGLibA_00633	GTGCTACGTGCCGCAGAATC	27	0
ACTL8	HGLibB_00630	CACACGCCTACGGGCATAGC	40	0
ACTL8	HGLibB_00631	ACGGATTCCACAATGGCCCG	176	0
ACTL8	HGLibB_00632	CCGCTCGATGGGGTAGCTAA	144	0
ACTL9	HGLibA_00634	TAAGCACCACTATTGCTACG	349	71
ACTL9	HGLibA_00635	CGACTGCGATGCCACGTACA	10	0
ACTL9	HGLibA_00636	TGGGGAGCGCAGCGACTCGA	3	0
ACTL9	HGLibB_00633	CCTGCGCAGCGGCATCGTCG	677	4
ACTL9	HGLibB_00634	CCACGACGATGCCGCTGCGC	283	1
ACTL9	HGLibB_00635	GTCCGCTTGTACTCCTGCTC	579	149
ACTN1	HGLibA_00637	GGCCTTACCTTCGGCTCCGA	34	0
ACTN1	HGLibA_00638	GATCCAAACAGGTGAACGCT	634	0
ACTN1	HGLibA_00639	CCAGCGGACCGAGAAACTGC	219	0
ACTN1	HGLibB_00636	TGGCATACTCCAAGTACAGC	332	19
ACTN1	HGLibB_00637	TAACTCCCACCTCCGGAAGG	187	0
ACTN1	HGLibB_00638	GCTGGCCTCACCGTCAGTCC	226	0
ACTN2	HGLibA_00640	CACGTAGTTGTACTGCACGC	160	0
ACTN2	HGLibA_00641	GTACAACTACGTGTACGACG	315	0
ACTN2	HGLibA_00642	CATCCTTCGCTTTGCTATTC	419	0
ACTN2	HGLibB_00639	AAAGGCTGCCCAAACCTGAC	394	0
ACTN2	HGLibB_00640	TATCCTGAATAGCAAAGCGA	36	0
ACTN2	HGLibB_00641	CCTCTCACCTTCAGCGCCAA	558	0
ACTN4	HGLibA_00643	GCATGAGCTTGAGCCCGTCT	731	5
ACTN4	HGLibA_00644	GGAGTTGCACCATGCCGTGA	158	0
ACTN4	HGLibA_00645	TGCACATTGACGTTCTTATA	15	0
ACTN4	HGLibB_00642	CAACAATGTGAACAAAGCGC	230	0
ACTN4	HGLibB_00643	ACTCTCATCTTCCCCCGCTC	808	0
ACTN4	HGLibB_00644	CATCCTTAGGTTCGCCATCC	659	0
ACTR10	HGLibA_00646	GCTCCCCAACAATTTAGAAC	26	0
ACTR10	HGLibA_00647	GATCTAACCTGATTGATCCA	433	0
ACTR10	HGLibA_00648	TTATACTGAACAACTCTGAC	17	0
ACTR10	HGLibB_00645	CCTAGTGTGATAAAAAGAGC	52	0
ACTR10	HGLibB_00646	AATGTTGACTATCCATTAGA	57	0
ACTR10	HGLibB_00647	CTTACCTGAAATATAGTATG	68	20
ACTR1A	HGLibA_00649	ACCCAAGCACGTTCGTGTCA	998	34
ACTR1A	HGLibA_00650	TGCCATGACACGAACGTGCT	415	0
ACTR1A	HGLibA_00651	AAACTTCGGCAGCTCGTTCC	947	0
ACTR1A	HGLibB_00648	GCTTTCAATCCGCTATCCCA	386	5
ACTR1A	HGLibB_00649	GGTTTAAAGGCGCCTCAGTC	143	0
ACTR1A	HGLibB_00650	AGCATGGCATCGTCAAGGAT	167	0
ACTR1B	HGLibA_00652	TCGGGCGGCCGAAGCACATG	25	0
ACTR1B	HGLibA_00653	CGCTCAACCCGAGTAAGAAC	267	0
ACTR1B	HGLibA_00654	CTGGCAGTACGTCTACTCCA	202	0
ACTR1B	HGLibB_00651	AGCACGGCGTGGTGCGAGAC	437	371
ACTR1B	HGLibB_00652	GAACAGGGCCGGCACGTTGA	202	0
ACTR1B	HGLibB_00653	GGTTCGGGGGTGATTAAAGC	294	0
ACTR2	HGLibA_00655	TATAACTAGATATCTTATCA	63	0
ACTR2	HGLibA_00656	TCATTCCAGTTTGTGAAGTG	383	0
ACTR2	HGLibA_00657	CACATTTGCCCAGTATATGA	64	0
ACTR2	HGLibB_00654	GATTTCAATGTTTCCCACTT	96	0
ACTR2	HGLibB_00655	CGTACAAAGTCAGAACTGCC	51	0
ACTR2	HGLibB_00656	CTACATATACACCGGAAAAC	52	0
ACTR3	HGLibA_00658	TGTCAGACGTCCTCTCTACA	112	0
ACTR3	HGLibA_00659	AAGTGGGTGATCAAGCTCAA	127	0
ACTR3	HGLibA_00660	CACTAGAATATTGTCCTCTC	364	193
ACTR3	HGLibB_00657	CATACCTTTGTTGCATATGT	142	0
ACTR3	HGLibB_00658	ACGTCCAAAGTCCCTGAACA	317	103
ACTR3	HGLibB_00659	GCTATAAATACCTTGTAGAG	8	0
ACTR3B	HGLibA_00661	GGTGCCACAGTCCACCACGC	943	30
ACTR3B	HGLibA_00662	TTTGAATCATTTAACGTACC	166	5
ACTR3B	HGLibA_00663	AGGCTCCCTGCCTCCCTGCG	1128	1
ACTR3B	HGLibB_00660	TACTCACCATTAAAAAATAA	64	0
ACTR3B	HGLibB_00661	CTCCAGTGGCCGATACGACA	545	0
ACTR3B	HGLibB_00662	TGAACTGCAATGTAGAGTCC	0	0
ACTR3C	HGLibA_00664	TTCGAATCATTTAACGTTCC	447	732
ACTR3C	HGLibA_00665	TGAACTGCAATGTAGAGTCC	0	0
ACTR3C	HGLibA_00666	TCTCCAGGCAGTGCTGGCCT	889	0
ACTR3C	HGLibB_00663	TGCTTACCACTGGGATAACA	185	0
ACTR3C	HGLibB_00664	TAGGCAGAAGGTTATGTAAT	269	0
ACTR3C	HGLibB_00665	ATCAAACACATCCCGATTGC	251	0
ACTR5	HGLibA_00667	TGAGCACAGCTACATCGCTG	433	2
ACTR5	HGLibA_00668	AACTGCAAGCGCATCAATCT	359	0
ACTR5	HGLibA_00669	TTACCTGCACATATAGCAGT	128	0
ACTR5	HGLibB_00666	CCAAAGAACTCGATGTGCAG	55	0
ACTR5	HGLibB_00667	TGTCTACCACATCCACCTCG	377	0
ACTR5	HGLibB_00668	CCACTGCACATCGAGTTCTT	609	0
ACTR6	HGLibA_00670	GGAGCTTACAACGCCAAAAT	32	0
ACTR6	HGLibA_00671	TGAGATGACGACCTTAGTGC	667	0
ACTR6	HGLibA_00672	ACTCTTAACCAATCATCTAA	282	9
ACTR6	HGLibB_00669	AGATGTATGCTATGTGTCTC	993	1
ACTR6	HGLibB_00670	TCCCCTTGCAGGATAAATGT	104	0
ACTR6	HGLibB_00671	TGTTAGGCAGCTACATGTTA	169	165
ACTR8	HGLibA_00673	GCGGCCCATCGTGCCCGCGC	354	0
ACTR8	HGLibA_00674	CGCACCTCTTGCAGCGACTC	227	0
ACTR8	HGLibA_00675	CATCACCCTGAGTATTTAGT	207	0
ACTR8	HGLibB_00672	TCTTCTCCTACTAAATACTC	352	0
ACTR8	HGLibB_00673	AAATGGTGGATCAAGCAATA	476	1
ACTR8	HGLibB_00674	CGAACCTGTTCAGGGGACAC	51	0
ACTRT1	HGLibA_00676	GAGGGCTCGGTCATAAGTAC	240	40
ACTRT1	HGLibA_00677	AGTTAAACCCGCTAGCAAAG	192	0
ACTRT1	HGLibA_00678	CGCAGTCACCAAACTCTGTA	413	0
ACTRT1	HGLibB_00675	CCATGTCATCAGCTCCGTCT	964	229
ACTRT1	HGLibB_00676	TTGCACTACCCCATTGAGCG	866	0
ACTRT1	HGLibB_00677	TGTTACCAGTCCACGCTCAA	477	3
ACTRT2	HGLibA_00679	GGAGACCATATTCGAGAGCC	1	0
ACTRT2	HGLibA_00680	CTGCACTCCCCTTTCGAGCG	134	0
ACTRT2	HGLibA_00681	AGATCACGGCTCCCCCCGAC	271	0
ACTRT2	HGLibB_00678	TGATGTCCCTGCCCGCCACG	614	4
ACTRT2	HGLibB_00679	GGAGTTTGGACCCCGGCACA	2	0
ACTRT2	HGLibB_00680	GAGCCCCGGGCTCTCGAATA	2	0
ACTRT3	HGLibA_00682	GAGCCGTTGTCGATCACCAC	228	0
ACTRT3	HGLibA_00683	CAACGGCTCGGGAATGATCA	91	12248
ACTRT3	HGLibA_00684	ACTAACCGCTTGTCTAAACC	566	0
ACTRT3	HGLibB_00681	TCCGTGTCATATGAACCTTG	794	0
ACTRT3	HGLibB_00682	GGGCGGGCTAGAACTCTGCG	0	0
ACTRT3	HGLibB_00683	CGCAGAGTTCTAGCCCGCCC	0	0
ACVR1	HGLibA_00685	TTGGATCATTCGTGTACATC	1119	2
ACVR1	HGLibA_00686	GGCTCGCCAGATTACACTGT	450	0
ACVR1	HGLibA_00687	AGCAGCCTTTCTGGTAGACG	27	0
ACVR1	HGLibB_00684	CAAGCCGTGGAGTGCTGCCA	158	0
ACVR1	HGLibB_00685	AGTCACTTACCTTCCATACT	875	0
ACVR1	HGLibB_00686	TGCTCTCCCCTCCCCTAGTA	839	83
ACVR1B	HGLibA_00688	TGCCCACGATCTCCATGTGC	1305	0
ACVR1B	HGLibA_00689	AGCCTGAGCACCCGTCCATG	279	0
ACVR1B	HGLibA_00690	ACACCTGCACATGGAGATCG	25	0
ACVR1B	HGLibB_00687	GCTACACTGACTACTGCAAC	1150	0
ACVR1B	HGLibB_00688	CCTCTTTGTCCAGCGCACAG	620	183
ACVR1B	HGLibB_00689	GAGCTGGTAGGCATCATCGC	366	42
ACVR1C	HGLibA_00691	ATTTATGATGTGACCGCCTC	234	0
ACVR1C	HGLibA_00692	TTGGTTAGGTCTACCTCTGT	2491	0
ACVR1C	HGLibA_00693	AGGGTCGACAGTGCTCCTAC	735	1
ACVR1C	HGLibB_00690	TGCAAGGACGATTGTGCTTC	883	1
ACVR1C	HGLibB_00691	AAGACTTGAGCATTCAGTTC	318	9
ACVR1C	HGLibB_00692	GCATCAGTCATGCTAACCAA	84	0
ACVR2A	HGLibA_00694	TGCCACTTATGTTAATTGCG	1418	44
ACVR2A	HGLibA_00695	ACTTGAGTTGGAACAAGTAC	569	15
ACVR2A	HGLibA_00696	CCAGTTGCTTAACGAATATG	725	24
ACVR2A	HGLibB_00693	CCACATATTCGTTAAGCAAC	679	1
ACVR2A	HGLibB_00694	CGCTGTGTGACTTCCATCTC	608	0
ACVR2A	HGLibB_00695	CAGCAACAAAAATATACTTC	165	0
ACVR2B	HGLibA_00697	GCGATGCCGGTACATCCAAA	7	0
ACVR2B	HGLibA_00698	CGGCATCGCAAGCCCCCCTA	467	0
ACVR2B	HGLibA_00699	CGCGGAACATGACGGCGCCC	367	0
ACVR2B	HGLibB_00696	CGGCGCACAGCGATCCCCAG	263	0
ACVR2B	HGLibB_00697	CACAGCAGCAGAAGTACACC	354	0
ACVR2B	HGLibB_00698	ACGCTTCACTCATTTGCCAG	136	0
ACVRL1	HGLibA_00700	GCAGTGTTGCATCGCCGACC	190	3
ACVRL1	HGLibA_00701	CTCAGACACGACAACATCCT	2757	1
ACVRL1	HGLibA_00702	CATCGGCAACAACCCGAGAG	338	0
ACVRL1	HGLibB_00699	CCCGCCACACTTCGCCATAG	583	2
ACVRL1	HGLibB_00700	TGGGCCCTCACCATTCACGA	223	0
ACVRL1	HGLibB_00701	CTTGAAGTCGCGGTGGGCAA	57	0
ACY1	HGLibA_00703	TGGCGGAAGAGCGTCACCGA	87	0
ACY1	HGLibA_00704	GCTGGACAGTGCGGATACGC	411	14
ACY1	HGLibA_00705	TGAGGAGACAGCCCGCCAGC	127	0
ACY1	HGLibB_00702	GGTCACCCTAGAGTTTGCTC	48	0
ACY1	HGLibB_00703	CCTGGGCTGTCAGAAAGTAG	145	5
ACY1	HGLibB_00704	TGACCCCCTCGCCAGCTGCC	175	78
ACY3	HGLibA_00706	GGGGAAGTCCACGACGCCCA	66	0
ACY3	HGLibA_00707	CTATAGACCCGTGGGCGTCG	100	0
ACY3	HGLibA_00708	GGCAACGCCCTTCTCATAGT	414	0
ACY3	HGLibB_00705	TCTTCCTGTACCAGCGGTCT	552	66
ACY3	HGLibB_00706	GTCACCTCATATGGGTCGTC	415	3
ACY3	HGLibB_00707	GGTGCATGGCAAAGACTTCG	215	0
ACYP1	HGLibA_00709	CAGGAACTTACCTGCATAAC	541	0
ACYP1	HGLibA_00710	CACATACCTGAGTATGCTTA	910	0
ACYP1	HGLibA_00711	TTTCATAATCCACTGATATC	416	0
ACYP1	HGLibB_00708	AGCTTTGCTACCAGTTATGC	196	1
ACYP1	HGLibB_00709	AGGAAACACCCTGATATCAG	737	0
ACYP2	HGLibA_00712	TCCGAACACCTCGTAGTCCA	966	1
ACYP2	HGLibA_00713	CGAGGTGTTCGGAAGAGTGC	448	0
ACYP2	HGLibA_00714	AGAGTATTCAAGCTTAGAGA	59	0
ACYP2	HGLibB_00710	GCTTCCAACCTTGCTCAGCC	533	0
ACYP2	HGLibB_00711	TGGGTGAAGAATACCAGCAA	304	0
ACYP2	HGLibB_00712	ATGGAATTGACTTTGTCTTC	691	0
ADA	HGLibA_00715	CAGGCTTGATGGATCCGTCT	86	0
ADA	HGLibA_00716	GCTCACTTTGGGCTTGTCGA	213	1
ADA	HGLibA_00717	GAACTGCATGTCCACCTAGA	111	0
ADA	HGLibB_00713	AGGCATGTAGTAGTCAAACT	155	0
ADA	HGLibB_00714	AGCCCCTCTGCTGTGTTAGC	121	53
ADA	HGLibB_00715	TTACCTGCCATAGTATAAGA	115	0
ADAD1	HGLibA_00718	GCGAGTTCAGCTTGACCTTA	452	0
ADAD1	HGLibA_00719	CTCGCTGCATTTGTGCAAAC	296	0
ADAD1	HGLibA_00720	GCTAGTTCAGATAAAACAAC	31	0
ADAD1	HGLibB_00716	CCTGAAATATAGCAGTTCAT	902	0
ADAD1	HGLibB_00717	CCAATGAACTGCTATATTTC	230	0
ADAD1	HGLibB_00718	TATGTTTCAAAAGTACATTA	101	11
ADAD2	HGLibA_00721	ATGGCGAGCGCTCGTCCAAC	49	0
ADAD2	HGLibA_00722	TGCTCACCTACCTACGCTCA	505	96
ADAD2	HGLibA_00723	CAGTTCCGCGCTCACCGAGA	185	0
ADAD2	HGLibB_00719	TTGCTATTCGCAGTGCCCGC	408	0
ADAD2	HGLibB_00720	CGGTTTGCCCAACTTGAGTC	70	0
ADAD2	HGLibB_00721	ACGCTGCGCAGCGCTGCTCA	107	0
ADAL	HGLibA_00724	CAATCACAGTCATCTGATCG	996	0
ADAL	HGLibA_00725	TCAGATGACTGTGATTGACA	323	0
ADAL	HGLibA_00726	GAATAGAAGTCTGTCTTGCA	91	0
ADAL	HGLibB_00722	CCCAGAAGAGAAAATGCTAC	189	1
ADAL	HGLibB_00723	CTATTCTGAATTGCCAAAAG	0	0
ADAL	HGLibB_00724	ATAAAAGAATTTGCAGATGA	7	0
ADAM10	HGLibA_00727	AAAATGTGCCACCACGAGTC	152	0
ADAM10	HGLibA_00728	GATACCTCTCATATTTACAC	434	0
ADAM10	HGLibA_00729	AAGTGTCCCTCTTCATTCGT	201	0
ADAM10	HGLibB_00725	CGTCTAGATTTCCATGCCCA	401	524
ADAM10	HGLibB_00726	TGATCTGCACAGCCCCCCTG	965	0
ADAM10	HGLibB_00727	TTAGACTATCCCCATAAATA	97	0
ADAM11	HGLibA_00730	CCTCCTCTCCTCGCAATACG	776	4
ADAM11	HGLibA_00731	GGTCACGGAACCCAGCCGTC	41	0
ADAM11	HGLibA_00732	GCTCCACGTATTGCGAGGAG	44	0
ADAM11	HGLibB_00728	CGGAGCTCTCCCTAACCAGA	129	121
ADAM11	HGLibB_00729	CTGGGATGACGAAACTCACC	710	0
ADAM11	HGLibB_00730	CTTCAACTCAAACTTCACCC	329	0
ADAM12	HGLibA_00733	TTGGAGTCGAAGCTCTTCAC	529	0
ADAM12	HGLibA_00734	GTCAGTCTCAGCACGTGTTC	337	169
ADAM12	HGLibA_00735	AATATCCCCGTACATGTCCA	191	0
ADAM12	HGLibB_00731	TGCTGAATATTCGACTACAA	339	0
ADAM12	HGLibB_00732	AGTGAAGAGCTTCGACTCCA	311	0
ADAM12	HGLibB_00733	AGTCGAATATTCAGCACTTC	248	2328
ADAM15	HGLibA_00736	TAATTGGGAGATCGTCCTGA	82	0
ADAM15	HGLibA_00737	TTCCCCGAGTATTAGCTGTC	43	0
ADAM15	HGLibA_00738	CACAGCTTGCCCGCCAGCGC	792	0
ADAM15	HGLibB_00734	TGCCCATCGGGTGACCTGCC	573	8
ADAM15	HGLibB_00735	GGACGGTGACAGTCATATCC	81	547
ADAM15	HGLibB_00736	GCAGGTCACCCGATGGGCAC	79	0
ADAM17	HGLibA_00739	AACGTTCAGTACTTGATGTC	1166	23
ADAM17	HGLibA_00740	GGACTTCTTCACTGGACACG	279	0
ADAM17	HGLibA_00741	CTTAAGGTGAGCCTGACTCT	554	61
ADAM17	HGLibB_00737	ATCTAATATCCAGCAGCATT	210	0
ADAM17	HGLibB_00738	TAACATCATCATCTCTTATG	363	34
ADAM17	HGLibB_00739	AAAGCGAGTACACTGTAAAA	114	0
ADAM18	HGLibA_00742	CAACCTTACACTCTACATCT	877	82
ADAM18	HGLibA_00743	TTTCCGAGATGTAGAGTGTA	518	0
ADAM18	HGLibA_00744	TCATTTGACTTAATCTTCCG	264	0
ADAM18	HGLibB_00740	GCAGTCTTCCAAGCTCAGTG	130	5
ADAM18	HGLibB_00741	TTCTGCATGTCACAGTTCCA	85	1
ADAM18	HGLibB_00742	CTCGCCCTCCTCACTGAGCT	577	0
ADAM19	HGLibA_00745	ACTCACCTCCAATTTCCGTG	702	14
ADAM19	HGLibA_00746	TGAGGGGCGAGAACTGATCC	519	0
ADAM19	HGLibA_00747	TCAAACCACCACACGGAAAT	35	0
ADAM19	HGLibB_00743	ATCCACTCAAAGCTGAGCTC	175	17
ADAM19	HGLibB_00744	ATGAACTTATCATACCTCAG	458	22
ADAM19	HGLibB_00745	GATAAGTTCATGCTGCAGCT	175	0
ADAM2	HGLibA_00748	CAGAAACAAGACGCGCCACA	326	5
ADAM2	HGLibA_00749	CGCGTCTTGTTTCTGCTCAG	175	0
ADAM2	HGLibA_00750	TCCTACAAAATTGTAATTGA	78	0
ADAM2	HGLibB_00746	ACCTGTGCAAATTACAGTTC	78	0
ADAM2	HGLibB_00747	TGCATTAAATTCACAGTATA	119	0
ADAM2	HGLibB_00748	GAAAATACGGTCAATAATAA	299	0
ADAM20	HGLibA_00751	CCAAATTATGACCAAGCTCG	452	0
ADAM20	HGLibA_00752	GTAGCTCGCACACACACCAC	89	4
ADAM20	HGLibA_00753	ACCCTCCCACACATGATATC	730	1
ADAM20	HGLibB_00749	CCATCAGCGGTTTGTTGAGC	161	0
ADAM20	HGLibB_00750	ACTGCAGTTATGCCCAATAT	444	4
ADAM20	HGLibB_00751	CCGTAAGAAGTGTGCCAGTA	413	0
ADAM21	HGLibA_00754	TCCATTGAGAGAAATCGTTC	90	0
ADAM21	HGLibA_00755	ACGACATATTCCTGCAACAT	623	0
ADAM21	HGLibA_00756	TAAGAAGCCCGACAGTAAAC	3	0
ADAM21	HGLibB_00752	TCCTGAACGATTTCTCTCAA	558	5
ADAM21	HGLibB_00753	CCCAATGACAAGCATAGAAC	73	0
ADAM21	HGLibB_00754	GAGTGACTCTGATGTACACG	333	0
ADAM22	HGLibA_00757	TGAACACTTACTGAAGTCCG	974	0
ADAM22	HGLibA_00758	GAGAATGAATGACGTTCCAA	302	10
ADAM22	HGLibA_00759	AGGAGAGCACTGTTACTACC	361	0
ADAM22	HGLibB_00755	TGTTGACCAAGCAAGCTTCC	164	27
ADAM22	HGLibB_00756	ATAGAGAGACACATTGAACA	341	0
ADAM22	HGLibB_00757	GTGTCTCTCTATGTATTCAG	344	0
ADAM23	HGLibA_00760	AACCGTACCTTAGAGTACTG	23	0
ADAM23	HGLibA_00761	TATGATAGAGCCACTAGAGC	112	0
ADAM23	HGLibA_00762	CACTTACTGAAGTCCATTGC	1398	23
ADAM23	HGLibB_00758	TGGGAAACCACAGTACTCTA	173	1
ADAM23	HGLibB_00759	TCATCATGAACCAGCTCTAG	361	120
ADAM23	HGLibB_00760	CAGAGGCGTCAAAGACTCCA	520	59
ADAM28	HGLibA_00763	TCATCCACTGCATAAAAGAG	202	0
ADAM28	HGLibA_00764	AAAAGCTGTACCTGTTGCTC	428	340
ADAM28	HGLibA_00765	AATATGTACCTGCAACAGAG	240	0
ADAM28	HGLibB_00761	AGTCTCCTCCTCTCTGTTGC	198	0
ADAM28	HGLibB_00762	AAGTATAAAATGACAATTAA	53	0
ADAM28	HGLibB_00763	ACTTCATACTTCTTCACCCC	1515	7
ADAM29	HGLibA_00766	AGTCGGAGAACATTACGCCC	86	234
ADAM29	HGLibA_00767	GTGGTGCCAGTTATCCTCAC	153	181
ADAM29	HGLibA_00768	AGTAGTATGATCACTCATAT	307	0
ADAM29	HGLibB_00764	CCGACTTCCACTTGCAATAC	648	0
ADAM29	HGLibB_00765	ATGACCGCAATGAACAGTGT	427	2
ADAM29	HGLibB_00766	ATCTTTAATGTGAAGCGCTG	113	0
ADAM30	HGLibA_00769	GCATTGTCGGAACTAGTAGA	405	1
ADAM30	HGLibA_00770	GGAACCCCTTGCAAGTATGA	83	0
ADAM30	HGLibA_00771	ATGCTCGCCTGTCATCAGAT	656	0
ADAM30	HGLibB_00767	GACCTTGCAGAGTACTGCGA	393	0
ADAM30	HGLibB_00768	ACTTTCAAGATGTTCGTATG	1090	11
ADAM30	HGLibB_00769	ATCGCCCCTCTGAGCAGTCC	167	0
ADAM32	HGLibA_00772	GCTCACCGGGTCTTGACGCC	165	5
ADAM32	HGLibA_00773	GCCGCACCATGTTCCGCCTC	1292	48
ADAM32	HGLibA_00774	GTGTACAGTTTCTCATCTAT	491	0
ADAM32	HGLibB_00770	AACTGTCATTTGTATTTGTT	590	0
ADAM32	HGLibB_00771	ACACTGTGCACCTTAAACAA	322	0
ADAM32	HGLibB_00772	GCCCGGCCAGCAGCAACCAG	87	0
ADAM33	HGLibA_00775	ACCCTGGCGCACCGTCAGCC	1177	0
ADAM33	HGLibA_00776	GCAGCCAGTCACCCCGCACT	287	0
ADAM33	HGLibA_00777	GAAACCCACTACGGCCCAGA	0	0
ADAM33	HGLibB_00773	AAGCATCTCACCGTGTGGTT	545	0
ADAM33	HGLibB_00774	GCAGTCTCGCCTGACCCCCA	389	1
ADAM33	HGLibB_00775	CCAGGTCTCGAAGCCAGACA	121	0
ADAM7	HGLibA_00778	CTGATACAGAAGCGAGATAC	0	0
ADAM7	HGLibA_00779	GTATCTCGCTTCTGTATCAG	0	0
ADAM7	HGLibA_00780	CAAGACATACCTTTAACCTG	245	0
ADAM7	HGLibB_00776	ACCTGGATCTTAGAAGATGA	175	0
ADAM7	HGLibB_00777	AATCACTCAGAATGCTTCCC	402	0
ADAM7	HGLibB_00778	TCCTTCATCTTCTAAGATCC	144	1980
ADAM8	HGLibA_00781	CGGCTACACAGAGACCTATA	115	0
ADAM8	HGLibA_00782	CTGGGCGCGATGATGCTGCC	290	0
ADAM8	HGLibA_00783	CCGACCCATACCTGCCCGCG	406	0
ADAM8	HGLibB_00779	AGGACGTAGCTCACCCTCTC	877	46
ADAM8	HGLibB_00780	CCACTCACCTGTTCTTCCGC	1963	36
ADAM8	HGLibB_00781	GACCCGGCCATGCGCGGCCT	292	0
ADAM9	HGLibA_00784	CACTGACCATCCCAATATAC	89	0
ADAM9	HGLibA_00785	TTAGGTATCTTATGTTATTC	1417	0
ADAM9	HGLibA_00786	CTTATGAAATTATAACTCCT	125	0
ADAM9	HGLibB_00782	AAATACATTACCTGTATATT	319	1
ADAM9	HGLibB_00783	CTTTCTCTAGTTAATCTCCA	527	0
ADAM9	HGLibB_00784	AAAAGAGCATATTATTCACT	15	0
ADAMDEC1	HGLibA_00787	TCGGACCCTACCATGTTCTC	284	0
ADAMDEC1	HGLibA_00788	TACCACGAAACCTGAGAACA	156	0
ADAMDEC1	HGLibA_00789	ACCACAACTTCATGCTGCGT	277	0
ADAMDEC1	HGLibB_00785	TGAACAATGAGCCAAAGTAC	252	0
ADAMDEC1	HGLibB_00786	CAATATCAGATGATCTTAAA	111	0
ADAMDEC1	HGLibB_00787	TACAATGTTTCAGTGTAGTC	145	0
ADAMTS1	HGLibA_00790	CTGCCGGTTGGCATCGTACG	560	2
ADAMTS1	HGLibA_00791	GCACCTCGTACGATGCCAAC	1396	6
ADAMTS1	HGLibA_00792	GCTTGTGGCAGACCAGTCGA	678	0
ADAMTS1	HGLibB_00788	TGTGTCCAGTCACCGCTATG	149	0
ADAMTS1	HGLibB_00789	AATCCTGGTTCACACCATTA	1606	0
ADAMTS1	HGLibB_00790	AAAGCATTGACGCCATCATG	759	0
ADAMTS10	HGLibA_00793	CTCACGTGTGCCCGATCTCG	316	17
ADAMTS10	HGLibA_00794	CCAGACGCACACCATCGACA	504	0
ADAMTS10	HGLibA_00795	CGCTCACACATTCCGCCCAC	288	0
ADAMTS10	HGLibB_00791	CAGACAGTACTTGCCCCCGA	381	1
ADAMTS10	HGLibB_00792	GGAACTCACATCCGTGTTGC	956	37
ADAMTS10	HGLibB_00793	GGCGCTCACCCCCTTGTCGA	7	0
ADAMTS12	HGLibA_00796	ACCACCCGCACATCGTTTAC	189	0
ADAMTS12	HGLibA_00797	CTCGGACTGGACCCACCACG	234	0
ADAMTS12	HGLibA_00798	GTACTACAGAATTTCTCACG	97	0
ADAMTS12	HGLibB_00794	TGCCTCCTGTAAACGATGTG	202	3248
ADAMTS12	HGLibB_00795	CCCGCCATAGCTCTTGCTTC	537	0
ADAMTS12	HGLibB_00796	CATTCTACTCGAAGAAGAAG	268	1643
ADAMTS13	HGLibA_00799	TGCAGGCGGCATCCTACACC	768	17
ADAMTS13	HGLibA_00800	CATAGCGCTCTGTGTCCTCC	1598	33
ADAMTS13	HGLibA_00801	AAGTAAGAAGACACGGCCTG	238	0
ADAMTS13	HGLibB_00797	TCAGAATGACCATCTTCACC	1259	12
ADAMTS13	HGLibB_00798	GTGTCTTCTTACTTGAGCCC	156	0
ADAMTS13	HGLibB_00799	GGTCATTCTGACAGAGCCTG	97	0
ADAMTS14	HGLibA_00802	ACACTTGTCATCCGCCTTCA	222	0
ADAMTS14	HGLibA_00803	AAGCCGGACCTTCACCGCCA	130	0
ADAMTS14	HGLibA_00804	GGCGGTGAAGGTCCGGCTTG	10	0
ADAMTS14	HGLibB_00800	CCAGCACTCACCAATGCGGT	184	0
ADAMTS14	HGLibB_00801	ACCTCCTTGTCACAGCCGAC	1373	14
ADAMTS14	HGLibB_00802	ACTTCTCCAGTGCCTCAATC	343	0
ADAMTS15	HGLibA_00805	CGCGGAGCCTTTGGCTACCG	20	0
ADAMTS15	HGLibA_00806	TTAACGGCCGCCGCTACTAC	317	23
ADAMTS15	HGLibA_00807	AGGGGTTGGCACGGTCGATC	55	0
ADAMTS15	HGLibB_00803	GCTTACCGTGCCCGCTGTCC	827	2
ADAMTS15	HGLibB_00804	ACACTTGTCGAATCTCTTCT	118	0
ADAMTS15	HGLibB_00805	AAGAAGAGATTCGACAAGTG	18	0
ADAMTS16	HGLibA_00808	TGGATGAAGCCCCGCGCGCG	88	0
ADAMTS16	HGLibA_00809	GGGACACGTAATCGCCCCTG	425	73
ADAMTS16	HGLibA_00810	TGTGCAGACTTTACCGCCAG	378	28
ADAMTS16	HGLibB_00806	AGCCCCGCCATCCGCGCGCG	614	0
ADAMTS16	HGLibB_00807	GCAGGCACCTGCGTGCGCCA	68	214
ADAMTS16	HGLibB_00808	GCGGCCGGGCTGGATGGAAA	59	0
ADAMTS17	HGLibA_00811	CCGGCTCACCAGCGAGCACA	353	0
ADAMTS17	HGLibA_00812	CCCGTGGTACTGCACCATGT	1140	957
ADAMTS17	HGLibA_00813	GTGGACGAGAACATCTGATC	59	0
ADAMTS17	HGLibB_00809	TTACGGGACGTTGTCGTAGC	480	4
ADAMTS17	HGLibB_00810	AGATGTTCTCGTCCACTGAA	318	0
ADAMTS17	HGLibB_00811	TATGTTTCAGCACCAGAGCC	245	451
ADAMTS18	HGLibA_00814	GTGACTGCTCAAAATCGCCG	228	0
ADAMTS18	HGLibA_00815	GTCGTGTGAAATATATGACC	632	26
ADAMTS18	HGLibA_00816	GGGCGACCCAGAAGATCAGC	6	0
ADAMTS18	HGLibB_00812	GGCGGGCCCGAACCCGCAGC	0	0
ADAMTS18	HGLibB_00813	GAAGGCACACGCGAGCAGGA	48	0
ADAMTS18	HGLibB_00814	ATATTCATCAAACCTTAGAT	397	0
ADAMTS19	HGLibA_00817	GCCAGGACTGCATGACCGTG	794	57
ADAMTS19	HGLibA_00818	TCATTGCACTTTCGAATCTG	864	62
ADAMTS19	HGLibA_00819	CACTGATTAGAGCCCGAGAG	61	0
ADAMTS19	HGLibB_00815	TAGAGTTACCTTGTTTGACA	193	24
ADAMTS19	HGLibB_00816	TTCCAGTGTTCAGTCAAGTG	550	0
ADAMTS19	HGLibB_00817	GAGAGGACACACTTCTTTCT	313	0
ADAMTS2	HGLibA_00820	CGAGAAGGGCACCACCCGCG	47	0
ADAMTS2	HGLibA_00821	GGAGTTCTTCATCGAACCCT	242	0
ADAMTS2	HGLibA_00822	AGGAGCACGCCAACAGCTCG	1015	0
ADAMTS2	HGLibB_00818	ACGTAGCTGCCGACACCACG	191	0
ADAMTS2	HGLibB_00819	CTACAACATCGAGGTCCTGC	1625	1
ADAMTS2	HGLibB_00820	GGCGATACACCACATGCACA	306	0
ADAMTS20	HGLibA_00823	GACCGCCGATGCATCCTTTC	648	0
ADAMTS20	HGLibA_00824	ACGAAGTAGTGATCCCCGAG	0	0
ADAMTS20	HGLibA_00825	ATTAGTTATGATTCACCGTG	504	95
ADAMTS20	HGLibB_00821	GCTAAAGTGGTTTCTGCTCA	65	0
ADAMTS20	HGLibB_00822	CTGAAGTATTGCAGTGTGTC	630	1
ADAMTS20	HGLibB_00823	TTTCTTAGAACCTATAATGA	673	12450
ADAMTS3	HGLibA_00826	TCTCTTATTAGAGTCGGACC	397	3
ADAMTS3	HGLibA_00827	AATGAGACGCCGCAGACACG	146	0
ADAMTS3	HGLibA_00828	ACCTCTGTAGTGGAAGTCTT	162	42
ADAMTS3	HGLibB_00824	TCCAAAGACTTCCACTACAG	423	16
ADAMTS3	HGLibB_00825	CCAGGCTGGTAATGAAGAAA	28	0
ADAMTS3	HGLibB_00826	AGAAAACGATTACAATATCG	647	1
ADAMTS4	HGLibA_00829	CATACCCAGCGTGTCGCAAG	433	28
ADAMTS4	HGLibA_00830	AGTCTCCACTTGCGACACGC	691	1
ADAMTS4	HGLibA_00831	AGCCATTCTGTTTACCCGTC	119	13
ADAMTS4	HGLibB_00827	GGTGACTCGGCTAGTGATCC	251	0
ADAMTS4	HGLibB_00828	GCTTACCATAGCCATTGTCC	483	1
ADAMTS4	HGLibB_00829	GACTGGGTTCCTCGCTACAC	318	0
ADAMTS5	HGLibA_00832	GGACGCGGGGGTTTCGCAGC	16	0
ADAMTS5	HGLibA_00833	CCGGCCATACAACCGCGCCA	241	0
ADAMTS5	HGLibA_00834	GGGCTTAGATGCATCAATGC	589	90
ADAMTS5	HGLibB_00830	CATTAAGCGCTTATCTTCTG	413	921
ADAMTS5	HGLibB_00831	CTCCTGGGCAGGATTTATGT	256	0
ADAMTS5	HGLibB_00832	TCCCAACGTCTGCCATTCCC	913	3
ADAMTS6	HGLibA_00835	TCAACGTAGTACAACTAAAG	32	0
ADAMTS6	HGLibA_00836	ACCAGCTAACTATTCCAATA	49	0
ADAMTS6	HGLibA_00837	CATACAGATGTCGTTGTTGA	368	7
ADAMTS6	HGLibB_00833	CTTTACCGTGATTCCAGCCT	190	0
ADAMTS6	HGLibB_00834	TAATATTCACAACGTTTCCT	223	1
ADAMTS6	HGLibB_00835	CTGTATGATCACTCTCATTG	573	43
ADAMTS7	HGLibA_00838	CCCCCCGCGTCGACTCGAAC	195	0
ADAMTS7	HGLibA_00839	CCGGCTTTGTGAGCGAGACG	21	0
ADAMTS7	HGLibA_00840	ACACCCACCTGGTGCGGGTC	0	0
ADAMTS7	HGLibB_00836	CTCAATGAAGTAGTCCTCGT	117	0
ADAMTS7	HGLibB_00837	GAGCATACCTTGCACTCCAC	704	0
ADAMTS7	HGLibB_00838	CGCCGGGAGCCAGAGCGCAG	107	1
ADAMTS8	HGLibA_00841	ATGGCCGTGTCGTAGTGCTC	588	25218
ADAMTS8	HGLibA_00842	CAGTGTAAGCCCCCCATTGT	502	0
ADAMTS8	HGLibA_00843	CGAACAGCGGTGCCATCACG	501	534
ADAMTS8	HGLibB_00839	GAGCCCCTCATCCTCGATCA	423	2
ADAMTS8	HGLibB_00840	GGGGGACACCCCAGCATACT	331	2
ADAMTS8	HGLibB_00841	GCAAGTTGTTCTGCCGAGCC	117	1
ADAMTS9	HGLibA_00844	CGCTGCGCCTATAAATGATG	131	29
ADAMTS9	HGLibA_00845	GACGTAGCAGCATTAAACAG	183	9614
ADAMTS9	HGLibA_00846	ATGCTGCTACGTCACCAGCC	1210	28
ADAMTS9	HGLibB_00842	TCTAATAGGCCTGGCTGAAC	251	0
ADAMTS9	HGLibB_00843	TGTTCATCCATAGACTGTAG	1281	0
ADAMTS9	HGLibB_00844	TGTTCTATTAGTGAAGATAG	931	0
ADAMTSL1	HGLibA_00847	AGGCATCCCATAGGCCGTCC	684	0
ADAMTSL1	HGLibA_00848	CTCCTCGGAGCGTGCGGTCC	539	45
ADAMTSL1	HGLibA_00849	CAAGCATGGAATGCTGCCGT	277	1
ADAMTSL1	HGLibB_00845	TTGCAACTTAGGAGCTGTGA	130	51
ADAMTSL1	HGLibB_00846	CATTACTGCATGTTCTGTAT	1647	92
ADAMTSL1	HGLibB_00847	GTGTGCCAGGAGTTGCCCGA	11	0
ADAMTSL2	HGLibA_00850	GACCGGAATCGAGTACATCG	452	0
ADAMTSL2	HGLibA_00851	TGCGATAGTTGCCCGTCACG	333	0
ADAMTSL2	HGLibA_00852	GACCAACGAGGTGTGCGAGC	82	0
ADAMTSL2	HGLibB_00848	TGCCACGATGTACTCGATTC	801	0
ADAMTSL2	HGLibB_00849	GGCCGAACAGCCGGTTGTCC	120	4
ADAMTSL2	HGLibB_00850	AAGCACCCCGTCACAGCCGA	104	0
ADAMTSL3	HGLibA_00853	GGTCATCATAGCGATAAGTG	0	0
ADAMTSL3	HGLibA_00854	CACTTATCGCTATGATGACC	0	0
ADAMTSL3	HGLibA_00855	ACTGGGATGCTTGGGGCGAC	215	0
ADAMTSL3	HGLibB_00851	GAGGAGCATCATATTCTCTG	387	3
ADAMTSL3	HGLibB_00852	TATGACCTTACCTGCGGGAG	135	0
ADAMTSL3	HGLibB_00853	CATCCCTATCAGCACCCACC	1490	4235
ADAMTSL4	HGLibA_00856	TTCGATATAACCGTCCTCCC	653	0
ADAMTSL4	HGLibA_00857	AGGACGGTTATATCGAAAGA	23	0
ADAMTSL4	HGLibA_00858	TCCTGGCCGCTCGAATCTCC	345	0
ADAMTSL4	HGLibB_00854	CAGAAACCCTCCCCTTGTAC	600	46
ADAMTSL4	HGLibB_00855	TCCTGATCCAAGCAGAGCTG	52	0
ADAMTSL4	HGLibB_00856	AAGCAGCAGCAGATACAGCC	348	0
ADAMTSL5	HGLibA_00859	GCGGCCGAAGCTGTGGTAGA	387	603
ADAMTSL5	HGLibA_00860	GGACAGGGCGGCCATTGTAC	458	0
ADAMTSL5	HGLibA_00861	GCACACTGTAGGTCTCGGAA	178	0
ADAMTSL5	HGLibB_00857	CACGCCTTCTACCACAGCTT	999	68
ADAMTSL5	HGLibB_00858	TTCCTGGGGAAGAACCGTGC	575	0
ADAMTSL5	HGLibB_00859	GGCTTACTGGCAACTGGCAG	18	0
ADAP1	HGLibA_00862	CCGGGCCAAGTACGAGCGAC	48	0
ADAP1	HGLibA_00863	GAACTCCTGTCGCTCGTACT	473	0
ADAP1	HGLibA_00864	CAAGGTGAAGTCCGTCCGCC	184	0
ADAP1	HGLibB_00860	AATCCACCGGAATATCCCCC	171	50
ADAP1	HGLibB_00861	TTCCCCCACAGGGTACCGTG	58	12
ADAP1	HGLibB_00862	TCAAAAACTGCCCGTTGTCC	228	12
ADAP2	HGLibA_00865	GCTGCTTAAGGTAACCGAGA	241	0
ADAP2	HGLibA_00866	GGGGAAACCATCTCGCTCCC	92	17
ADAP2	HGLibA_00867	AACTTTACCTGGGAGCGAGA	75	22
ADAP2	HGLibB_00863	AATCTGTGCGACTTGACTTC	897	28
ADAP2	HGLibB_00864	ATCCCCTGCAGATCCCGACT	303	89
ADAP2	HGLibB_00865	ATTCCTGTGGAAGCGAGGAA	27	0
ADAR	HGLibA_00868	AATAGTATCCGCGCAGCACC	556	0
ADAR	HGLibA_00869	CTCGGCCATTGATGACAACC	568	0
ADAR	HGLibA_00870	TGGTCTCTTACCGAGGTTCA	50	0
ADAR	HGLibB_00866	AGCCATGACAATTCTGCTAG	455	0
ADAR	HGLibB_00867	GTGCATACACTCAAGCAGTG	121	0
ADAR	HGLibB_00868	CATGGGTGTCGTCGTCAGCT	167	0
ADARB1	HGLibA_00871	AGCTGACGCTGTCTCACGCC	444	0
ADARB1	HGLibA_00872	TCACGCTCGCAGAAAAGTGC	250	0
ADARB1	HGLibA_00873	CGTCTCATACCTTCCAGGAT	266	0
ADARB1	HGLibB_00869	CTCACCACATGAGCCAATCC	1041	61
ADARB1	HGLibB_00870	TTCTTCATCTTCTATATCCA	1919	2
ADARB1	HGLibB_00871	TCAGGTCACCAAACTTACCC	469	0
ADARB2	HGLibA_00874	GCGGTCCTTACCTTTCCGCT	201	0
ADARB2	HGLibA_00875	CGTGGACGGCAGGACGTTCG	528	0
ADARB2	HGLibA_00876	GGTGAACGGGCTCACGTTCG	1403	0
ADARB2	HGLibB_00872	GCACGCCCGCCATAAAGCGC	119	0
ADARB2	HGLibB_00873	CGATTCCTGCCAGCGCTTTA	77	19
ADARB2	HGLibB_00874	CTCGGCCATGGCCTCGGTCC	345	21
ADAT1	HGLibA_00877	TCTTGAACTCCGAAGCCTTT	223	0
ADAT1	HGLibA_00878	ATTTGAACAGAGCCGCAGTG	349	64
ADAT1	HGLibA_00879	CCTCAGCATGGCTATCATTG	57	0
ADAT1	HGLibB_00875	CCTCAATGATAGCCATGCTG	557	0
ADAT1	HGLibB_00876	GCATAGGACAGTCCAAAATG	407	0
ADAT1	HGLibB_00877	CTTACCGTTCTTCCTCATTT	1024	0
ADAT2	HGLibA_00880	GAGCACGCGCCGCTTGCAGC	169	0
ADAT2	HGLibA_00881	CACTTTGACGACACCAATCG	1064	0
ADAT2	HGLibA_00882	CGCGTGCTCGGTGTCGGCAG	179	0
ADAT2	HGLibB_00878	CCATCGATCAGGTCCTCGAT	359	0
ADAT2	HGLibB_00879	GGCTGTCAGAATGAACGATT	63	7
ADAT2	HGLibB_00880	GTCTACAACAATGAAGTTGT	50	0
ADAT3	HGLibA_00883	CGCACACCATGACGGCGTGC	469	0
ADAT3	HGLibA_00884	GCGCACCGTAGAAGACGCGC	86	0
ADAT3	HGLibA_00885	GCGTAAACTGGACGCAGACG	46	0
ADAT3	HGLibB_00881	GTCTGCGTCCAGTTTACGCA	117	0
ADAT3	HGLibB_00882	CGCATCCTGCGCGTCTTCTA	40	0
ADAT3	HGLibB_00883	TGCGTGGACCTCGTGGCGCG	210	0
ADC	HGLibA_00886	GTACACGATGGTCTTGGAGG	322	0
ADC	HGLibA_00887	CGAGGTAGCTGCCTTCTTCG	679	0
ADC	HGLibA_00888	GTTGGCGCAGATGATCTTAC	621	5
ADC	HGLibB_00884	CATCGTGTACCACCTTGATG	838	0
ADC	HGLibB_00885	TGAAGTGCCTGCCACGAGTC	166	0
ADC	HGLibB_00886	GATCTGTGCAATTTGCTTAC	330	0
ADCK1	HGLibA_00889	CTAATGACTTTGGCGCTGTC	1089	118
ADCK1	HGLibA_00890	CTTAGAGATTCGCAACAACG	382	0
ADCK1	HGLibA_00891	AAGACCAACGACCTGCTGCG	841	440
ADCK1	HGLibB_00887	GCTTGCTTCGTGGACCAGCA	375	0
ADCK1	HGLibB_00888	GTACTTGCAGCTGAGATCTA	131	0
ADCK1	HGLibB_00889	AAGTACTCCTCTGAGCCATA	93	0
ADCK2	HGLibA_00892	GATTCTGAGCTTCGTAACGC	1295	4507
ADCK2	HGLibA_00893	TTCCCTCTGCCCGCTGCGAC	260	0
ADCK2	HGLibA_00894	ACTTGACGGCTTTCACATTC	701	2
ADCK2	HGLibB_00890	GAATTCCCGTGGACTTGAAA	144	0
ADCK2	HGLibB_00891	AATTCCTGCCTGCTGGTAAC	76	0
ADCK2	HGLibB_00892	ATCCTGGTTCAGGGTGCCAA	117	0
ADCK3	HGLibA_00895	GCGTGGTGCGGCACTCAAGC	167	5
ADCK3	HGLibA_00896	ATTGGCCGGCTGGCCAACTT	19	0
ADCK3	HGLibA_00897	GATCGTGCGCACGCTCTGCA	211	0
ADCK3	HGLibB_00893	AGCCGGCCAATCCTCGTCAC	410	0
ADCK3	HGLibB_00894	CAAGAAGAGCCTGCGCTCCG	49	0
ADCK3	HGLibB_00895	GGGGAACCCGGCTTCTCTAA	8	0
ADCK4	HGLibA_00898	GCTAGGAGTACTGGCCGAGA	138	0
ADCK4	HGLibA_00899	TGACCGCTCTCGAGAACGCA	414	0
ADCK4	HGLibA_00900	GCCCATCCTGGTAAAACTTT	173	0
ADCK4	HGLibB_00896	CATGGACTTCTTAGCCATCT	405	0
ADCK4	HGLibB_00897	GGACATTCGCAGGGCACGGG	167	0
ADCK4	HGLibB_00898	TGCCTCCCGCATCAGCCGCT	411	1
ADCK5	HGLibA_00901	GGTGCTCTCCACCGCGGTAG	269	0
ADCK5	HGLibA_00902	TGCACCAATGTTGTCCTTCG	368	0
ADCK5	HGLibA_00903	GGACTCGTTACCTTGGAGGA	131	0
ADCK5	HGLibB_00899	CCTCGGAGCCCGCTATGTCA	102	0
ADCK5	HGLibB_00900	AAACCTCTTCCACCCCTCGA	373	0
ADCK5	HGLibB_00901	CGTCCCCTGCTGTGTTCTTC	1643	0
ADCY1	HGLibA_00904	GTTCACACCGACGAAGAGCA	61	0
ADCY1	HGLibA_00905	TGTCGCCGCATCAAGATTCT	166	0
ADCY1	HGLibA_00906	GGACTGCTACTACTGCGTGT	154	0
ADCY1	HGLibB_00902	CAAGTTCGATGAATTAGCCA	1066	0
ADCY1	HGLibB_00903	TTCTGACTGAGCGTTCACAG	456	1
ADCY1	HGLibB_00904	ACTTGCCGAAGAGCTCATTG	626	0
ADCY10	HGLibA_00907	ACCTTAACTGCTCTCTGATC	627	0
ADCY10	HGLibA_00908	CCTGACCAATCACCAGAAAG	275	0
ADCY10	HGLibA_00909	CCCCCATACCTGCAAATTTC	207	57
ADCY10	HGLibB_00905	TTCATGCATTATTATCCTTC	656	0
ADCY10	HGLibB_00906	GGAGACATCCTGAAATTTGC	590	0
ADCY10	HGLibB_00907	AAATTCATCAAAATTAAAAT	18	0
ADCY2	HGLibA_00910	CCGCGACTTGATGCAATTAC	874	6
ADCY2	HGLibA_00911	GCTTATGGTAGGCTCCCGCC	509	0
ADCY2	HGLibA_00912	TCCATATCACCAACGAGAAG	261	0
ADCY2	HGLibB_00908	TTGTATGCCGCTTCACATAC	1186	15
ADCY2	HGLibB_00909	ACACAGACTCGATGCAGACC	553	1
ADCY2	HGLibB_00910	TCCACAACCTGTATGTGAAG	104	0
ADCY3	HGLibA_00913	CACGCGCGAAGTTCAGGCCC	187	0
ADCY3	HGLibA_00914	CTTCTCCGAGCCCGAATACT	797	0
ADCY3	HGLibA_00915	TTACGAGATGGCCTCCACCA	481	0
ADCY3	HGLibB_00911	AGCCCACGATGTCGGCAAAG	108	0
ADCY3	HGLibB_00912	CATCCTCTTTGCCGACATCG	348	0
ADCY3	HGLibB_00913	CGCCGTCTGCTCCATCCTCA	1156	0
ADCY4	HGLibA_00916	CAGCGCGACCCATACCAAGC	180	0
ADCY4	HGLibA_00917	TGGGTCGCGCTGCTAGCGCT	30	0
ADCY4	HGLibA_00918	CTCGTAGAAGAGGTCTTCGC	302	0
ADCY4	HGLibB_00914	GGCGGCGTCCCGCATGCCCA	173	0
ADCY4	HGLibB_00915	GATCGTGCTCTGTGCGCTCG	213	0
ADCY4	HGLibB_00916	GCTGTATCTTGGGCCACAGC	57	0
ADCY5	HGLibA_00919	GCGGTTCATCTTGGCGATCA	474	0
ADCY5	HGLibA_00920	CTGCACCCACTATCCGGCTG	453	0
ADCY5	HGLibA_00921	GGTGCAGACACCCACGATGT	307	0
ADCY5	HGLibB_00917	ACCTCACGTTGTCATGTTTC	957	74
ADCY5	HGLibB_00918	GCGCCCCTTCTACAACCACC	347	0
ADCY5	HGLibB_00919	AGCAGACATCAACGCCAAGC	235	5
ADCY6	HGLibA_00922	ACGCGTTGCGCTCGCCACCA	342	0
ADCY6	HGLibA_00923	GCAGTGTTGCCCGAGTGATG	60	0
ADCY6	HGLibA_00924	CCGCAGCCAGCTTGTCAAAC	126	0
ADCY6	HGLibB_00920	CCTGACTTACTTGTCTTTGC	904	386
ADCY6	HGLibB_00921	CCCTGAATGAGCTCTTTGCC	287	0
ADCY6	HGLibB_00922	GCAACACTGCAGTACCTGAA	125	0
ADCY7	HGLibA_00925	ACTTCTCGTAGAGCGCATCT	167	367
ADCY7	HGLibA_00926	CTACTTCCTCAACGAGGGCG	45	7
ADCY7	HGLibA_00927	TGTTACCTGCTCCCACGCAC	780	4
ADCY7	HGLibB_00923	GTTCGACGCATGGACAAAGG	704	0
ADCY7	HGLibB_00924	GACAGCGCCCCGCATGCTGA	102	8
ADCY7	HGLibB_00925	GCTTCACGACACCCAGTGTC	119	0
ADCY8	HGLibA_00928	CGTAGCCTATGCCGTCGCCC	967	0
ADCY8	HGLibA_00929	CCACTTCCGATTTGCGCCTT	2185	54
ADCY8	HGLibA_00930	ATGGGCCAGTCGATCAAATC	111	0
ADCY8	HGLibB_00926	TCCATCGCTATGAGAACGTC	1023	68
ADCY8	HGLibB_00927	GATCAACGACATGACCAATG	741	0
ADCY8	HGLibB_00928	CTTTGCCAGATTTGATCGAC	452	3229
ADCY9	HGLibA_00931	CTTACCTGATGGACACCGCG	840	11
ADCY9	HGLibA_00932	TGTCCCTCGCGGTGTCCATC	1678	9
ADCY9	HGLibA_00933	CGGCCCCCACGACGGTGGCG	145	0
ADCY9	HGLibB_00929	GAAGTTACAGTAGTGCACGA	157	0
ADCY9	HGLibB_00930	GGACAGGGGACAGCGTCATC	379	0
ADCY9	HGLibB_00931	ACAGCTGCAGCGAGACTCCT	306	108
ADCYAP1	HGLibA_00934	GGCTCCGAGCCATCGAAGTC	1	0
ADCYAP1	HGLibA_00935	CCGTGAAGATCCCGTCCGAG	88	0
ADCYAP1	HGLibA_00936	AACCCGCTGCCAGACTTCGA	73	0
ADCYAP1	HGLibB_00932	CCCGTTAGAGATGTCGCCCA	342	0
ADCYAP1	HGLibB_00933	GAAGCACCTGCAGTCGCTCG	95	0
ADCYAP1	HGLibB_00934	CAGCCTCGCTCCGCTACACA	476	0
ADCYAP1R1	HGLibA_00937	GTCTGGGAGACCGAAACCAT	196	0
ADCYAP1R1	HGLibA_00938	GTGTTGGAAGCCCGCCCATG	225	0
ADCYAP1R1	HGLibA_00939	CCCCTTACCTGAGAGATCTA	1314	14
ADCYAP1R1	HGLibB_00935	CGAATCTTCAACCCAGACCA	154	0
ADCYAP1R1	HGLibB_00936	ATTGAAGCCCATCAGCTCAT	1014	1
ADCYAP1R1	HGLibB_00937	GTTCCTCTTACCAATGGTTT	725	0
ADD1	HGLibA_00940	GACCAGAGTGAACTCCGAGC	71	0
ADD1	HGLibA_00941	CATGGCACCAGACCTTCGCC	824	0
ADD1	HGLibA_00942	GAATGGTGATTCTCGTGCTG	438	20
ADD1	HGLibB_00938	CCTCTTGCCAATCTCCCCGG	184	1
ADD1	HGLibB_00939	GAAAGCGCCTCCGGGGAGAT	20	0
ADD1	HGLibB_00940	TGAAGTGACTGCATCCAGTT	740	0
ADD2	HGLibA_00943	TGAAGTCCGCGATCTGTCGC	0	0
ADD2	HGLibA_00944	AGTACATGCGCCTTCGCAAC	246	0
ADD2	HGLibA_00945	CCGCATGAGCCGCTCCCCTT	533	0
ADD2	HGLibB_00941	CAGCAGTGTCTACCGACTCC	637	0
ADD2	HGLibB_00942	TTGCGAAGGCGCATGTACTC	164	0
ADD2	HGLibB_00943	GCGACAGATCGCGGACTTCA	0	0
ADD3	HGLibA_00946	ACAAGTCTACAAGTCTGTAC	476	116
ADD3	HGLibA_00947	ACAGGCCTTTCGGGAAGACT	485	0
ADD3	HGLibA_00948	ACACCTATCAATGACCTTCC	367	0
ADD3	HGLibB_00944	TGAAGCTACAGCCTCCAATT	1039	1527
ADD3	HGLibB_00945	TGTAATGCTAGTAATCCAGT	593	0
ADD3	HGLibB_00946	GTGTTGAATAGATTGCAGCA	170	0
ADH1A	HGLibA_00949	TCACCTTAATACGAACTTCA	1216	0
ADH1A	HGLibA_00950	CCATGGTACCACTAACCACG	88	0
ADH1A	HGLibA_00951	CTGTGGCACAGATGACCACG	253	0
ADH1A	HGLibB_00947	AGAATCAACATGAGCACAGC	0	1
ADH1A	HGLibB_00948	GGTGGAGGTTGCACCTCCTA	8	0
ADH1A	HGLibB_00949	ACTCTGTAGATGGTGGCTGT	147	0
ADH1B	HGLibA_00952	CCAGGTTGCCACTAACCACG	596	7
ADH1B	HGLibA_00953	TCTCATCCACCACCGTGTAC	573	1
ADH1B	HGLibA_00954	GTCTGCAGTTAACGTTGCCA	300	396
ADH1B	HGLibB_00950	CTGTCACACAGATGACCACG	483	0
ADH1B	HGLibB_00951	ATGCGAACTTCATAAGCCTT	97	4
ADH1B	HGLibB_00952	TGTGGAGGTTGCACCTCCTA	20	1
ADH4	HGLibA_00955	AGACTTACATAAACCGATCC	1318	0
ADH4	HGLibA_00956	CTAGCTTTCCCAGTGATCGT	486	1366
ADH4	HGLibA_00957	GGAGTGACCAACGTCAAACC	71	0
ADH4	HGLibB_00953	AAGACAGCACAAGTCGAACC	143	0
ADH4	HGLibB_00954	CTTCAACCTCTTCAATGCAA	604	0
ADH4	HGLibB_00955	TTCCCACACAAATTTGTGAG	297	1
ADH5	HGLibA_00958	CTGATAGATCATTGCCACTG	760	0
ADH5	HGLibA_00959	GTGCTCATTGAGATGACCGA	116	0
ADH5	HGLibA_00960	ACTTCAGGTTATCAAGTGCA	439	0
ADH5	HGLibB_00956	AAGATACTAACCTTATCTTC	382	0
ADH5	HGLibB_00957	AGTCGGATTGGCAGTTATCA	38	0
ADH5	HGLibB_00958	ATCGGTGTGGCAAACCGCAG	33	0
ADH6	HGLibA_00961	TCCATACAGGTTGTGGCCAC	416	0
ADH6	HGLibA_00962	GCTGGAATCGTTGAGAGTAT	1058	0
ADH6	HGLibA_00963	GATGCAAAGCAGCCATACTC	20	0
ADH6	HGLibB_00959	TGCACCAGGCTTCCAGAGTA	4	0
ADH6	HGLibB_00960	GAGGTACATTCTCCACACTG	1000	4993
ADH6	HGLibB_00961	ACACTCTTTCTGCCACAGTG	79	0
ADH7	HGLibA_00964	CCTACTCGCTCCTAATGCAA	732	0
ADH7	HGLibA_00965	AATGCTTGTCGCAACCCAGA	158	0
ADH7	HGLibA_00966	GACTAAAGAAGTTCGCATTA	5	0
ADH7	HGLibB_00962	ACTGGGATTGTAGAGAGCAT	369	0
ADH7	HGLibB_00963	ATCTGTGCGACAGATTCCTG	408	0
ADH7	HGLibB_00964	ATGCGAACTTCTTTAGTCTT	184	88
ADHFE1	HGLibA_00967	AGGATCAATCAGTCCCAGTG	27	0
ADHFE1	HGLibA_00968	CGACCACTCGGGCAGGCATG	724	500
ADHFE1	HGLibA_00969	TTACAATGTGGATCACCCAC	37	0
ADHFE1	HGLibB_00965	GGAATGTCTTACCCAATTTC	32	0
ADHFE1	HGLibB_00966	GCTGTTTCAAATATTAGATA	13	0
ADHFE1	HGLibB_00967	GCAGCAGTTACAAAGGAAGT	280	0
ADI1	HGLibA_00970	GAAATTTCACGTACTGCCCG	356	0
ADI1	HGLibA_00971	GCAGTGGGTACTTCGATGTG	303	0
ADI1	HGLibA_00972	GGGGATCTATCACCGCTTCA	38	0
ADI1	HGLibB_00968	TGGGGTTGCCGCGGGTCGCC	25	0
ADI1	HGLibB_00969	ACGACGCCCCGGGCGACCCG	50	0
ADI1	HGLibB_00970	CTTCAAAATGGTCAGCGGGC	85	0
ADIG	HGLibA_00973	GAAGTACCCTTTGATGCCGC	383	62
ADIG	HGLibA_00974	CTACGCTTCTTACTTAGCCA	34	0
ADIG	HGLibA_00975	AAATGACTCCAGTGTGTGCT	1198	1
ADIG	HGLibB_00971	GACACTCCACGGCCAAGAGA	124	0
ADIG	HGLibB_00972	TCGTTCACCAGCGGCATCAA	551	0
ADIG	HGLibB_00973	CCCTTCCAGCAAAACTCAGC	314	8
ADIPOQ	HGLibA_00976	CCAGGGCATCCGGGCCATAA	262	0
ADIPOQ	HGLibA_00977	ATCGGTGAAACCGGAGTACC	303	0
ADIPOQ	HGLibA_00978	TAGGCAAAGTAGTACAGCCC	664	606
ADIPOQ	HGLibB_00974	GCCCGCCATCCAACCTGTGC	105	0
ADIPOQ	HGLibB_00975	GGGCGACCAAGTCTGGCTCC	20	0
ADIPOQ	HGLibB_00976	ATACCGCTCAGCATTCAGTG	560	7
ADIPOR1	HGLibA_00979	GTCCCACTGCGCCACAATGA	105	0
ADIPOR1	HGLibA_00980	CTGCCATCATTGTGGCGCAG	758	0
ADIPOR1	HGLibA_00981	GACAACGACTATCTGCTACA	103	0
ADIPOR1	HGLibB_00977	GCTCTTGAAGCAAGCCCGAA	67	0
ADIPOR1	HGLibB_00978	AAAACCACCTTCTCCTGTAG	6	0
ADIPOR1	HGLibB_00979	CCTGCAAGCCCACCACGCCA	385	17
ADIPOR2	HGLibA_00982	CTCATGATGTACTACCAGAC	705	0
ADIPOR2	HGLibA_00983	CTCTTCGTGTACCATCCAGT	822	244
ADIPOR2	HGLibA_00984	CTTACAAGCCCATCATGCTA	387	0
ADIPOR2	HGLibB_00980	ATACAGTGATGAAGCTCCTC	637	30
ADIPOR2	HGLibB_00981	GAGTCCTGCTGCACCCCAAT	356	0
ADIPOR2	HGLibB_00982	TCGCCCAAATATCTCCTTTG	45	0
ADIRF	HGLibA_00985	CTGGTTAGCAGTCTTGTCGA	170	0
ADIRF	HGLibA_00986	CATCGACAAGACTGCTAACC	1615	1
ADIRF	HGLibA_00987	CACTTGCTGAGCTGCCGCTC	190	0
ADIRF	HGLibB_00983	CTGCAAGCCCTTGCTTGCCA	177	0
ADIRF	HGLibB_00984	TCTGTTCCAGTGTCAGCGGC	565	0
ADIRF	HGLibB_00985	GCTATCCTCACCGGCTTCCT	36	1257
ADK	HGLibA_00988	AGCGCTCACCTCAGCGCTTG	6	0
ADK	HGLibA_00989	TGGAGGCGCCGCAAGCGCTG	144	0
ADK	HGLibA_00990	TTCAAAGTCGAATATCATGC	554	0
ADK	HGLibB_00986	GCTTGACATCTCTGCTGTAG	62	0
ADK	HGLibB_00987	GAGCCACTTTAATTGAATTC	84	0
ADK	HGLibB_00988	ACAGCAGAGATGTCAAGCAG	561	0
ADM	HGLibA_00991	CGACGCGACATCCAACCGAG	154	0
ADM	HGLibA_00992	TCCTAGGCGCTGACACCGCT	1883	223
ADM	HGLibA_00993	ACAAGGACAACGTCGCCCCC	1529	0
ADM	HGLibB_00989	TCTGGCGGTAGCGCTTGACT	143	0
ADM	HGLibB_00990	GGCGTAGTTACCTGTCTTCG	289	0
ADM	HGLibB_00991	GGCCGAATAAGGGTCTGGGC	277	0
ADM2	HGLibA_00994	AACTCATGGGACCGGCCGGC	227	0
ADM2	HGLibA_00995	ACCCGCGACCCGTCAAACCC	0	0
ADM2	HGLibA_00996	GTCTTCGGGGGCCCGAGTGT	72	0
ADM2	HGLibB_00992	CGCCATGGCCCGGATCCCGA	177	0
ADM2	HGLibB_00993	CCGGTCCCATGAGTTGCCAC	882	0
ADM2	HGLibB_00994	GGCCGTCGGGATCCGGGCCA	20	0
ADM5	HGLibA_00997	TCCAGTATATGATCTCCGCC	40	0
ADM5	HGLibA_00998	CCTACAGCTATGGGCGCCGC	178	2
ADM5	HGLibA_00999	CCCCTTGGGCGGAGAAGGCG	0	0
ADM5	HGLibB_00995	CTCCTCGCCTTCTCCGCCCA	1614	0
ADM5	HGLibB_00996	GGTGGGTCCGGCATACGCCC	170	0
ADM5	HGLibB_00997	CTTCCGCCTCGCGCCACCGG	24	0
ADNP	HGLibA_01000	ATCGAAGACCATGAACGTAT	213	0
[truncated: 121,414 more rows]

## Sheet: RSA output
Gene_ID	Well_ID	Score	LogP	BestActivity	RSA_Hit	#hitWell	#totalWell	RSA_Rank
EDEM2	HGLibA_14457	3.17622	-13.887	3.17622	1	5	6	1
EDEM2	HGLibB_14435	2.51507	-13.887	3.17622	1	5	6	2
EDEM2	HGLibB_14434	2.43455	-13.887	3.17622	1	5	6	3
EDEM2	HGLibA_14458	2.34035	-13.887	3.17622	1	5	6	4
EDEM2	HGLibA_14456	2.22886	-13.887	3.17622	1	5	6	5
EDEM2	HGLibB_14436	-0.725916	-13.887	3.17622	0	5	6	999999
EDEM1	HGLibA_14455	2.79201	-11.804	2.79201	1	5	6	6
EDEM1	HGLibB_14431	2.23264	-11.804	2.79201	1	5	6	7
EDEM1	HGLibA_14454	2.23236	-11.804	2.79201	1	5	6	8
EDEM1	HGLibB_14433	2.00359	-11.804	2.79201	1	5	6	9
EDEM1	HGLibB_14432	1.85904	-11.804	2.79201	1	5	6	10
EDEM1	HGLibA_14453	0.845395	-11.804	2.79201	0	5	6	999999
DPM3	HGLibB_13841	2.35854	-10.065	2.35854	1	6	6	11
DPM3	HGLibB_13842	2.19027	-10.065	2.35854	1	6	6	12
DPM3	HGLibA_13863	2.01229	-10.065	2.35854	1	6	6	13
DPM3	HGLibB_13843	1.53761	-10.065	2.35854	1	6	6	14
DPM3	HGLibA_13864	1.43615	-10.065	2.35854	1	6	6	15
DPM3	HGLibA_13862	0.761586	-10.065	2.35854	1	6	6	16
MPDU1	HGLibB_29671	1.80869	-9.437	1.80869	1	6	6	17
MPDU1	HGLibB_29669	1.32751	-9.437	1.80869	1	6	6	18
MPDU1	HGLibA_36998	1.14426	-9.437	1.80869	1	6	6	19
MPDU1	HGLibB_29670	1.10989	-9.437	1.80869	1	6	6	20
MPDU1	HGLibA_37000	0.932575	-9.437	1.80869	1	6	6	21
MPDU1	HGLibA_36999	0.536012	-9.437	1.80869	1	6	6	22
UBE2J1	HGLibB_52552	1.88768	-9.403	1.88768	1	6	6	23
UBE2J1	HGLibB_52554	1.39612	-9.403	1.88768	1	6	6	24
UBE2J1	HGLibA_59905	1.05514	-9.403	1.88768	1	6	6	25
UBE2J1	HGLibA_59906	1.04575	-9.403	1.88768	1	6	6	26
UBE2J1	HGLibB_52553	0.699247	-9.403	1.88768	1	6	6	27
UBE2J1	HGLibA_59907	0.521705	-9.403	1.88768	1	6	6	28
SYVN1	HGLibA_55399	2.70739	-9.247	2.70739	1	5	6	29
SYVN1	HGLibA_55398	2.50388	-9.247	2.70739	1	5	6	30
SYVN1	HGLibB_48051	2.0306	-9.247	2.70739	1	5	6	31
SYVN1	HGLibB_48052	1.98626	-9.247	2.70739	1	5	6	32
SYVN1	HGLibB_48053	1.29136	-9.247	2.70739	1	5	6	33
SYVN1	HGLibA_55400	0.00715099	-9.247	2.70739	0	5	6	999999
SEL1L	HGLibB_43223	2.64418	-9.051	2.64418	1	6	6	34
SEL1L	HGLibA_50565	2.1662	-9.051	2.64418	1	6	6	35
SEL1L	HGLibA_50566	1.81847	-9.051	2.64418	1	6	6	36
SEL1L	HGLibB_43224	0.851543	-9.051	2.64418	1	6	6	37
SEL1L	HGLibA_50564	0.784509	-9.051	2.64418	1	6	6	38
SEL1L	HGLibB_43225	0.391014	-9.051	2.64418	1	6	6	39
AUP1	HGLibA_03870	1.72668	-9.01	1.72668	1	6	6	40
AUP1	HGLibB_03867	0.947216	-9.01	1.72668	1	6	6	41
AUP1	HGLibA_03871	0.857571	-9.01	1.72668	1	6	6	42
AUP1	HGLibB_03869	0.445786	-9.01	1.72668	1	6	6	43
AUP1	HGLibA_03869	0.391388	-9.01	1.72668	1	6	6	44
AUP1	HGLibB_03868	0.377025	-9.01	1.72668	1	6	6	45
DPM2	HGLibA_13859	2.32419	-8.813	2.32419	1	5	6	46
DPM2	HGLibA_13861	1.98369	-8.813	2.32419	1	5	6	47
DPM2	HGLibB_13838	1.88153	-8.813	2.32419	1	5	6	48
DPM2	HGLibA_13860	1.5249	-8.813	2.32419	1	5	6	49
DPM2	HGLibB_13839	1.15849	-8.813	2.32419	1	5	6	50
DPM2	HGLibB_13840	-0.717581	-8.813	2.32419	0	5	6	999999
TXNDC11	HGLibB_52339	2.87516	-7.929	2.87516	1	4	6	51
TXNDC11	HGLibB_52340	2.79673	-7.929	2.87516	1	4	6	52
TXNDC11	HGLibA_59692	2.21534	-7.929	2.87516	1	4	6	53
TXNDC11	HGLibA_59693	1.61777	-7.929	2.87516	1	4	6	54
TXNDC11	HGLibB_52341	-0.342302	-7.929	2.87516	0	4	6	999999
TXNDC11	HGLibA_59694	-0.592313	-7.929	2.87516	0	4	6	999999
ALG12	HGLibB_01611	2.30657	-7.358	2.30657	1	5	6	55
ALG12	HGLibA_01614	2.09968	-7.358	2.30657	1	5	6	56
ALG12	HGLibA_01612	1.93371	-7.358	2.30657	1	5	6	57
ALG12	HGLibB_01610	0.893343	-7.358	2.30657	1	5	6	58
ALG12	HGLibA_01613	0.660217	-7.358	2.30657	1	5	6	59
ALG12	HGLibB_01612	0	-7.358	2.30657	0	5	6	999999
UBE2G2	HGLibB_52543	2.18283	-6.901	2.18283	1	3	6	60
UBE2G2	HGLibA_59897	2.15095	-6.901	2.18283	1	3	6	61
UBE2G2	HGLibA_59898	2.08842	-6.901	2.18283	1	3	6	62
UBE2G2	HGLibB_52545	0.632816	-6.901	2.18283	0	3	6	999999
UBE2G2	HGLibA_59896	0	-6.901	2.18283	0	3	6	999999
UBE2G2	HGLibB_52544	0	-6.901	2.18283	0	3	6	999999
P4HB	HGLibB_34863	3.0733	-6.725	3.0733	1	3	6	63
P4HB	HGLibB_34864	2.47239	-6.725	3.0733	1	3	6	64
P4HB	HGLibA_42197	2.02342	-6.725	3.0733	1	3	6	65
P4HB	HGLibA_42198	0.514662	-6.725	3.0733	0	3	6	999999
P4HB	HGLibA_42196	0	-6.725	3.0733	0	3	6	999999
P4HB	HGLibB_34862	0	-6.725	3.0733	0	3	6	999999
ALG3	HGLibB_01627	2.15707	-6.163	2.15707	1	4	6	66
ALG3	HGLibB_01625	1.75925	-6.163	2.15707	1	4	6	67
ALG3	HGLibB_01626	1.19422	-6.163	2.15707	1	4	6	68
ALG3	HGLibA_01629	1.03979	-6.163	2.15707	1	4	6	69
ALG3	HGLibA_01628	0	-6.163	2.15707	0	4	6	999999
ALG3	HGLibA_01627	-0.00175719	-6.163	2.15707	0	4	6	999999
SMG7	HGLibB_45652	1.21255	-5.334	1.21255	1	4	6	70
SMG7	HGLibB_45653	1.1326	-5.334	1.21255	1	4	6	71
SMG7	HGLibB_45651	0.830702	-5.334	1.21255	1	4	6	72
SMG7	HGLibA_52994	0.656465	-5.334	1.21255	1	4	6	73
SMG7	HGLibA_52996	-0.741165	-5.334	1.21255	0	4	6	999999
SMG7	HGLibA_52995	-4.95744	-5.334	1.21255	0	4	6	999999
CASC3	HGLibA_07275	1.30828	-5.137	1.30828	1	4	6	74
CASC3	HGLibA_07273	1.17491	-5.137	1.30828	1	4	6	75
CASC3	HGLibB_07267	0.640996	-5.137	1.30828	1	4	6	76
CASC3	HGLibB_07268	0.539353	-5.137	1.30828	1	4	6	77
CASC3	HGLibA_07274	0	-5.137	1.30828	0	4	6	999999
CASC3	HGLibB_07269	-1.50162	-5.137	1.30828	0	4	6	999999
DERL2	HGLibB_12979	2.34957	-5.047	2.34957	1	4	6	78
DERL2	HGLibA_12997	2.31086	-5.047	2.34957	1	4	6	79
DERL2	HGLibA_12999	0.528952	-5.047	2.34957	1	4	6	80
DERL2	HGLibB_12980	0.487174	-5.047	2.34957	1	4	6	81
DERL2	HGLibA_12998	0	-5.047	2.34957	0	4	6	999999
DERL2	HGLibB_12981	0	-5.047	2.34957	0	4	6	999999
DPM1	HGLibB_13836	1.97433	-4.613	1.97433	1	3	6	82
DPM1	HGLibB_13837	1.24983	-4.613	1.97433	1	3	6	83
DPM1	HGLibA_13857	1.23443	-4.613	1.97433	1	3	6	84
DPM1	HGLibB_13835	0	-4.613	1.97433	0	3	6	999999
DPM1	HGLibA_13858	-0.167588	-4.613	1.97433	0	3	6	999999
DPM1	HGLibA_13856	-1.18093	-4.613	1.97433	0	3	6	999999
ALG9	HGLibA_01639	2.32117	-4.553	2.32117	1	3	6	85
ALG9	HGLibA_01640	1.96322	-4.553	2.32117	1	3	6	86
ALG9	HGLibB_01639	1.20339	-4.553	2.32117	1	3	6	87
ALG9	HGLibB_01637	0	-4.553	2.32117	0	3	6	999999
ALG9	HGLibB_01638	0	-4.553	2.32117	0	3	6	999999
ALG9	HGLibA_01641	0	-4.553	2.32117	0	3	6	999999
PPP1R3B	HGLibB_38053	1.96277	-4.434	1.96277	1	3	6	88
PPP1R3B	HGLibA_45390	1.7341	-4.434	1.96277	1	3	6	89
PPP1R3B	HGLibA_45388	1.14701	-4.434	1.96277	1	3	6	90
PPP1R3B	HGLibA_45389	0	-4.434	1.96277	0	3	6	999999
PPP1R3B	HGLibB_38051	0	-4.434	1.96277	0	3	6	999999
PPP1R3B	HGLibB_38052	0	-4.434	1.96277	0	3	6	999999
SSRP1	HGLibA_54453	2.16397	-4.354	2.16397	1	4	6	91
SSRP1	HGLibB_47107	0.608949	-4.354	2.16397	1	4	6	92
SSRP1	HGLibA_54454	0.0998068	-4.354	2.16397	1	4	6	93
SSRP1	HGLibB_47108	0.068263	-4.354	2.16397	1	4	6	94
SSRP1	HGLibA_54452	0	-4.354	2.16397	0	4	6	999999
SSRP1	HGLibB_47109	0	-4.354	2.16397	0	4	6	999999
KDM5D	HGLibA_31819	3.40862	-4.313	3.40862	1	1	6	95
KDM5D	HGLibA_31818	0	-4.313	3.40862	0	1	6	999999
KDM5D	HGLibB_24496	-0.298445	-4.313	3.40862	0	1	6	999999
KDM5D	HGLibB_24497	-1.64205	-4.313	3.40862	0	1	6	999999
KDM5D	HGLibA_31817	-2.01332	-4.313	3.40862	0	1	6	999999
KDM5D	HGLibB_24495	-2.08491	-4.313	3.40862	0	1	6	999999
hsa-mir-4464	HGLibA_25318	3.23874	-4.188	3.23874	1	1	4	96
hsa-mir-4464	HGLibA_25315	0	-4.188	3.23874	0	1	4	999999
hsa-mir-4464	HGLibA_25317	0	-4.188	3.23874	0	1	4	999999
hsa-mir-4464	HGLibA_25316	-2.75189	-4.188	3.23874	0	1	4	999999
CEP350	HGLibA_09133	2.79364	-4.187	2.79364	1	2	6	97
CEP350	HGLibB_09126	2.03017	-4.187	2.79364	1	2	6	98
CEP350	HGLibA_09135	0	-4.187	2.79364	0	2	6	999999
CEP350	HGLibB_09125	0	-4.187	2.79364	0	2	6	999999
CEP350	HGLibB_09127	0	-4.187	2.79364	0	2	6	999999
CEP350	HGLibA_09134	-1.82506	-4.187	2.79364	0	2	6	999999
PTPRK	HGLibB_39464	1.38511	-4.024	1.38511	1	3	6	99
PTPRK	HGLibB_39463	1.19098	-4.024	1.38511	1	3	6	100
PTPRK	HGLibA_46803	0.929201	-4.024	1.38511	1	3	6	101
PTPRK	HGLibA_46801	0	-4.024	1.38511	0	3	6	999999
PTPRK	HGLibA_46802	0	-4.024	1.38511	0	3	6	999999
PTPRK	HGLibB_39465	0	-4.024	1.38511	0	3	6	999999
hsa-mir-6866	HGLibA_28702	1.55876	-3.988	1.55876	1	3	4	102
hsa-mir-6866	HGLibA_28703	1.00407	-3.988	1.55876	1	3	4	103
hsa-mir-6866	HGLibA_28704	0.432669	-3.988	1.55876	1	3	4	104
hsa-mir-6866	HGLibA_28701	0	-3.988	1.55876	0	3	4	999999
SVOPL	HGLibB_47837	3.23822	-3.836	3.23822	1	1	6	105
SVOPL	HGLibA_55182	0	-3.836	3.23822	0	1	6	999999
SVOPL	HGLibA_55183	0	-3.836	3.23822	0	1	6	999999
SVOPL	HGLibB_47838	0	-3.836	3.23822	0	1	6	999999
SVOPL	HGLibB_47839	0	-3.836	3.23822	0	1	6	999999
SVOPL	HGLibA_55184	-2.67603	-3.836	3.23822	0	1	6	999999
BUB3	HGLibA_04994	1.84576	-3.739	1.84576	1	2	6	106
BUB3	HGLibA_04996	1.80247	-3.739	1.84576	1	2	6	107
BUB3	HGLibB_04992	0	-3.739	1.84576	0	2	6	999999
BUB3	HGLibB_04993	0	-3.739	1.84576	0	2	6	999999
BUB3	HGLibB_04991	-1.6064	-3.739	1.84576	0	2	6	999999
BUB3	HGLibA_04995	-1.74737	-3.739	1.84576	0	2	6	999999
ANKRD27	HGLibA_02050	2.5042	-3.719	2.5042	1	2	6	108
ANKRD27	HGLibA_02051	1.79578	-3.719	2.5042	1	2	6	109
ANKRD27	HGLibB_02049	0	-3.719	2.5042	0	2	6	999999
ANKRD27	HGLibB_02050	0	-3.719	2.5042	0	2	6	999999
ANKRD27	HGLibB_02048	0	-3.719	2.5042	0	2	6	999999
ANKRD27	HGLibA_02052	-0.986613	-3.719	2.5042	0	2	6	999999
hsa-mir-671	HGLibA_28067	1.82225	-3.676	1.82225	1	2	4	110
hsa-mir-671	HGLibA_28066	1.54664	-3.676	1.82225	1	2	4	111
hsa-mir-671	HGLibA_28068	0	-3.676	1.82225	0	2	4	999999
hsa-mir-671	HGLibA_28069	0	-3.676	1.82225	0	2	4	999999
UTP20	HGLibB_53381	3.049	-3.535	3.049	1	1	6	112
UTP20	HGLibA_60734	0	-3.535	3.049	0	1	6	999999
UTP20	HGLibB_53379	0	-3.535	3.049	0	1	6	999999
UTP20	HGLibB_53380	0	-3.535	3.049	0	1	6	999999
UTP20	HGLibA_60735	-2.43717	-3.535	3.049	0	1	6	999999
UTP20	HGLibA_60733	-2.49994	-3.535	3.049	0	1	6	999999
GPC6	HGLibA_19777	1.46284	-3.524	1.46284	1	3	6	113
GPC6	HGLibA_19778	1.17769	-3.524	1.46284	1	3	6	114
GPC6	HGLibB_19749	0.602828	-3.524	1.46284	1	3	6	115
GPC6	HGLibA_19776	0	-3.524	1.46284	0	3	6	999999
GPC6	HGLibB_19750	0	-3.524	1.46284	0	3	6	999999
GPC6	HGLibB_19748	-1.20989	-3.524	1.46284	0	3	6	999999
GSE1	HGLibB_20387	2.18016	-3.454	2.18016	1	2	6	116
GSE1	HGLibA_20416	1.65655	-3.454	2.18016	1	2	6	117
GSE1	HGLibA_20417	0	-3.454	2.18016	0	2	6	999999
GSE1	HGLibB_20389	0	-3.454	2.18016	0	2	6	999999
GSE1	HGLibB_20388	0	-3.454	2.18016	0	2	6	999999
GSE1	HGLibA_20415	-1.85478	-3.454	2.18016	0	2	6	999999
EIF2AK3	HGLibA_14729	1.31247	-3.452	1.31247	1	3	6	118
EIF2AK3	HGLibA_14728	0.762461	-3.452	1.31247	1	3	6	119
EIF2AK3	HGLibB_14707	0.544778	-3.452	1.31247	1	3	6	120
EIF2AK3	HGLibB_14706	0	-3.452	1.31247	0	3	6	999999
EIF2AK3	HGLibA_14730	-1.25143	-3.452	1.31247	0	3	6	999999
EIF2AK3	HGLibB_14708	-2.17293	-3.452	1.31247	0	3	6	999999
IAH1	HGLibB_22437	0.940877	-3.45	0.940877	1	3	6	121
IAH1	HGLibA_29754	0.642647	-3.45	0.940877	1	3	6	122
IAH1	HGLibA_29755	0.543275	-3.45	0.940877	1	3	6	123
IAH1	HGLibA_29756	0	-3.45	0.940877	0	3	6	999999
IAH1	HGLibB_22436	0	-3.45	0.940877	0	3	6	999999
IAH1	HGLibB_22435	0	-3.45	0.940877	0	3	6	999999
HKDC1	HGLibB_21560	2.93124	-3.41	2.93124	1	1	6	124
HKDC1	HGLibA_21588	0	-3.41	2.93124	0	1	6	999999
HKDC1	HGLibA_21589	0	-3.41	2.93124	0	1	6	999999
HKDC1	HGLibA_21587	0	-3.41	2.93124	0	1	6	999999
HKDC1	HGLibB_21559	0	-3.41	2.93124	0	1	6	999999
HKDC1	HGLibB_21561	-1.78104	-3.41	2.93124	0	1	6	999999
POMC	HGLibA_44941	2.30389	-3.408	2.30389	1	3	6	125
POMC	HGLibB_37606	1.36667	-3.408	2.30389	1	3	6	126
POMC	HGLibA_44942	0.507987	-3.408	2.30389	1	3	6	127
POMC	HGLibA_44943	0	-3.408	2.30389	0	3	6	999999
POMC	HGLibB_37604	0	-3.408	2.30389	0	3	6	999999
POMC	HGLibB_37605	0	-3.408	2.30389	0	3	6	999999
PODNL1	HGLibA_44744	1.51767	-3.397	1.51767	1	3	6	128
PODNL1	HGLibB_37406	0.919596	-3.397	1.51767	1	3	6	129
PODNL1	HGLibB_37407	0.498973	-3.397	1.51767	1	3	6	130
PODNL1	HGLibB_37408	-0.732384	-3.397	1.51767	0	3	6	999999
PODNL1	HGLibA_44745	-2.21133	-3.397	1.51767	0	3	6	999999
PODNL1	HGLibA_44743	-2.8633	-3.397	1.51767	0	3	6	999999
hsa-mir-379	HGLibA_24523	2.16883	-3.38	2.16883	1	2	4	131
hsa-mir-379	HGLibA_24524	1.38043	-3.38	2.16883	1	2	4	132
hsa-mir-379	HGLibA_24522	0	-3.38	2.16883	0	2	4	999999
hsa-mir-379	HGLibA_24525	-1.5329	-3.38	2.16883	0	2	4	999999
MBNL1	HGLibB_28468	0.941309	-3.367	0.941309	1	3	6	133
MBNL1	HGLibA_35795	0.662728	-3.367	0.941309	1	3	6	134
MBNL1	HGLibB_28467	0.474646	-3.367	0.941309	1	3	6	135
MBNL1	HGLibA_35796	0	-3.367	0.941309	0	3	6	999999
MBNL1	HGLibA_35797	-0.440235	-3.367	0.941309	0	3	6	999999
MBNL1	HGLibB_28466	-2.35799	-3.367	0.941309	0	3	6	999999
TCEANC2	HGLibB_48673	1.72835	-3.352	1.72835	1	2	6	136
TCEANC2	HGLibB_48671	1.5936	-3.352	1.72835	1	2	6	137
TCEANC2	HGLibA_56018	0	-3.352	1.72835	0	2	6	999999
TCEANC2	HGLibA_56019	0	-3.352	1.72835	0	2	6	999999
TCEANC2	HGLibA_56020	0	-3.352	1.72835	0	2	6	999999
TCEANC2	HGLibB_48672	0	-3.352	1.72835	0	2	6	999999
CDC123	HGLibA_08506	1.11354	-3.346	1.11354	1	3	6	138
CDC123	HGLibB_08500	0.634601	-3.346	1.11354	1	3	6	139
CDC123	HGLibA_08508	0.462244	-3.346	1.11354	1	3	6	140
CDC123	HGLibB_08501	0	-3.346	1.11354	0	3	6	999999
CDC123	HGLibB_08499	0	-3.346	1.11354	0	3	6	999999
CDC123	HGLibA_08507	-0.699448	-3.346	1.11354	0	3	6	999999
FAM47A	HGLibA_16607	1.79437	-3.336	1.79437	1	3	6	141
FAM47A	HGLibA_16608	1.32626	-3.336	1.79437	1	3	6	142
FAM47A	HGLibB_16585	0.453372	-3.336	1.79437	1	3	6	143
FAM47A	HGLibA_16609	0	-3.336	1.79437	0	3	6	999999
FAM47A	HGLibB_16584	0	-3.336	1.79437	0	3	6	999999
FAM47A	HGLibB_16586	0	-3.336	1.79437	0	3	6	999999
KRT25	HGLibB_25424	1.77306	-3.32	1.77306	1	2	6	144
KRT25	HGLibB_25422	1.57292	-3.32	1.77306	1	2	6	145
KRT25	HGLibA_32746	0	-3.32	1.77306	0	2	6	999999
KRT25	HGLibA_32748	0	-3.32	1.77306	0	2	6	999999
KRT25	HGLibA_32747	0	-3.32	1.77306	0	2	6	999999
KRT25	HGLibB_25423	0	-3.32	1.77306	0	2	6	999999
HIST1H2BH	HGLibB_21403	1.43225	-3.317	1.43225	1	3	6	146
HIST1H2BH	HGLibB_21405	0.814007	-3.317	1.43225	1	3	6	147
HIST1H2BH	HGLibB_21404	0.441105	-3.317	1.43225	1	3	6	148
HIST1H2BH	HGLibA_21431	0	-3.317	1.43225	0	3	6	999999
HIST1H2BH	HGLibA_21432	0	-3.317	1.43225	0	3	6	999999
HIST1H2BH	HGLibA_21433	0	-3.317	1.43225	0	3	6	999999
RAB26	HGLibB_39803	1.78833	-3.289	1.78833	1	2	6	149
RAB26	HGLibB_39802	1.55335	-3.289	1.78833	1	2	6	150
RAB26	HGLibA_47141	0	-3.289	1.78833	0	2	6	999999
RAB26	HGLibA_47142	0	-3.289	1.78833	0	2	6	999999
RAB26	HGLibB_39801	0	-3.289	1.78833	0	2	6	999999
RAB26	HGLibA_47140	-1.18454	-3.289	1.78833	0	2	6	999999
RSPO1	HGLibA_49633	2.86765	-3.272	2.86765	1	1	6	151
RSPO1	HGLibA_49632	0	-3.272	2.86765	0	1	6	999999
RSPO1	HGLibB_42290	0	-3.272	2.86765	0	1	6	999999
RSPO1	HGLibB_42291	0	-3.272	2.86765	0	1	6	999999
RSPO1	HGLibB_42292	0	-3.272	2.86765	0	1	6	999999
RSPO1	HGLibA_49631	-2.78343	-3.272	2.86765	0	1	6	999999
FUT4	HGLibB_18168	2.86578	-3.234	2.86578	1	1	6	152
FUT4	HGLibA_18193	0	-3.234	2.86578	0	1	6	999999
FUT4	HGLibA_18194	0	-3.234	2.86578	0	1	6	999999
FUT4	HGLibB_18170	0	-3.234	2.86578	0	1	6	999999
FUT4	HGLibB_18169	0	-3.234	2.86578	0	1	6	999999
FUT4	HGLibA_18195	-0.740841	-3.234	2.86578	0	1	6	999999
hsa-mir-4678	HGLibA_25883	2.79159	-3.234	2.79159	1	1	4	153
hsa-mir-4678	HGLibA_25882	0	-3.234	2.79159	0	1	4	999999
hsa-mir-4678	HGLibA_25884	0	-3.234	2.79159	0	1	4	999999
hsa-mir-4678	HGLibA_25881	-0.336611	-3.234	2.79159	0	1	4	999999
DHRS7B	HGLibB_13129	1.92829	-3.224	1.92829	1	2	6	154
DHRS7B	HGLibB_13130	1.51048	-3.224	1.92829	1	2	6	155
DHRS7B	HGLibA_13147	0	-3.224	1.92829	0	2	6	999999
DHRS7B	HGLibB_13131	0	-3.224	1.92829	0	2	6	999999
DHRS7B	HGLibA_13149	-0.928576	-3.224	1.92829	0	2	6	999999
DHRS7B	HGLibA_13148	-2.0848	-3.224	1.92829	0	2	6	999999
RPP14	HGLibA_49311	2.85254	-3.199	2.85254	1	1	6	156
RPP14	HGLibA_49310	0.334431	-3.199	2.85254	0	1	6	999999
RPP14	HGLibA_49312	0	-3.199	2.85254	0	1	6	999999
RPP14	HGLibB_41970	0	-3.199	2.85254	0	1	6	999999
RPP14	HGLibB_41971	0	-3.199	2.85254	0	1	6	999999
RPP14	HGLibB_41969	0	-3.199	2.85254	0	1	6	999999
hsa-mir-483	HGLibA_26378	2.76127	-3.188	2.76127	1	1	4	157
hsa-mir-483	HGLibA_26377	0	-3.188	2.76127	0	1	4	999999
hsa-mir-483	HGLibA_26379	0	-3.188	2.76127	0	1	4	999999
hsa-mir-483	HGLibA_26380	0	-3.188	2.76127	0	1	4	999999
ZNF654	HGLibA_63756	2.82446	-3.167	2.82446	1	1	6	158
ZNF654	HGLibA_63754	0	-3.167	2.82446	0	1	6	999999
ZNF654	HGLibA_63755	0	-3.167	2.82446	0	1	6	999999
ZNF654	HGLibB_56399	0	-3.167	2.82446	0	1	6	999999
ZNF654	HGLibB_56401	0	-3.167	2.82446	0	1	6	999999
ZNF654	HGLibB_56400	-0.942486	-3.167	2.82446	0	1	6	999999
hsa-mir-3714	HGLibA_24423	2.72907	-3.147	2.72907	1	1	4	159
hsa-mir-3714	HGLibA_24422	0	-3.147	2.72907	0	1	4	999999
hsa-mir-3714	HGLibA_24424	0	-3.147	2.72907	0	1	4	999999
hsa-mir-3714	HGLibA_24425	0	-3.147	2.72907	0	1	4	999999
GRAMD1A	HGLibB_20165	1.75556	-3.104	1.75556	1	2	6	160
GRAMD1A	HGLibA_20194	1.44436	-3.104	1.75556	1	2	6	161
GRAMD1A	HGLibA_20195	0	-3.104	1.75556	0	2	6	999999
GRAMD1A	HGLibB_20166	0	-3.104	1.75556	0	2	6	999999
GRAMD1A	HGLibB_20167	-2.40322	-3.104	1.75556	0	2	6	999999
GRAMD1A	HGLibA_20193	-2.77072	-3.104	1.75556	0	2	6	999999
KLHL33	HGLibB_25154	2.65498	-3.098	2.65498	1	2	6	162
KLHL33	HGLibB_25155	1.44226	-3.098	2.65498	1	2	6	163
KLHL33	HGLibA_32476	0	-3.098	2.65498	0	2	6	999999
KLHL33	HGLibA_32477	0	-3.098	2.65498	0	2	6	999999
KLHL33	HGLibA_32478	0	-3.098	2.65498	0	2	6	999999
KLHL33	HGLibB_25153	0	-3.098	2.65498	0	2	6	999999
CCNI	HGLibA_08101	1.67924	-3.088	1.67924	1	2	6	164
CCNI	HGLibA_08102	1.43784	-3.088	1.67924	1	2	6	165
CCNI	HGLibA_08103	0	-3.088	1.67924	0	2	6	999999
CCNI	HGLibB_08094	0	-3.088	1.67924	0	2	6	999999
CCNI	HGLibB_08095	0	-3.088	1.67924	0	2	6	999999
CCNI	HGLibB_08096	-2.22449	-3.088	1.67924	0	2	6	999999
OPA3	HGLibB_33361	2.215	-3.08	2.215	1	2	6	166
OPA3	HGLibA_40695	1.43484	-3.08	2.215	1	2	6	167
OPA3	HGLibA_40696	0	-3.08	2.215	0	2	6	999999
OPA3	HGLibB_33362	0	-3.08	2.215	0	2	6	999999
OPA3	HGLibA_40694	-0.770619	-3.08	2.215	0	2	6	999999
OPA3	HGLibB_33363	-1.21608	-3.08	2.215	0	2	6	999999
SPEM1	HGLibA_53907	2.05476	-3.075	2.05476	1	3	6	168
SPEM1	HGLibA_53906	1.11024	-3.075	2.05476	1	3	6	169
SPEM1	HGLibB_46562	0.239567	-3.075	2.05476	1	3	6	170
SPEM1	HGLibA_53905	0	-3.075	2.05476	0	3	6	999999
SPEM1	HGLibB_46561	0	-3.075	2.05476	0	3	6	999999
SPEM1	HGLibB_46563	0	-3.075	2.05476	0	3	6	999999
PTPRG	HGLibA_46792	1.71455	-3.071	1.71455	1	3	6	171
PTPRG	HGLibB_39455	0.73365	-3.071	1.71455	1	3	6	172
PTPRG	HGLibB_39456	0.235909	-3.071	1.71455	1	3	6	173
PTPRG	HGLibA_46793	0	-3.071	1.71455	0	3	6	999999
PTPRG	HGLibA_46794	0	-3.071	1.71455	0	3	6	999999
PTPRG	HGLibB_39454	0	-3.071	1.71455	0	3	6	999999
IBA57	HGLibA_29768	0.451562	-3.058	0.451562	1	3	6	174
IBA57	HGLibA_29766	0.430212	-3.058	0.451562	1	3	6	175
IBA57	HGLibB_22447	0.226872	-3.058	0.451562	1	3	6	176
IBA57	HGLibA_29767	0	-3.058	0.451562	0	3	6	999999
IBA57	HGLibB_22449	0	-3.058	0.451562	0	3	6	999999
IBA57	HGLibB_22448	0	-3.058	0.451562	0	3	6	999999
RLIM	HGLibA_48638	2.79068	-3.035	2.79068	1	1	6	177
RLIM	HGLibA_48637	0	-3.035	2.79068	0	1	6	999999
RLIM	HGLibA_48636	0	-3.035	2.79068	0	1	6	999999
RLIM	HGLibB_41296	0	-3.035	2.79068	0	1	6	999999
RLIM	HGLibB_41297	0	-3.035	2.79068	0	1	6	999999
RLIM	HGLibB_41298	0	-3.035	2.79068	0	1	6	999999
MAPK6	HGLibB_28235	1.26942	-3.013	1.26942	1	3	6	178
MAPK6	HGLibA_35564	1.04534	-3.013	1.26942	1	3	6	179
MAPK6	HGLibA_35566	0.191086	-3.013	1.26942	1	3	6	180
MAPK6	HGLibA_35565	0	-3.013	1.26942	0	3	6	999999
MAPK6	HGLibB_28236	0	-3.013	1.26942	0	3	6	999999
MAPK6	HGLibB_28237	-1.5733	-3.013	1.26942	0	3	6	999999
MED12L	HGLibB_28703	1.70911	-3.011	1.70911	1	3	6	181
MED12L	HGLibA_36034	0.77595	-3.011	1.70911	1	3	6	182
MED12L	HGLibA_36032	0.189656	-3.011	1.70911	1	3	6	183
MED12L	HGLibB_28705	0	-3.011	1.70911	0	3	6	999999
MED12L	HGLibA_36033	-0.819839	-3.011	1.70911	0	3	6	999999
MED12L	HGLibB_28704	-2.13348	-3.011	1.70911	0	3	6	999999
STK32A	HGLibB_47427	1.38647	-3.006	1.38647	1	3	6	184
STK32A	HGLibA_54771	0.753747	-3.006	1.38647	1	3	6	185
STK32A	HGLibB_47425	0.185598	-3.006	1.38647	1	3	6	186
STK32A	HGLibA_54770	0	-3.006	1.38647	0	3	6	999999
STK32A	HGLibB_47426	0	-3.006	1.38647	0	3	6	999999
STK32A	HGLibA_54772	-1.25768	-3.006	1.38647	0	3	6	999999
PADI3	HGLibB_34930	1.0955	-3.004	1.0955	1	3	6	187
PADI3	HGLibB_34928	0.242075	-3.004	1.0955	1	3	6	188
PADI3	HGLibA_42263	0.184547	-3.004	1.0955	1	3	6	189
PADI3	HGLibA_42262	0	-3.004	1.0955	0	3	6	999999
PADI3	HGLibA_42264	0	-3.004	1.0955	0	3	6	999999
PADI3	HGLibB_34929	0	-3.004	1.0955	0	3	6	999999
REST	HGLibB_40817	1.56232	-3.001	1.56232	1	2	6	190
REST	HGLibB_40818	1.38701	-3.001	1.56232	1	2	6	191
REST	HGLibA_48156	0	-3.001	1.56232	0	2	6	999999
REST	HGLibA_48157	0	-3.001	1.56232	0	2	6	999999
REST	HGLibB_40819	0	-3.001	1.56232	0	2	6	999999
REST	HGLibA_48158	-1.62966	-3.001	1.56232	0	2	6	999999
RPL11	HGLibA_49151	2.73861	-2.991	2.73861	1	1	6	192
RPL11	HGLibA_49150	0	-2.991	2.73861	0	1	6	999999
RPL11	HGLibA_49149	0	-2.991	2.73861	0	1	6	999999
RPL11	HGLibB_41808	0	-2.991	2.73861	0	1	6	999999
RPL11	HGLibB_41809	0	-2.991	2.73861	0	1	6	999999
RPL11	HGLibB_41810	0	-2.991	2.73861	0	1	6	999999
FAM136A	HGLibB_16115	1.76099	-2.976	1.76099	1	2	6	193
FAM136A	HGLibA_16137	1.37544	-2.976	1.76099	1	2	6	194
FAM136A	HGLibA_16139	0	-2.976	1.76099	0	2	6	999999
FAM136A	HGLibB_16116	0	-2.976	1.76099	0	2	6	999999
FAM136A	HGLibA_16138	-0.743377	-2.976	1.76099	0	2	6	999999
FAM136A	HGLibB_16117	-2.51236	-2.976	1.76099	0	2	6	999999
ETNK1	HGLibA_15633	0.515181	-2.97	0.515181	1	3	6	195
ETNK1	HGLibA_15631	0.182792	-2.97	0.515181	1	3	6	196
ETNK1	HGLibB_15609	0.160757	-2.97	0.515181	1	3	6	197
ETNK1	HGLibA_15632	0	-2.97	0.515181	0	3	6	999999
ETNK1	HGLibB_15610	0	-2.97	0.515181	0	3	6	999999
ETNK1	HGLibB_15611	-1.28678	-2.97	0.515181	0	3	6	999999
TRMT11	HGLibA_58958	0.846389	-2.962	0.846389	1	3	6	198
TRMT11	HGLibA_58957	0.838371	-2.962	0.846389	1	3	6	199
TRMT11	HGLibB_51604	0.153337	-2.962	0.846389	1	3	6	200
TRMT11	HGLibA_58956	0	-2.962	0.846389	0	3	6	999999
TRMT11	HGLibB_51605	0	-2.962	0.846389	0	3	6	999999
TRMT11	HGLibB_51606	0	-2.962	0.846389	0	3	6	999999
COPS6	HGLibA_10726	1.69068	-2.953	1.69068	1	2	6	201
COPS6	HGLibA_10725	1.36338	-2.953	1.69068	1	2	6	202
COPS6	HGLibA_10724	0	-2.953	1.69068	0	2	6	999999
COPS6	HGLibB_10713	0	-2.953	1.69068	0	2	6	999999
COPS6	HGLibB_10714	0	-2.953	1.69068	0	2	6	999999
COPS6	HGLibB_10715	-1.55812	-2.953	1.69068	0	2	6	999999
PRKCE	HGLibA_45834	0.78022	-2.94	0.78022	1	3	6	203
PRKCE	HGLibB_38496	0.314018	-2.94	0.78022	1	3	6	204
PRKCE	HGLibA_45833	0.13629	-2.94	0.78022	1	3	6	205
PRKCE	HGLibA_45832	0	-2.94	0.78022	0	3	6	999999
PRKCE	HGLibB_38495	0	-2.94	0.78022	0	3	6	999999
PRKCE	HGLibB_38497	0	-2.94	0.78022	0	3	6	999999
KRTAP10-7	HGLibB_25582	2.72033	-2.933	2.72033	1	1	6	206
KRTAP10-7	HGLibA_32905	0	-2.933	2.72033	0	1	6	999999
KRTAP10-7	HGLibA_32907	0	-2.933	2.72033	0	1	6	999999
KRTAP10-7	HGLibB_25583	-1.10811	-2.933	2.72033	0	1	6	999999
KRTAP10-7	HGLibB_25581	-1.20442	-2.933	2.72033	0	1	6	999999
KRTAP10-7	HGLibA_32906	-2.40844	-2.933	2.72033	0	1	6	999999
EPHA6	HGLibA_15303	1.67209	-2.932	1.67209	1	2	6	207
EPHA6	HGLibB_15281	1.35328	-2.932	1.67209	1	2	6	208
EPHA6	HGLibA_15301	0	-2.932	1.67209	0	2	6	999999
EPHA6	HGLibA_15302	0	-2.932	1.67209	0	2	6	999999
EPHA6	HGLibB_15279	0	-2.932	1.67209	0	2	6	999999
EPHA6	HGLibB_15280	0	-2.932	1.67209	0	2	6	999999
STRBP	HGLibA_54869	1.36421	-2.918	1.36421	1	2	6	209
STRBP	HGLibB_47525	1.34201	-2.918	1.36421	1	2	6	210
STRBP	HGLibA_54871	0	-2.918	1.36421	0	2	6	999999
STRBP	HGLibA_54870	0	-2.918	1.36421	0	2	6	999999
STRBP	HGLibB_47524	0	-2.918	1.36421	0	2	6	999999
STRBP	HGLibB_47526	-1.71017	-2.918	1.36421	0	2	6	999999
FAM21C	HGLibA_16509	2.71272	-2.915	2.71272	1	1	6	211
FAM21C	HGLibA_16510	0	-2.915	2.71272	0	1	6	999999
FAM21C	HGLibA_16511	0	-2.915	2.71272	0	1	6	999999
FAM21C	HGLibB_16487	0	-2.915	2.71272	0	1	6	999999
FAM21C	HGLibB_16488	0	-2.915	2.71272	0	1	6	999999
FAM21C	HGLibB_16489	-1.94797	-2.915	2.71272	0	1	6	999999
STMN3	HGLibA_54810	1.46778	-2.908	1.46778	1	2	6	212
STMN3	HGLibA_54809	1.3366	-2.908	1.46778	1	2	6	213
STMN3	HGLibA_54811	0	-2.908	1.46778	0	2	6	999999
STMN3	HGLibB_47465	0	-2.908	1.46778	0	2	6	999999
STMN3	HGLibB_47464	-1.6815	-2.908	1.46778	0	2	6	999999
STMN3	HGLibB_47466	-3.0534	-2.908	1.46778	0	2	6	999999
L1CAM	HGLibA_33172	0.552693	-2.903	0.552693	1	3	6	214
L1CAM	HGLibA_33171	0.243844	-2.903	0.552693	1	3	6	215
L1CAM	HGLibB_25847	0.10098	-2.903	0.552693	1	3	6	216
L1CAM	HGLibA_33173	0	-2.903	0.552693	0	3	6	999999
L1CAM	HGLibB_25846	0	-2.903	0.552693	0	3	6	999999
L1CAM	HGLibB_25848	-1.32317	-2.903	0.552693	0	3	6	999999
MPDZ	HGLibA_37003	1.51787	-2.893	1.51787	1	2	6	217
MPDZ	HGLibA_37002	1.32644	-2.893	1.51787	1	2	6	218
MPDZ	HGLibB_29673	0	-2.893	1.51787	0	2	6	999999
MPDZ	HGLibA_37001	-0.105911	-2.893	1.51787	0	2	6	999999
MPDZ	HGLibB_29674	-1.1015	-2.893	1.51787	0	2	6	999999
MPDZ	HGLibB_29672	-1.21952	-2.893	1.51787	0	2	6	999999
TTI2	HGLibA_59466	1.74763	-2.889	1.74763	1	2	6	219
TTI2	HGLibB_52112	1.32493	-2.889	1.74763	1	2	6	220
TTI2	HGLibA_59465	0	-2.889	1.74763	0	2	6	999999
TTI2	HGLibA_59464	0	-2.889	1.74763	0	2	6	999999
TTI2	HGLibB_52113	0	-2.889	1.74763	0	2	6	999999
TTI2	HGLibB_52111	-2.10599	-2.889	1.74763	0	2	6	999999
SLC26A1	HGLibA_52068	1.53098	-2.885	1.53098	1	2	6	221
SLC26A1	HGLibA_52069	1.32369	-2.885	1.53098	1	2	6	222
SLC26A1	HGLibA_52067	0	-2.885	1.53098	0	2	6	999999
SLC26A1	HGLibB_44726	0	-2.885	1.53098	0	2	6	999999
SLC26A1	HGLibB_44727	-0.842839	-2.885	1.53098	0	2	6	999999
SLC26A1	HGLibB_44728	-2.16599	-2.885	1.53098	0	2	6	999999
CTH	HGLibB_11614	1.3328	-2.885	1.3328	1	2	6	223
CTH	HGLibB_11613	1.3236	-2.885	1.3328	1	2	6	224
CTH	HGLibA_11626	0	-2.885	1.3328	0	2	6	999999
CTH	HGLibA_11625	0	-2.885	1.3328	0	2	6	999999
CTH	HGLibB_11615	0	-2.885	1.3328	0	2	6	999999
CTH	HGLibA_11627	-2.4788	-2.885	1.3328	0	2	6	999999
IFI35	HGLibB_22578	2.67438	-2.882	2.67438	1	1	6	225
IFI35	HGLibA_29896	0	-2.882	2.67438	0	1	6	999999
IFI35	HGLibA_29897	0	-2.882	2.67438	0	1	6	999999
IFI35	HGLibB_22576	-0.260336	-2.882	2.67438	0	1	6	999999
IFI35	HGLibB_22577	-1.41149	-2.882	2.67438	0	1	6	999999
IFI35	HGLibA_29895	-2.70089	-2.882	2.67438	0	1	6	999999
MMD	HGLibA_36751	2.13332	-2.874	2.13332	1	2	6	226
MMD	HGLibB_29422	1.31305	-2.874	2.13332	1	2	6	227
MMD	HGLibA_36750	0	-2.874	2.13332	0	2	6	999999
MMD	HGLibB_29420	0	-2.874	2.13332	0	2	6	999999
MMD	HGLibB_29421	0	-2.874	2.13332	0	2	6	999999
MMD	HGLibA_36749	-1.7052	-2.874	2.13332	0	2	6	999999
HLA-DQA1	HGLibA_21622	1.85408	-2.87	1.85408	1	2	6	228
HLA-DQA1	HGLibA_21621	1.31	-2.87	1.85408	1	2	6	229
HLA-DQA1	HGLibA_21620	0	-2.87	1.85408	0	2	6	999999
HLA-DQA1	HGLibB_21593	0	-2.87	1.85408	0	2	6	999999
HLA-DQA1	HGLibB_21592	0	-2.87	1.85408	0	2	6	999999
HLA-DQA1	HGLibB_21594	-1.5535	-2.87	1.85408	0	2	6	999999
LSM3	HGLibA_34827	0.221016	-2.866	0.221016	1	3	6	230
LSM3	HGLibB_27498	0.195363	-2.866	0.221016	1	3	6	231
LSM3	HGLibB_27500	0.0684033	-2.866	0.221016	1	3	6	232
LSM3	HGLibA_34826	0	-2.866	0.221016	0	3	6	999999
LSM3	HGLibB_27499	0	-2.866	0.221016	0	3	6	999999
LSM3	HGLibA_34828	-0.996171	-2.866	0.221016	0	3	6	999999
ZNF345	HGLibA_63135	2.67364	-2.866	2.67364	1	1	6	233
ZNF345	HGLibA_63133	0	-2.866	2.67364	0	1	6	999999
ZNF345	HGLibA_63134	0	-2.866	2.67364	0	1	6	999999
ZNF345	HGLibB_55780	0	-2.866	2.67364	0	1	6	999999
ZNF345	HGLibB_55779	-1.32784	-2.866	2.67364	0	1	6	999999
ZNF345	HGLibB_55778	-1.50602	-2.866	2.67364	0	1	6	999999
GLT6D1	HGLibB_19308	2.26641	-2.856	2.26641	1	2	6	234
GLT6D1	HGLibA_19335	1.30309	-2.856	2.26641	1	2	6	235
GLT6D1	HGLibA_19334	0	-2.856	2.26641	0	2	6	999999
GLT6D1	HGLibA_19333	0	-2.856	2.26641	0	2	6	999999
GLT6D1	HGLibB_19309	-1.13437	-2.856	2.26641	0	2	6	999999
GLT6D1	HGLibB_19310	-2.22557	-2.856	2.26641	0	2	6	999999
PROP1	HGLibB_38638	1.55133	-2.854	1.55133	1	2	6	236
PROP1	HGLibA_45973	1.30169	-2.854	1.55133	1	2	6	237
PROP1	HGLibA_45974	0	-2.854	1.55133	0	2	6	999999
PROP1	HGLibB_38637	0	-2.854	1.55133	0	2	6	999999
PROP1	HGLibB_38636	-0.607678	-2.854	1.55133	0	2	6	999999
PROP1	HGLibA_45975	-2.11163	-2.854	1.55133	0	2	6	999999
OR2T11	HGLibA_41146	2.6717	-2.851	2.6717	1	1	6	238
OR2T11	HGLibA_41144	0	-2.851	2.6717	0	1	6	999999
OR2T11	HGLibA_41145	0	-2.851	2.6717	0	1	6	999999
OR2T11	HGLibB_33812	0	-2.851	2.6717	0	1	6	999999
OR2T11	HGLibB_33813	0	-2.851	2.6717	0	1	6	999999
OR2T11	HGLibB_33811	-1.53202	-2.851	2.6717	0	1	6	999999
VWDE	HGLibA_61219	1.38264	-2.841	1.38264	1	2	6	239
VWDE	HGLibB_53867	1.29041	-2.841	1.38264	1	2	6	240
VWDE	HGLibA_61220	0	-2.841	1.38264	0	2	6	999999
VWDE	HGLibA_61221	0	-2.841	1.38264	0	2	6	999999
VWDE	HGLibB_53865	0	-2.841	1.38264	0	2	6	999999
VWDE	HGLibB_53866	0	-2.841	1.38264	0	2	6	999999
ELF3	HGLibA_14897	0.896363	-2.838	0.896363	1	3	6	241
ELF3	HGLibB_14874	0.187848	-2.838	0.896363	1	3	6	242
ELF3	HGLibB_14876	0.0439412	-2.838	0.896363	1	3	6	243
ELF3	HGLibA_14896	0	-2.838	0.896363	0	3	6	999999
ELF3	HGLibB_14875	0	-2.838	0.896363	0	3	6	999999
ELF3	HGLibA_14898	-1.00766	-2.838	0.896363	0	3	6	999999
NUP107	HGLibB_32975	2.66544	-2.836	2.66544	1	1	6	244
NUP107	HGLibA_40306	0	-2.836	2.66544	0	1	6	999999
NUP107	HGLibA_40307	0	-2.836	2.66544	0	1	6	999999
NUP107	HGLibB_32973	0	-2.836	2.66544	0	1	6	999999
NUP107	HGLibB_32974	0	-2.836	2.66544	0	1	6	999999
NUP107	HGLibA_40305	-0.907661	-2.836	2.66544	0	1	6	999999
CCDC33	HGLibB_07750	0.951532	-2.835	0.951532	1	3	6	245
CCDC33	HGLibA_07758	0.413996	-2.835	0.951532	1	3	6	246
CCDC33	HGLibB_07752	0.0405385	-2.835	0.951532	1	3	6	247
CCDC33	HGLibA_07756	0	-2.835	0.951532	0	3	6	999999
CCDC33	HGLibB_07751	-2.75189	-2.835	0.951532	0	3	6	999999
CCDC33	HGLibA_07757	-2.81727	-2.835	0.951532	0	3	6	999999
HOXD3	HGLibB_21968	2.1681	-2.82	2.1681	1	3	6	248
HOXD3	HGLibB_21969	0.282823	-2.82	2.1681	1	3	6	249
HOXD3	HGLibA_21997	0.0250921	-2.82	2.1681	1	3	6	250
HOXD3	HGLibA_21998	0	-2.82	2.1681	0	3	6	999999
HOXD3	HGLibA_21999	-0.800574	-2.82	2.1681	0	3	6	999999
HOXD3	HGLibB_21970	-1.49789	-2.82	2.1681	0	3	6	999999
SH3TC1	HGLibB_43926	1.30552	-2.818	1.30552	1	2	6	251
SH3TC1	HGLibB_43925	1.27165	-2.818	1.30552	1	2	6	252
SH3TC1	HGLibA_51266	0	-2.818	1.30552	0	2	6	999999
SH3TC1	HGLibA_51267	0	-2.818	1.30552	0	2	6	999999
SH3TC1	HGLibA_51268	0	-2.818	1.30552	0	2	6	999999
SH3TC1	HGLibB_43927	0	-2.818	1.30552	0	2	6	999999
RNASE12	HGLibB_41346	2.88843	-2.815	2.88843	1	2	6	253
RNASE12	HGLibB_41344	1.26893	-2.815	2.88843	1	2	6	254
RNASE12	HGLibA_48686	0	-2.815	2.88843	0	2	6	999999
RNASE12	HGLibA_48685	0	-2.815	2.88843	0	2	6	999999
RNASE12	HGLibA_48684	0	-2.815	2.88843	0	2	6	999999
RNASE12	HGLibB_41345	0	-2.815	2.88843	0	2	6	999999
RIPK3	HGLibA_48611	2.065	-2.811	2.065	1	2	6	255
RIPK3	HGLibB_41269	1.26522	-2.811	2.065	1	2	6	256
RIPK3	HGLibA_48609	0	-2.811	2.065	0	2	6	999999
RIPK3	HGLibA_48610	0	-2.811	2.065	0	2	6	999999
RIPK3	HGLibB_41270	0	-2.811	2.065	0	2	6	999999
RIPK3	HGLibB_41271	0	-2.811	2.065	0	2	6	999999
LAMB1	HGLibB_25920	2.65026	-2.808	2.65026	1	1	6	257
LAMB1	HGLibA_33244	0	-2.808	2.65026	0	1	6	999999
LAMB1	HGLibA_33245	0	-2.808	2.65026	0	1	6	999999
LAMB1	HGLibB_25918	0	-2.808	2.65026	0	1	6	999999
LAMB1	HGLibA_33243	-1.89508	-2.808	2.65026	0	1	6	999999
LAMB1	HGLibB_25919	-2.1172	-2.808	2.65026	0	1	6	999999
SPRY1	HGLibA_54122	1.80152	-2.802	1.80152	1	2	6	258
SPRY1	HGLibB_46779	1.26061	-2.802	1.80152	1	2	6	259
SPRY1	HGLibA_54123	0	-2.802	1.80152	0	2	6	999999
SPRY1	HGLibA_54124	0	-2.802	1.80152	0	2	6	999999
SPRY1	HGLibB_46777	0	-2.802	1.80152	0	2	6	999999
SPRY1	HGLibB_46778	0	-2.802	1.80152	0	2	6	999999
OR52J3	HGLibA_41467	1.87962	-2.801	1.87962	1	2	6	260
OR52J3	HGLibA_41465	1.26026	-2.801	1.87962	1	2	6	261
OR52J3	HGLibA_41466	0	-2.801	1.87962	0	2	6	999999
OR52J3	HGLibB_34132	0	-2.801	1.87962	0	2	6	999999
OR52J3	HGLibB_34133	-0.415245	-2.801	1.87962	0	2	6	999999
OR52J3	HGLibB_34134	-0.523357	-2.801	1.87962	0	2	6	999999
SPACA4	HGLibA_53618	1.35021	-2.801	1.35021	1	2	6	262
SPACA4	HGLibB_46273	1.25926	-2.801	1.35021	1	2	6	263
SPACA4	HGLibA_53619	0	-2.801	1.35021	0	2	6	999999
SPACA4	HGLibA_53617	0	-2.801	1.35021	0	2	6	999999
SPACA4	HGLibB_46275	0	-2.801	1.35021	0	2	6	999999
SPACA4	HGLibB_46274	-2.28678	-2.801	1.35021	0	2	6	999999
CREB3L2	HGLibB_11083	2.36089	-2.794	2.36089	1	2	6	264
CREB3L2	HGLibB_11085	1.25479	-2.794	2.36089	1	2	6	265
CREB3L2	HGLibA_11095	0	-2.794	2.36089	0	2	6	999999
CREB3L2	HGLibA_11096	0	-2.794	2.36089	0	2	6	999999
CREB3L2	HGLibA_11097	0	-2.794	2.36089	0	2	6	999999
CREB3L2	HGLibB_11084	0	-2.794	2.36089	0	2	6	999999
EHBP1	HGLibA_14661	2.61551	-2.782	2.61551	1	1	6	266
EHBP1	HGLibA_14659	0	-2.782	2.61551	0	1	6	999999
EHBP1	HGLibB_14637	0	-2.782	2.61551	0	1	6	999999
EHBP1	HGLibB_14638	0	-2.782	2.61551	0	1	6	999999
EHBP1	HGLibB_14639	0	-2.782	2.61551	0	1	6	999999
EHBP1	HGLibA_14660	-2.51013	-2.782	2.61551	0	1	6	999999
PSMD11	HGLibB_39105	2.60856	-2.769	2.60856	1	1	6	267
PSMD11	HGLibA_46441	0	-2.769	2.60856	0	1	6	999999
PSMD11	HGLibA_46442	0	-2.769	2.60856	0	1	6	999999
PSMD11	HGLibA_46443	0	-2.769	2.60856	0	1	6	999999
PSMD11	HGLibB_39104	0	-2.769	2.60856	0	1	6	999999
PSMD11	HGLibB_39106	0	-2.769	2.60856	0	1	6	999999
APOF	HGLibB_02519	2.60679	-2.757	2.60679	1	1	6	268
APOF	HGLibB_02518	0	-2.757	2.60679	0	1	6	999999
APOF	HGLibA_02521	0	-2.757	2.60679	0	1	6	999999
APOF	HGLibA_02520	-0.866723	-2.757	2.60679	0	1	6	999999
APOF	HGLibB_02520	-1.83933	-2.757	2.60679	0	1	6	999999
APOF	HGLibA_02522	-2.91999	-2.757	2.60679	0	1	6	999999
DUOX1	HGLibA_14098	1.41079	-2.752	1.41079	1	2	6	269
DUOX1	HGLibA_14096	1.21676	-2.752	1.41079	1	2	6	270
DUOX1	HGLibB_14076	0	-2.752	1.41079	0	2	6	999999
DUOX1	HGLibB_14074	-2.52768	-2.752	1.41079	0	2	6	999999
DUOX1	HGLibB_14075	-2.7756	-2.752	1.41079	0	2	6	999999
DUOX1	HGLibA_14097	-2.98425	-2.752	1.41079	0	2	6	999999
ZNF574	HGLibB_56220	2.60616	-2.745	2.60616	1	1	6	271
ZNF574	HGLibA_63575	0	-2.745	2.60616	0	1	6	999999
ZNF574	HGLibA_63576	0	-2.745	2.60616	0	1	6	999999
ZNF574	HGLibB_56219	0	-2.745	2.60616	0	1	6	999999
ZNF574	HGLibB_56221	0	-2.745	2.60616	0	1	6	999999
ZNF574	HGLibA_63574	-2.18611	-2.745	2.60616	0	1	6	999999
ZNF566	HGLibB_56192	2.1667	-2.734	2.1667	1	2	6	272
ZNF566	HGLibA_63547	1.20364	-2.734	2.1667	1	2	6	273
ZNF566	HGLibA_63548	0	-2.734	2.1667	0	2	6	999999
ZNF566	HGLibB_56193	-0.577161	-2.734	2.1667	0	2	6	999999
ZNF566	HGLibA_63549	-2.27154	-2.734	2.1667	0	2	6	999999
ZNF566	HGLibB_56194	-2.50108	-2.734	2.1667	0	2	6	999999
TECRL	HGLibA_56238	2.60468	-2.734	2.60468	1	1	6	274
TECRL	HGLibA_56237	0	-2.734	2.60468	0	1	6	999999
TECRL	HGLibB_48892	0	-2.734	2.60468	0	1	6	999999
TECRL	HGLibB_48890	0	-2.734	2.60468	0	1	6	999999
TECRL	HGLibB_48891	0	-2.734	2.60468	0	1	6	999999
TECRL	HGLibA_56239	-1.54455	-2.734	2.60468	0	1	6	999999
DNER	HGLibB_13655	1.79917	-2.731	1.79917	1	2	6	275
DNER	HGLibA_13673	1.20152	-2.731	1.79917	1	2	6	276
DNER	HGLibA_13674	0	-2.731	1.79917	0	2	6	999999
DNER	HGLibA_13675	0	-2.731	1.79917	0	2	6	999999
DNER	HGLibB_13653	0	-2.731	1.79917	0	2	6	999999
DNER	HGLibB_13654	-2.08116	-2.731	1.79917	0	2	6	999999
SNAPC2	HGLibA_53182	1.40438	-2.723	1.40438	1	2	6	277
SNAPC2	HGLibB_45838	1.19676	-2.723	1.40438	1	2	6	278
SNAPC2	HGLibA_53180	0	-2.723	1.40438	0	2	6	999999
SNAPC2	HGLibA_53181	0	-2.723	1.40438	0	2	6	999999
SNAPC2	HGLibB_45837	0	-2.723	1.40438	0	2	6	999999
SNAPC2	HGLibB_45836	0	-2.723	1.40438	0	2	6	999999
CCDC104	HGLibB_07512	2.60023	-2.722	2.60023	1	1	6	279
CCDC104	HGLibA_07516	0	-2.722	2.60023	0	1	6	999999
CCDC104	HGLibA_07517	0	-2.722	2.60023	0	1	6	999999
CCDC104	HGLibA_07518	0	-2.722	2.60023	0	1	6	999999
CCDC104	HGLibB_07510	0	-2.722	2.60023	0	1	6	999999
CCDC104	HGLibB_07511	0	-2.722	2.60023	0	1	6	999999
SLITRK5	HGLibB_45472	2.59856	-2.711	2.59856	1	1	6	280
SLITRK5	HGLibA_52814	0	-2.711	2.59856	0	1	6	999999
SLITRK5	HGLibA_52812	0	-2.711	2.59856	0	1	6	999999
SLITRK5	HGLibA_52813	0	-2.711	2.59856	0	1	6	999999
SLITRK5	HGLibB_45471	0	-2.711	2.59856	0	1	6	999999
SLITRK5	HGLibB_45473	0	-2.711	2.59856	0	1	6	999999
ZRSR2	HGLibA_64267	1.84488	-2.708	1.84488	1	2	6	281
ZRSR2	HGLibA_64268	1.18709	-2.708	1.84488	1	2	6	282
ZRSR2	HGLibA_64269	0	-2.708	1.84488	0	2	6	999999
ZRSR2	HGLibB_56912	0	-2.708	1.84488	0	2	6	999999
ZRSR2	HGLibB_56913	0	-2.708	1.84488	0	2	6	999999
ZRSR2	HGLibB_56914	0	-2.708	1.84488	0	2	6	999999
PSMD3	HGLibA_46458	2.59524	-2.701	2.59524	1	1	6	283
PSMD3	HGLibA_46457	0	-2.701	2.59524	0	1	6	999999
PSMD3	HGLibA_46456	0	-2.701	2.59524	0	1	6	999999
PSMD3	HGLibB_39119	0	-2.701	2.59524	0	1	6	999999
PSMD3	HGLibB_39120	0	-2.701	2.59524	0	1	6	999999
PSMD3	HGLibB_39121	0	-2.701	2.59524	0	1	6	999999
NCLN	HGLibA_38616	1.20605	-2.692	1.20605	1	2	6	284
NCLN	HGLibB_31287	1.17653	-2.692	1.20605	1	2	6	285
NCLN	HGLibA_38617	0	-2.692	1.20605	0	2	6	999999
NCLN	HGLibB_31286	0	-2.692	1.20605	0	2	6	999999
NCLN	HGLibB_31288	0	-2.692	1.20605	0	2	6	999999
NCLN	HGLibA_38618	-0.805903	-2.692	1.20605	0	2	6	999999
PCNA	HGLibB_35586	2.59046	-2.69	2.59046	1	1	6	286
PCNA	HGLibA_42922	0.0384087	-2.69	2.59046	0	1	6	999999
PCNA	HGLibA_42921	0	-2.69	2.59046	0	1	6	999999
PCNA	HGLibA_42923	0	-2.69	2.59046	0	1	6	999999
PCNA	HGLibB_35587	0	-2.69	2.59046	0	1	6	999999
PCNA	HGLibB_35588	0	-2.69	2.59046	0	1	6	999999
CTNNBIP1	HGLibA_11652	2.58876	-2.68	2.58876	1	1	6	287
CTNNBIP1	HGLibA_11653	0	-2.68	2.58876	0	1	6	999999
CTNNBIP1	HGLibA_11654	0	-2.68	2.58876	0	1	6	999999
CTNNBIP1	HGLibB_11640	0	-2.68	2.58876	0	1	6	999999
CTNNBIP1	HGLibB_11641	0	-2.68	2.58876	0	1	6	999999
CTNNBIP1	HGLibB_11642	-0.198338	-2.68	2.58876	0	1	6	999999
UCHL1	HGLibA_60088	1.35857	-2.68	1.35857	1	2	6	288
UCHL1	HGLibB_52737	1.1664	-2.68	1.35857	1	2	6	289
UCHL1	HGLibA_60090	0	-2.68	1.35857	0	2	6	999999
UCHL1	HGLibB_52736	0	-2.68	1.35857	0	2	6	999999
UCHL1	HGLibB_52735	-0.0420953	-2.68	1.35857	0	2	6	999999
UCHL1	HGLibA_60089	-0.122778	-2.68	1.35857	0	2	6	999999
ZNF619	HGLibB_56335	2.72143	-2.677	2.72143	1	2	6	290
ZNF619	HGLibA_63689	1.16435	-2.677	2.72143	1	2	6	291
ZNF619	HGLibA_63688	0	-2.677	2.72143	0	2	6	999999
ZNF619	HGLibA_63690	0	-2.677	2.72143	0	2	6	999999
ZNF619	HGLibB_56333	0	-2.677	2.72143	0	2	6	999999
ZNF619	HGLibB_56334	-1.22867	-2.677	2.72143	0	2	6	999999
hsa-mir-5090	HGLibA_26574	2.45567	-2.677	2.45567	1	1	4	292
hsa-mir-5090	HGLibA_26571	0	-2.677	2.45567	0	1	4	999999
hsa-mir-5090	HGLibA_26572	0	-2.677	2.45567	0	1	4	999999
hsa-mir-5090	HGLibA_26573	0	-2.677	2.45567	0	1	4	999999
AK9	HGLibB_01399	1.19793	-2.672	1.19793	1	2	6	293
AK9	HGLibA_01399	1.15919	-2.672	1.19793	1	2	6	294
AK9	HGLibB_01398	0	-2.672	1.19793	0	2	6	999999
AK9	HGLibB_01397	0	-2.672	1.19793	0	2	6	999999
AK9	HGLibA_01401	0	-2.672	1.19793	0	2	6	999999
AK9	HGLibA_01400	0	-2.672	1.19793	0	2	6	999999
CNNM2	HGLibB_10307	2.56756	-2.67	2.56756	1	1	6	295
CNNM2	HGLibA_10316	0	-2.67	2.56756	0	1	6	999999
CNNM2	HGLibB_10305	0	-2.67	2.56756	0	1	6	999999
CNNM2	HGLibA_10318	-0.411007	-2.67	2.56756	0	1	6	999999
CNNM2	HGLibA_10317	-0.938821	-2.67	2.56756	0	1	6	999999
CNNM2	HGLibB_10306	-1.58461	-2.67	2.56756	0	1	6	999999
BPIFA3	HGLibB_04714	1.38818	-2.667	1.38818	1	2	6	296
BPIFA3	HGLibA_04717	1.1546	-2.667	1.38818	1	2	6	297
BPIFA3	HGLibB_04713	0	-2.667	1.38818	0	2	6	999999
BPIFA3	HGLibA_04715	-0.624756	-2.667	1.38818	0	2	6	999999
BPIFA3	HGLibA_04716	-1.15874	-2.667	1.38818	0	2	6	999999
BPIFA3	HGLibB_04715	-2.46288	-2.667	1.38818	0	2	6	999999
HNRNPA2B1	HGLibA_21798	1.77411	-2.664	1.77411	1	2	6	298
HNRNPA2B1	HGLibB_21768	1.15318	-2.664	1.77411	1	2	6	299
HNRNPA2B1	HGLibA_21797	0	-2.664	1.77411	0	2	6	999999
HNRNPA2B1	HGLibB_21770	0	-2.664	1.77411	0	2	6	999999
HNRNPA2B1	HGLibB_21769	0	-2.664	1.77411	0	2	6	999999
HNRNPA2B1	HGLibA_21799	-1.01751	-2.664	1.77411	0	2	6	999999
SLC35G5	HGLibA_52313	2.42214	-2.661	2.42214	1	2	6	300
SLC35G5	HGLibB_44971	1.15064	-2.661	2.42214	1	2	6	301
SLC35G5	HGLibA_52314	0	-2.661	2.42214	0	2	6	999999
SLC35G5	HGLibB_44972	0	-2.661	2.42214	0	2	6	999999
SLC35G5	HGLibB_44973	0	-2.661	2.42214	0	2	6	999999
SLC35G5	HGLibA_52312	-1.09156	-2.661	2.42214	0	2	6	999999
ZMYM1	HGLibA_62679	2.56577	-2.66	2.56577	1	1	6	302
ZMYM1	HGLibA_62678	0	-2.66	2.56577	0	1	6	999999
ZMYM1	HGLibA_62677	0	-2.66	2.56577	0	1	6	999999
ZMYM1	HGLibB_55323	0	-2.66	2.56577	0	1	6	999999
ZMYM1	HGLibB_55324	0	-2.66	2.56577	0	1	6	999999
ZMYM1	HGLibB_55322	-1.28164	-2.66	2.56577	0	1	6	999999
SPDEF	HGLibA_53856	2.55204	-2.651	2.55204	1	1	6	303
SPDEF	HGLibA_53854	0.659201	-2.651	2.55204	0	1	6	999999
SPDEF	HGLibA_53855	0	-2.651	2.55204	0	1	6	999999
SPDEF	HGLibB_46510	0	-2.651	2.55204	0	1	6	999999
SPDEF	HGLibB_46511	0	-2.651	2.55204	0	1	6	999999
SPDEF	HGLibB_46512	0	-2.651	2.55204	0	1	6	999999
NPY5R	HGLibB_32514	2.54666	-2.642	2.54666	1	1	6	304
NPY5R	HGLibA_39846	0	-2.642	2.54666	0	1	6	999999
NPY5R	HGLibA_39847	0	-2.642	2.54666	0	1	6	999999
NPY5R	HGLibA_39848	0	-2.642	2.54666	0	1	6	999999
NPY5R	HGLibB_32516	0	-2.642	2.54666	0	1	6	999999
NPY5R	HGLibB_32515	-0.775632	-2.642	2.54666	0	1	6	999999
ITGB4	HGLibB_23753	2.54532	-2.632	2.54532	1	1	6	305
ITGB4	HGLibB_23754	0.175352	-2.632	2.54532	0	1	6	999999
ITGB4	HGLibA_31075	0	-2.632	2.54532	0	1	6	999999
ITGB4	HGLibA_31076	0	-2.632	2.54532	0	1	6	999999
ITGB4	HGLibB_23752	0	-2.632	2.54532	0	1	6	999999
ITGB4	HGLibA_31074	-0.842115	-2.632	2.54532	0	1	6	999999
ZNF212	HGLibB_55520	1.24728	-2.629	1.24728	1	2	6	306
ZNF212	HGLibA_62875	1.13161	-2.629	1.24728	1	2	6	307
ZNF212	HGLibA_62877	0	-2.629	1.24728	0	2	6	999999
ZNF212	HGLibA_62876	0	-2.629	1.24728	0	2	6	999999
ZNF212	HGLibB_55522	0	-2.629	1.24728	0	2	6	999999
ZNF212	HGLibB_55521	0	-2.629	1.24728	0	2	6	999999
PLXNB3	HGLibB_37228	1.31754	-2.626	1.31754	1	2	6	308
PLXNB3	HGLibB_37227	1.12951	-2.626	1.31754	1	2	6	309
PLXNB3	HGLibA_44563	0	-2.626	1.31754	0	2	6	999999
PLXNB3	HGLibA_44565	0	-2.626	1.31754	0	2	6	999999
PLXNB3	HGLibB_37226	0	-2.626	1.31754	0	2	6	999999
PLXNB3	HGLibA_44564	-1.27325	-2.626	1.31754	0	2	6	999999
KRTAP17-1	HGLibA_32949	2.54003	-2.623	2.54003	1	1	6	310
KRTAP17-1	HGLibA_32947	0	-2.623	2.54003	0	1	6	999999
KRTAP17-1	HGLibA_32948	0	-2.623	2.54003	0	1	6	999999
KRTAP17-1	HGLibB_25625	0	-2.623	2.54003	0	1	6	999999
KRTAP17-1	HGLibB_25623	0	-2.623	2.54003	0	1	6	999999
KRTAP17-1	HGLibB_25624	-0.877465	-2.623	2.54003	0	1	6	999999
NFU1	HGLibB_31801	2.5366	-2.615	2.5366	1	1	6	311
NFU1	HGLibA_39132	0	-2.615	2.5366	0	1	6	999999
NFU1	HGLibA_39133	0	-2.615	2.5366	0	1	6	999999
NFU1	HGLibA_39134	0	-2.615	2.5366	0	1	6	999999
NFU1	HGLibB_31803	-0.482776	-2.615	2.5366	0	1	6	999999
NFU1	HGLibB_31802	-1.72064	-2.615	2.5366	0	1	6	999999
ATPAF1	HGLibB_03797	1.12408	-2.611	1.12408	1	2	6	312
ATPAF1	HGLibB_03795	1.12062	-2.611	1.12408	1	2	6	313
ATPAF1	HGLibA_03797	0	-2.611	1.12408	0	2	6	999999
ATPAF1	HGLibA_03798	0	-2.611	1.12408	0	2	6	999999
ATPAF1	HGLibB_03796	0	-2.611	1.12408	0	2	6	999999
ATPAF1	HGLibA_03799	-1.21608	-2.611	1.12408	0	2	6	999999
PDE4D	HGLibB_35748	1.41189	-2.607	1.41189	1	2	6	314
PDE4D	HGLibB_35749	1.11944	-2.607	1.41189	1	2	6	315
PDE4D	HGLibA_43084	0	-2.607	1.41189	0	2	6	999999
PDE4D	HGLibA_43085	0	-2.607	1.41189	0	2	6	999999
PDE4D	HGLibA_43083	-1.23305	-2.607	1.41189	0	2	6	999999
PDE4D	HGLibB_35750	-2.19738	-2.607	1.41189	0	2	6	999999
BEGAIN	HGLibB_04396	2.53471	-2.606	2.53471	1	1	6	316
BEGAIN	HGLibA_04399	0	-2.606	2.53471	0	1	6	999999
BEGAIN	HGLibB_04397	0	-2.606	2.53471	0	1	6	999999
BEGAIN	HGLibA_04397	-0.475715	-2.606	2.53471	0	1	6	999999
BEGAIN	HGLibA_04398	-0.855795	-2.606	2.53471	0	1	6	999999
BEGAIN	HGLibB_04395	-2.41525	-2.606	2.53471	0	1	6	999999
MIS18A	HGLibB_29265	2.5257	-2.598	2.5257	1	1	6	317
MIS18A	HGLibA_36595	0	-2.598	2.5257	0	1	6	999999
MIS18A	HGLibA_36593	0	-2.598	2.5257	0	1	6	999999
MIS18A	HGLibB_29264	0	-2.598	2.5257	0	1	6	999999
MIS18A	HGLibB_29266	0	-2.598	2.5257	0	1	6	999999
MIS18A	HGLibA_36594	-1.26372	-2.598	2.5257	0	1	6	999999
OR2T1	HGLibA_41139	1.7561	-2.597	1.7561	1	2	6	318
OR2T1	HGLibA_41138	1.11088	-2.597	1.7561	1	2	6	319
OR2T1	HGLibA_41140	0	-2.597	1.7561	0	2	6	999999
OR2T1	HGLibB_33805	0	-2.597	1.7561	0	2	6	999999
OR2T1	HGLibB_33806	0	-2.597	1.7561	0	2	6	999999
OR2T1	HGLibB_33807	0	-2.597	1.7561	0	2	6	999999
TMPRSS15	HGLibB_50573	2.52471	-2.589	2.52471	1	1	6	320
TMPRSS15	HGLibA_57920	0	-2.589	2.52471	0	1	6	999999
TMPRSS15	HGLibA_57922	0	-2.589	2.52471	0	1	6	999999
TMPRSS15	HGLibB_50574	0	-2.589	2.52471	0	1	6	999999
TMPRSS15	HGLibB_50572	-1.16433	-2.589	2.52471	0	1	6	999999
TMPRSS15	HGLibA_57921	-1.91178	-2.589	2.52471	0	1	6	999999
NCCRP1	HGLibB_31245	1.58586	-2.584	1.58586	1	2	6	321
NCCRP1	HGLibA_38574	1.10072	-2.584	1.58586	1	2	6	322
NCCRP1	HGLibA_38575	0	-2.584	1.58586	0	2	6	999999
NCCRP1	HGLibA_38576	0	-2.584	1.58586	0	2	6	999999
NCCRP1	HGLibB_31246	0	-2.584	1.58586	0	2	6	999999
NCCRP1	HGLibB_31244	-3.02132	-2.584	1.58586	0	2	6	999999
PTGDR2	HGLibA_46596	1.8106	-2.567	1.8106	1	2	6	323
PTGDR2	HGLibA_46594	1.08916	-2.567	1.8106	1	2	6	324
PTGDR2	HGLibB_39257	0	-2.567	1.8106	0	2	6	999999
PTGDR2	HGLibB_39258	0	-2.567	1.8106	0	2	6	999999
PTGDR2	HGLibB_39259	0	-2.567	1.8106	0	2	6	999999
PTGDR2	HGLibA_46595	-2.21869	-2.567	1.8106	0	2	6	999999
BTN3A3	HGLibB_04972	2.50267	-2.558	2.50267	1	1	6	325
BTN3A3	HGLibA_04973	0	-2.558	2.50267	0	1	6	999999
BTN3A3	HGLibA_04974	0	-2.558	2.50267	0	1	6	999999
BTN3A3	HGLibA_04975	0	-2.558	2.50267	0	1	6	999999
BTN3A3	HGLibB_04971	0	-2.558	2.50267	0	1	6	999999
BTN3A3	HGLibB_04970	-1.32613	-2.558	2.50267	0	1	6	999999
ZNF260	HGLibA_62979	1.39459	-2.555	1.39459	1	2	6	326
ZNF260	HGLibB_55623	1.07961	-2.555	1.39459	1	2	6	327
ZNF260	HGLibA_62978	0	-2.555	1.39459	0	2	6	999999
ZNF260	HGLibA_62977	0	-2.555	1.39459	0	2	6	999999
ZNF260	HGLibB_55622	0	-2.555	1.39459	0	2	6	999999
ZNF260	HGLibB_55624	0	-2.555	1.39459	0	2	6	999999
KCNK16	HGLibA_31596	2.50184	-2.55	2.50184	1	1	6	328
KCNK16	HGLibA_31598	0.369538	-2.55	2.50184	0	1	6	999999
KCNK16	HGLibB_24276	0	-2.55	2.50184	0	1	6	999999
KCNK16	HGLibB_24274	0	-2.55	2.50184	0	1	6	999999
KCNK16	HGLibB_24275	-0.832875	-2.55	2.50184	0	1	6	999999
KCNK16	HGLibA_31597	-2.00766	-2.55	2.50184	0	1	6	999999
FAM208A	HGLibA_16433	2.34042	-2.545	2.34042	1	2	6	329
FAM208A	HGLibB_16411	1.0705	-2.545	2.34042	1	2	6	330
FAM208A	HGLibA_16431	0	-2.545	2.34042	0	2	6	999999
FAM208A	HGLibA_16432	0	-2.545	2.34042	0	2	6	999999
FAM208A	HGLibB_16409	0	-2.545	2.34042	0	2	6	999999
FAM208A	HGLibB_16410	0	-2.545	2.34042	0	2	6	999999
KLB	HGLibA_32312	2.47732	-2.543	2.47732	1	1	6	331
KLB	HGLibB_24988	0.3883	-2.543	2.47732	0	1	6	999999
KLB	HGLibA_32311	0	-2.543	2.47732	0	1	6	999999
KLB	HGLibA_32313	0	-2.543	2.47732	0	1	6	999999
KLB	HGLibB_24990	0	-2.543	2.47732	0	1	6	999999
KLB	HGLibB_24989	-2.60524	-2.543	2.47732	0	1	6	999999
NRARP	HGLibA_39933	2.29953	-2.537	2.29953	1	2	6	332
NRARP	HGLibB_32603	1.06455	-2.537	2.29953	1	2	6	333
NRARP	HGLibA_39934	0	-2.537	2.29953	0	2	6	999999
NRARP	HGLibA_39935	0	-2.537	2.29953	0	2	6	999999
NRARP	HGLibB_32601	0	-2.537	2.29953	0	2	6	999999
NRARP	HGLibB_32602	0	-2.537	2.29953	0	2	6	999999
FAM83C	HGLibA_16746	2.47476	-2.536	2.47476	1	1	6	334
FAM83C	HGLibA_16745	0	-2.536	2.47476	0	1	6	999999
FAM83C	HGLibA_16747	0	-2.536	2.47476	0	1	6	999999
FAM83C	HGLibB_16722	0	-2.536	2.47476	0	1	6	999999
FAM83C	HGLibB_16724	-0.314872	-2.536	2.47476	0	1	6	999999
FAM83C	HGLibB_16723	-0.842115	-2.536	2.47476	0	1	6	999999
UBE2D3	HGLibA_59876	1.39448	-2.535	1.39448	1	2	6	335
UBE2D3	HGLibB_52522	1.06286	-2.535	1.39448	1	2	6	336
UBE2D3	HGLibA_59877	0	-2.535	1.39448	0	2	6	999999
UBE2D3	HGLibA_59875	0	-2.535	1.39448	0	2	6	999999
UBE2D3	HGLibB_52523	0	-2.535	1.39448	0	2	6	999999
UBE2D3	HGLibB_52524	0	-2.535	1.39448	0	2	6	999999
ALYREF	HGLibA_01741	1.70387	-2.532	1.70387	1	2	6	337
ALYREF	HGLibB_01740	1.06121	-2.532	1.70387	1	2	6	338
ALYREF	HGLibB_01739	0	-2.532	1.70387	0	2	6	999999
ALYREF	HGLibB_01741	0	-2.532	1.70387	0	2	6	999999
ALYREF	HGLibA_01742	0	-2.532	1.70387	0	2	6	999999
ALYREF	HGLibA_01743	0	-2.532	1.70387	0	2	6	999999
SLC44A1	HGLibA_52446	1.12879	-2.529	1.12879	1	2	6	339
SLC44A1	HGLibA_52444	1.05927	-2.529	1.12879	1	2	6	340
SLC44A1	HGLibB_45103	0	-2.529	1.12879	0	2	6	999999
SLC44A1	HGLibB_45105	0	-2.529	1.12879	0	2	6	999999
SLC44A1	HGLibB_45104	-0.429452	-2.529	1.12879	0	2	6	999999
SLC44A1	HGLibA_52445	-1.70544	-2.529	1.12879	0	2	6	999999
OR52B2	HGLibA_41434	2.46893	-2.521	2.46893	1	1	6	341
OR52B2	HGLibA_41433	0	-2.521	2.46893	0	1	6	999999
OR52B2	HGLibB_34099	0	-2.521	2.46893	0	1	6	999999
OR52B2	HGLibB_34100	-0.56756	-2.521	2.46893	0	1	6	999999
OR52B2	HGLibA_41432	-0.895194	-2.521	2.46893	0	1	6	999999
OR52B2	HGLibB_34101	-2.58781	-2.521	2.46893	0	1	6	999999
STXBP6	HGLibA_54969	2.94554	-2.518	2.94554	1	2	6	342
STXBP6	HGLibB_47624	1.05061	-2.518	2.94554	1	2	6	343
STXBP6	HGLibA_54968	0	-2.518	2.94554	0	2	6	999999
STXBP6	HGLibB_47623	0	-2.518	2.94554	0	2	6	999999
STXBP6	HGLibB_47625	0	-2.518	2.94554	0	2	6	999999
STXBP6	HGLibA_54970	-0.40417	-2.518	2.94554	0	2	6	999999
MICAL3	HGLibB_29165	1.33179	-2.516	1.33179	1	2	6	344
MICAL3	HGLibA_36495	1.04971	-2.516	1.33179	1	2	6	345
MICAL3	HGLibA_36494	0	-2.516	1.33179	0	2	6	999999
MICAL3	HGLibA_36496	0	-2.516	1.33179	0	2	6	999999
MICAL3	HGLibB_29166	0	-2.516	1.33179	0	2	6	999999
MICAL3	HGLibB_29167	-1.34475	-2.516	1.33179	0	2	6	999999
CRB3	HGLibB_11064	2.46439	-2.514	2.46439	1	1	6	346
CRB3	HGLibA_11074	0.666365	-2.514	2.46439	0	1	6	999999
CRB3	HGLibA_11075	0	-2.514	2.46439	0	1	6	999999
CRB3	HGLibB_11062	0	-2.514	2.46439	0	1	6	999999
CRB3	HGLibB_11063	-0.250176	-2.514	2.46439	0	1	6	999999
CRB3	HGLibA_11076	-0.734021	-2.514	2.46439	0	1	6	999999
AGFG1	HGLibA_01185	2.46306	-2.508	2.46306	1	1	6	347
AGFG1	HGLibB_01183	0	-2.508	2.46306	0	1	6	999999
AGFG1	HGLibA_01183	0	-2.508	2.46306	0	1	6	999999
AGFG1	HGLibA_01184	0	-2.508	2.46306	0	1	6	999999
AGFG1	HGLibB_01182	-1.15175	-2.508	2.46306	0	1	6	999999
AGFG1	HGLibB_01181	-3.02851	-2.508	2.46306	0	1	6	999999
POU3F2	HGLibB_37720	1.48932	-2.504	1.48932	1	2	6	348
POU3F2	HGLibA_45057	1.0386	-2.504	1.48932	1	2	6	349
POU3F2	HGLibA_45055	0	-2.504	1.48932	0	2	6	999999
POU3F2	HGLibA_45056	0	-2.504	1.48932	0	2	6	999999
POU3F2	HGLibB_37718	0	-2.504	1.48932	0	2	6	999999
POU3F2	HGLibB_37719	0	-2.504	1.48932	0	2	6	999999
SPRY2	HGLibA_54126	1.1162	-2.503	1.1162	1	2	6	350
SPRY2	HGLibB_46782	1.03802	-2.503	1.1162	1	2	6	351
SPRY2	HGLibA_54125	0	-2.503	1.1162	0	2	6	999999
SPRY2	HGLibB_46780	0	-2.503	1.1162	0	2	6	999999
SPRY2	HGLibB_46781	0	-2.503	1.1162	0	2	6	999999
SPRY2	HGLibA_54127	-0.980275	-2.503	1.1162	0	2	6	999999
C10orf111	HGLibB_05028	1.84856	-2.499	1.84856	1	2	6	352
C10orf111	HGLibB_05029	1.03491	-2.499	1.84856	1	2	6	353
C10orf111	HGLibA_05030	0	-2.499	1.84856	0	2	6	999999
C10orf111	HGLibA_05031	0	-2.499	1.84856	0	2	6	999999
C10orf111	HGLibA_05032	0	-2.499	1.84856	0	2	6	999999
C10orf111	HGLibB_05027	0	-2.499	1.84856	0	2	6	999999
CLDN17	HGLibA_09869	2.45166	-2.494	2.45166	1	1	6	354
CLDN17	HGLibA_09867	0	-2.494	2.45166	0	1	6	999999
CLDN17	HGLibA_09868	0	-2.494	2.45166	0	1	6	999999
CLDN17	HGLibB_09858	0	-2.494	2.45166	0	1	6	999999
CLDN17	HGLibB_09859	-1.27025	-2.494	2.45166	0	1	6	999999
CLDN17	HGLibB_09860	-1.71589	-2.494	2.45166	0	1	6	999999
LEFTY2	HGLibA_33565	1.06466	-2.493	1.06466	1	2	6	355
LEFTY2	HGLibA_33566	1.02903	-2.493	1.06466	1	2	6	356
LEFTY2	HGLibA_33564	0	-2.493	1.06466	0	2	6	999999
LEFTY2	HGLibB_26240	0	-2.493	1.06466	0	2	6	999999
LEFTY2	HGLibB_26241	0	-2.493	1.06466	0	2	6	999999
LEFTY2	HGLibB_26239	0	-2.493	1.06466	0	2	6	999999
HIGD1A	HGLibA_21306	2.44965	-2.488	2.44965	1	1	6	357
HIGD1A	HGLibA_21305	0	-2.488	2.44965	0	1	6	999999
HIGD1A	HGLibA_21307	0	-2.488	2.44965	0	1	6	999999
HIGD1A	HGLibB_21279	0	-2.488	2.44965	0	1	6	999999
HIGD1A	HGLibB_21278	0	-2.488	2.44965	0	1	6	999999
HIGD1A	HGLibB_21277	0	-2.488	2.44965	0	1	6	999999
BNIP3	HGLibB_04655	2.44419	-2.481	2.44419	1	1	6	358
BNIP3	HGLibA_04656	0	-2.481	2.44419	0	1	6	999999
BNIP3	HGLibA_04657	0	-2.481	2.44419	0	1	6	999999
BNIP3	HGLibB_04654	0	-2.481	2.44419	0	1	6	999999
BNIP3	HGLibB_04653	0	-2.481	2.44419	0	1	6	999999
BNIP3	HGLibA_04655	-2.07785	-2.481	2.44419	0	1	6	999999
FAM171B	HGLibB_16249	2.444	-2.475	2.444	1	1	6	359
FAM171B	HGLibA_16271	0	-2.475	2.444	0	1	6	999999
FAM171B	HGLibA_16269	0	-2.475	2.444	0	1	6	999999
FAM171B	HGLibB_16247	0	-2.475	2.444	0	1	6	999999
FAM171B	HGLibB_16248	0	-2.475	2.444	0	1	6	999999
FAM171B	HGLibA_16270	-0.942486	-2.475	2.444	0	1	6	999999
TTC34	HGLibA_59407	1.17615	-2.473	1.17615	1	2	6	360
TTC34	HGLibB_52056	1.0128	-2.473	1.17615	1	2	6	361
TTC34	HGLibA_59408	0	-2.473	1.17615	0	2	6	999999
TTC34	HGLibB_52055	0	-2.473	1.17615	0	2	6	999999
TTC34	HGLibB_52054	-1.92562	-2.473	1.17615	0	2	6	999999
TTC34	HGLibA_59409	-2.90717	-2.473	1.17615	0	2	6	999999
TFB2M	HGLibB_49084	2.13007	-2.469	2.13007	1	2	6	362
TFB2M	HGLibA_56431	1.00841	-2.469	2.13007	1	2	6	363
TFB2M	HGLibA_56429	0	-2.469	2.13007	0	2	6	999999
TFB2M	HGLibB_49082	0	-2.469	2.13007	0	2	6	999999
TFB2M	HGLibB_49083	0	-2.469	2.13007	0	2	6	999999
TFB2M	HGLibA_56430	-1.41266	-2.469	2.13007	0	2	6	999999
C8orf4	HGLibA_06616	2.43451	-2.463	2.43451	1	1	6	364
C8orf4	HGLibA_06617	0	-2.463	2.43451	0	1	6	999999
C8orf4	HGLibB_06613	0	-2.463	2.43451	0	1	6	999999
C8orf4	HGLibB_06612	0	-2.463	2.43451	0	1	6	999999
C8orf4	HGLibB_06611	-0.993179	-2.463	2.43451	0	1	6	999999
C8orf4	HGLibA_06618	-1.39478	-2.463	2.43451	0	1	6	999999
hsa-mir-921	HGLibA_29334	1.49287	-2.46	1.49287	1	2	4	365
hsa-mir-921	HGLibA_29332	0.631545	-2.46	1.49287	1	2	4	366
hsa-mir-921	HGLibA_29333	0	-2.46	1.49287	0	2	4	999999
hsa-mir-921	HGLibA_29331	-1.44463	-2.46	1.49287	0	2	4	999999
NAPA	HGLibB_31084	2.43442	-2.456	2.43442	1	1	6	367
NAPA	HGLibA_38413	0	-2.456	2.43442	0	1	6	999999
NAPA	HGLibA_38414	0	-2.456	2.43442	0	1	6	999999
NAPA	HGLibA_38415	0	-2.456	2.43442	0	1	6	999999
NAPA	HGLibB_31083	0	-2.456	2.43442	0	1	6	999999
NAPA	HGLibB_31085	0	-2.456	2.43442	0	1	6	999999
RAB11FIP2	HGLibB_39745	1.45826	-2.453	1.45826	1	2	6	368
RAB11FIP2	HGLibA_47085	0.997072	-2.453	1.45826	1	2	6	369
RAB11FIP2	HGLibA_47084	0	-2.453	1.45826	0	2	6	999999
RAB11FIP2	HGLibA_47083	0	-2.453	1.45826	0	2	6	999999
RAB11FIP2	HGLibB_39744	0	-2.453	1.45826	0	2	6	999999
RAB11FIP2	HGLibB_39746	-2.52982	-2.453	1.45826	0	2	6	999999
hsa-mir-1260a	HGLibA_22515	2.31479	-2.452	2.31479	1	1	4	370
hsa-mir-1260a	HGLibA_22512	0	-2.452	2.31479	0	1	4	999999
hsa-mir-1260a	HGLibA_22513	0	-2.452	2.31479	0	1	4	999999
hsa-mir-1260a	HGLibA_22514	0	-2.452	2.31479	0	1	4	999999
SOST	HGLibB_46151	2.42636	-2.451	2.42636	1	1	6	371
SOST	HGLibA_53495	0	-2.451	2.42636	0	1	6	999999
SOST	HGLibA_53494	0	-2.451	2.42636	0	1	6	999999
SOST	HGLibB_46150	0	-2.451	2.42636	0	1	6	999999
SOST	HGLibB_46152	0	-2.451	2.42636	0	1	6	999999
SOST	HGLibA_53496	-1.74412	-2.451	2.42636	0	1	6	999999
SUV420H2	HGLibA_55155	1.51896	-2.449	1.51896	1	2	6	372
SUV420H2	HGLibB_47811	0.993331	-2.449	1.51896	1	2	6	373
SUV420H2	HGLibA_55156	0	-2.449	1.51896	0	2	6	999999
SUV420H2	HGLibB_47810	0	-2.449	1.51896	0	2	6	999999
SUV420H2	HGLibB_47812	0	-2.449	1.51896	0	2	6	999999
SUV420H2	HGLibA_55157	-1.96662	-2.449	1.51896	0	2	6	999999
SMCO4	HGLibB_45617	2.04146	-2.448	2.04146	1	2	6	374
SMCO4	HGLibA_52959	0.990191	-2.448	2.04146	1	2	6	375
SMCO4	HGLibA_52958	0	-2.448	2.04146	0	2	6	999999
SMCO4	HGLibA_52960	0	-2.448	2.04146	0	2	6	999999
SMCO4	HGLibB_45615	0	-2.448	2.04146	0	2	6	999999
SMCO4	HGLibB_45616	0	-2.448	2.04146	0	2	6	999999
CLVS2	HGLibB_10160	2.426	-2.445	2.426	1	1	6	376
CLVS2	HGLibA_10169	0	-2.445	2.426	0	1	6	999999
CLVS2	HGLibA_10170	0	-2.445	2.426	0	1	6	999999
CLVS2	HGLibA_10171	0	-2.445	2.426	0	1	6	999999
CLVS2	HGLibB_10159	-0.690674	-2.445	2.426	0	1	6	999999
CLVS2	HGLibB_10161	-2.22622	-2.445	2.426	0	1	6	999999
ZNF223	HGLibA_62902	2.42506	-2.439	2.42506	1	1	6	377
ZNF223	HGLibA_62904	0	-2.439	2.42506	0	1	6	999999
ZNF223	HGLibB_55547	0	-2.439	2.42506	0	1	6	999999
ZNF223	HGLibB_55548	0	-2.439	2.42506	0	1	6	999999
ZNF223	HGLibB_55549	0	-2.439	2.42506	0	1	6	999999
ZNF223	HGLibA_62903	-0.0951778	-2.439	2.42506	0	1	6	999999
BOLA1	HGLibB_04677	1.02728	-2.436	1.02728	1	2	6	378
BOLA1	HGLibB_04678	0.978831	-2.436	1.02728	1	2	6	379
BOLA1	HGLibA_04679	0	-2.436	1.02728	0	2	6	999999
BOLA1	HGLibA_04680	0	-2.436	1.02728	0	2	6	999999
BOLA1	HGLibB_04679	0	-2.436	1.02728	0	2	6	999999
BOLA1	HGLibA_04681	-1.34943	-2.436	1.02728	0	2	6	999999
HIST4H4	HGLibB_21535	2.41275	-2.427	2.41275	1	1	6	380
HIST4H4	HGLibA_21563	0.926479	-2.427	2.41275	0	1	6	999999
HIST4H4	HGLibA_21565	0	-2.427	2.41275	0	1	6	999999
HIST4H4	HGLibB_21537	0	-2.427	2.41275	0	1	6	999999
HIST4H4	HGLibB_21536	0	-2.427	2.41275	0	1	6	999999
HIST4H4	HGLibA_21564	-1.54732	-2.427	2.41275	0	1	6	999999
ZNF276	HGLibB_55648	2.41123	-2.422	2.41123	1	1	6	381
ZNF276	HGLibA_63002	0	-2.422	2.41123	0	1	6	999999
ZNF276	HGLibA_63003	0	-2.422	2.41123	0	1	6	999999
ZNF276	HGLibB_55646	0	-2.422	2.41123	0	1	6	999999
ZNF276	HGLibB_55647	0	-2.422	2.41123	0	1	6	999999
ZNF276	HGLibA_63001	-0.0705287	-2.422	2.41123	0	1	6	999999
OR1S1	HGLibA_41001	2.40689	-2.416	2.40689	1	1	6	382
OR1S1	HGLibA_41000	0	-2.416	2.40689	0	1	6	999999
OR1S1	HGLibB_33667	0	-2.416	2.40689	0	1	6	999999
OR1S1	HGLibB_33668	0	-2.416	2.40689	0	1	6	999999
OR1S1	HGLibA_41002	-0.511122	-2.416	2.40689	0	1	6	999999
OR1S1	HGLibB_33669	-1.52015	-2.416	2.40689	0	1	6	999999
API5	HGLibB_02418	1.51645	-2.414	1.51645	1	2	6	383
API5	HGLibB_02417	0.956513	-2.414	1.51645	1	2	6	384
API5	HGLibB_02416	0	-2.414	1.51645	0	2	6	999999
API5	HGLibA_02418	0	-2.414	1.51645	0	2	6	999999
API5	HGLibA_02420	0	-2.414	1.51645	0	2	6	999999
API5	HGLibA_02419	-0.557542	-2.414	1.51645	0	2	6	999999
SUPT4H1	HGLibA_55106	2.40175	-2.411	2.40175	1	1	6	385
SUPT4H1	HGLibA_55104	0	-2.411	2.40175	0	1	6	999999
SUPT4H1	HGLibA_55105	0	-2.411	2.40175	0	1	6	999999
SUPT4H1	HGLibB_47761	0	-2.411	2.40175	0	1	6	999999
SUPT4H1	HGLibB_47759	-0.319237	-2.411	2.40175	0	1	6	999999
SUPT4H1	HGLibB_47760	-2.55778	-2.411	2.40175	0	1	6	999999
TAF1D	HGLibB_48162	1.36249	-2.41	1.36249	1	2	6	386
TAF1D	HGLibB_48164	0.95283	-2.41	1.36249	1	2	6	387
TAF1D	HGLibA_55510	0	-2.41	1.36249	0	2	6	999999
TAF1D	HGLibB_48163	0	-2.41	1.36249	0	2	6	999999
TAF1D	HGLibA_55511	-1.54841	-2.41	1.36249	0	2	6	999999
TAF1D	HGLibA_55509	-1.94297	-2.41	1.36249	0	2	6	999999
SSX1	HGLibA_54482	1.2299	-2.409	1.2299	1	2	6	388
SSX1	HGLibB_47137	0.952399	-2.409	1.2299	1	2	6	389
SSX1	HGLibA_54484	0	-2.409	1.2299	0	2	6	999999
SSX1	HGLibB_47139	0	-2.409	1.2299	0	2	6	999999
SSX1	HGLibB_47138	-1.38244	-2.409	1.2299	0	2	6	999999
SSX1	HGLibA_54483	-1.96005	-2.409	1.2299	0	2	6	999999
ARMCX5	HGLibB_03048	1.84435	-2.407	1.84435	1	2	6	390
ARMCX5	HGLibA_03051	0.950245	-2.407	1.84435	1	2	6	391
ARMCX5	HGLibA_03049	0	-2.407	1.84435	0	2	6	999999
ARMCX5	HGLibA_03050	-0.153669	-2.407	1.84435	0	2	6	999999
ARMCX5	HGLibB_03049	-1.396	-2.407	1.84435	0	2	6	999999
ARMCX5	HGLibB_03047	-2.67103	-2.407	1.84435	0	2	6	999999
CRP	HGLibB_11205	2.40066	-2.405	2.40066	1	1	6	392
CRP	HGLibA_11216	0	-2.405	2.40066	0	1	6	999999
CRP	HGLibB_11203	0	-2.405	2.40066	0	1	6	999999
CRP	HGLibB_11204	-0.310498	-2.405	2.40066	0	1	6	999999
CRP	HGLibA_11215	-1.05227	-2.405	2.40066	0	1	6	999999
CRP	HGLibA_11217	-2.18533	-2.405	2.40066	0	1	6	999999
SLC5A6	HGLibA_52566	2.38409	-2.4	2.38409	1	1	6	393
SLC5A6	HGLibB_45225	0	-2.4	2.38409	0	1	6	999999
SLC5A6	HGLibA_52565	-0.982815	-2.4	2.38409	0	1	6	999999
SLC5A6	HGLibB_45223	-1.03874	-2.4	2.38409	0	1	6	999999
SLC5A6	HGLibB_45224	-1.15175	-2.4	2.38409	0	1	6	999999
SLC5A6	HGLibA_52564	-1.45122	-2.4	2.38409	0	1	6	999999
BNIPL	HGLibB_04661	2.38041	-2.395	2.38041	1	1	6	394
BNIPL	HGLibA_04661	0	-2.395	2.38041	0	1	6	999999
BNIPL	HGLibA_04662	0	-2.395	2.38041	0	1	6	999999
BNIPL	HGLibB_04659	0	-2.395	2.38041	0	1	6	999999
BNIPL	HGLibB_04660	0	-2.395	2.38041	0	1	6	999999
BNIPL	HGLibA_04663	-0.504395	-2.395	2.38041	0	1	6	999999
ARIH2	HGLibB_02913	1.40287	-2.391	1.40287	1	2	6	395
ARIH2	HGLibA_02914	0.938133	-2.391	1.40287	1	2	6	396
ARIH2	HGLibA_02915	-1.30651	-2.391	1.40287	0	2	6	999999
ARIH2	HGLibB_02912	-2.11163	-2.391	1.40287	0	2	6	999999
ARIH2	HGLibB_02914	-2.3407	-2.391	1.40287	0	2	6	999999
ARIH2	HGLibA_02916	-3.11191	-2.391	1.40287	0	2	6	999999
CCDC93	HGLibB_07924	2.37451	-2.39	2.37451	1	1	6	397
CCDC93	HGLibA_07931	0	-2.39	2.37451	0	1	6	999999
CCDC93	HGLibA_07932	0	-2.39	2.37451	0	1	6	999999
CCDC93	HGLibB_07923	0	-2.39	2.37451	0	1	6	999999
CCDC93	HGLibB_07925	0	-2.39	2.37451	0	1	6	999999
CCDC93	HGLibA_07930	-1.64483	-2.39	2.37451	0	1	6	999999
SLC12A2	HGLibA_51647	2.37216	-2.385	2.37216	1	1	6	398
SLC12A2	HGLibA_51649	0	-2.385	2.37216	0	1	6	999999
SLC12A2	HGLibB_44307	0	-2.385	2.37216	0	1	6	999999
SLC12A2	HGLibB_44308	0	-2.385	2.37216	0	1	6	999999
SLC12A2	HGLibA_51648	-1.75274	-2.385	2.37216	0	1	6	999999
SLC12A2	HGLibB_44306	-2.46163	-2.385	2.37216	0	1	6	999999
PRRT3	HGLibB_38839	1.24164	-2.379	1.24164	1	2	6	399
PRRT3	HGLibB_38838	0.926862	-2.379	1.24164	1	2	6	400
PRRT3	HGLibA_46176	0	-2.379	1.24164	0	2	6	999999
PRRT3	HGLibA_46174	0	-2.379	1.24164	0	2	6	999999
PRRT3	HGLibA_46175	0	-2.379	1.24164	0	2	6	999999
PRRT3	HGLibB_38837	0	-2.379	1.24164	0	2	6	999999
C4orf6	HGLibB_06343	1.25075	-2.378	1.25075	1	2	6	401
C4orf6	HGLibA_06348	0.926309	-2.378	1.25075	1	2	6	402
C4orf6	HGLibA_06346	0	-2.378	1.25075	0	2	6	999999
C4orf6	HGLibB_06342	0	-2.378	1.25075	0	2	6	999999
C4orf6	HGLibB_06344	0	-2.378	1.25075	0	2	6	999999
C4orf6	HGLibA_06347	-0.0368666	-2.378	1.25075	0	2	6	999999
TSSC4	HGLibA_59294	2.35903	-2.374	2.35903	1	1	6	403
TSSC4	HGLibA_59293	0.288187	-2.374	2.35903	0	1	6	999999
TSSC4	HGLibA_59295	0	-2.374	2.35903	0	1	6	999999
TSSC4	HGLibB_51940	0	-2.374	2.35903	0	1	6	999999
TSSC4	HGLibB_51942	-1.19399	-2.374	2.35903	0	1	6	999999
TSSC4	HGLibB_51941	-1.63598	-2.374	2.35903	0	1	6	999999
PTPN12	HGLibB_39387	2.32733	-2.372	2.32733	1	1	5	404
PTPN12	HGLibA_46723	0	-2.372	2.32733	0	1	5	999999
PTPN12	HGLibA_46724	0	-2.372	2.32733	0	1	5	999999
PTPN12	HGLibA_46725	0	-2.372	2.32733	0	1	5	999999
PTPN12	HGLibB_39386	0	-2.372	2.32733	0	1	5	999999
MYO16	HGLibB_30766	1.3362	-2.366	1.3362	1	2	6	405
MYO16	HGLibA_38096	0.916411	-2.366	1.3362	1	2	6	406
MYO16	HGLibA_38095	0	-2.366	1.3362	0	2	6	999999
MYO16	HGLibA_38097	0	-2.366	1.3362	0	2	6	999999
MYO16	HGLibB_30765	0	-2.366	1.3362	0	2	6	999999
MYO16	HGLibB_30767	0	-2.366	1.3362	0	2	6	999999
GLCCI1	HGLibB_19204	2.35823	-2.365	2.35823	1	1	6	407
GLCCI1	HGLibA_19228	0	-2.365	2.35823	0	1	6	999999
GLCCI1	HGLibA_19230	0	-2.365	2.35823	0	1	6	999999
GLCCI1	HGLibB_19205	0	-2.365	2.35823	0	1	6	999999
GLCCI1	HGLibA_19229	-1.37906	-2.365	2.35823	0	1	6	999999
GLCCI1	HGLibB_19203	-2.67717	-2.365	2.35823	0	1	6	999999
OR6S1	HGLibB_34398	2.35792	-2.36	2.35792	1	1	6	408
OR6S1	HGLibA_41731	0	-2.36	2.35792	0	1	6	999999
OR6S1	HGLibA_41729	0	-2.36	2.35792	0	1	6	999999
OR6S1	HGLibB_34396	0	-2.36	2.35792	0	1	6	999999
OR6S1	HGLibB_34397	0	-2.36	2.35792	0	1	6	999999
OR6S1	HGLibA_41730	-1.36288	-2.36	2.35792	0	1	6	999999
UBAP2L	HGLibA_59844	1.02142	-2.359	1.02142	1	2	6	409
UBAP2L	HGLibA_59843	0.910777	-2.359	1.02142	1	2	6	410
UBAP2L	HGLibA_59842	0	-2.359	1.02142	0	2	6	999999
UBAP2L	HGLibB_52490	0	-2.359	1.02142	0	2	6	999999
UBAP2L	HGLibB_52491	0	-2.359	1.02142	0	2	6	999999
UBAP2L	HGLibB_52489	-0.545666	-2.359	1.02142	0	2	6	999999
CSNK1G1	HGLibB_11380	2.3577	-2.355	2.3577	1	1	6	411
CSNK1G1	HGLibA_11394	0	-2.355	2.3577	0	1	6	999999
CSNK1G1	HGLibA_11392	0	-2.355	2.3577	0	1	6	999999
CSNK1G1	HGLibA_11393	0	-2.355	2.3577	0	1	6	999999
CSNK1G1	HGLibB_11382	0	-2.355	2.3577	0	1	6	999999
CSNK1G1	HGLibB_11381	0	-2.355	2.3577	0	1	6	999999
USP12	HGLibA_60488	2.02492	-2.353	2.02492	1	2	6	412
USP12	HGLibB_53133	0.907033	-2.353	2.02492	1	2	6	413
USP12	HGLibA_60487	0	-2.353	2.02492	0	2	6	999999
USP12	HGLibB_53134	0	-2.353	2.02492	0	2	6	999999
USP12	HGLibA_60489	-0.720637	-2.353	2.02492	0	2	6	999999
USP12	HGLibB_53135	-1.42645	-2.353	2.02492	0	2	6	999999
RELA	HGLibB_40761	2.34868	-2.347	2.34868	1	2	6	414
RELA	HGLibB_40762	0.903199	-2.347	2.34868	1	2	6	415
RELA	HGLibA_48099	0	-2.347	2.34868	0	2	6	999999
RELA	HGLibA_48100	0	-2.347	2.34868	0	2	6	999999
RELA	HGLibA_48101	0	-2.347	2.34868	0	2	6	999999
RELA	HGLibB_40760	0	-2.347	2.34868	0	2	6	999999
hsa-mir-548a-1	HGLibA_26890	0.761998	-2.343	0.761998	1	2	4	416
hsa-mir-548a-1	HGLibA_26889	0.490146	-2.343	0.761998	1	2	4	417
hsa-mir-548a-1	HGLibA_26891	0	-2.343	0.761998	0	2	4	999999
hsa-mir-548a-1	HGLibA_26892	0	-2.343	0.761998	0	2	4	999999
TSPAN17	HGLibB_51848	0.899889	-2.342	0.899889	1	2	6	418
TSPAN17	HGLibB_51849	0.895345	-2.342	0.899889	1	2	6	419
TSPAN17	HGLibA_59201	0	-2.342	0.899889	0	2	6	999999
TSPAN17	HGLibA_59202	0	-2.342	0.899889	0	2	6	999999
TSPAN17	HGLibA_59200	0	-2.342	0.899889	0	2	6	999999
TSPAN17	HGLibB_51847	0	-2.342	0.899889	0	2	6	999999
PDLIM1	HGLibA_43196	2.34815	-2.341	2.34815	1	1	6	420
PDLIM1	HGLibA_43195	0	-2.341	2.34815	0	1	6	999999
PDLIM1	HGLibB_35859	0	-2.341	2.34815	0	1	6	999999
PDLIM1	HGLibB_35860	0	-2.341	2.34815	0	1	6	999999
PDLIM1	HGLibB_35861	0	-2.341	2.34815	0	1	6	999999
PDLIM1	HGLibA_43194	-0.735446	-2.341	2.34815	0	1	6	999999
HIST1H2BF	HGLibA_21427	1.34002	-2.339	1.34002	1	2	6	421
HIST1H2BF	HGLibB_21399	0.893142	-2.339	1.34002	1	2	6	422
HIST1H2BF	HGLibA_21425	0	-2.339	1.34002	0	2	6	999999
HIST1H2BF	HGLibA_21426	0	-2.339	1.34002	0	2	6	999999
HIST1H2BF	HGLibB_21398	0	-2.339	1.34002	0	2	6	999999
HIST1H2BF	HGLibB_21397	0	-2.339	1.34002	0	2	6	999999
ZSCAN10	HGLibB_56919	0.984131	-2.338	0.984131	1	2	6	423
ZSCAN10	HGLibB_56920	0.892472	-2.338	0.984131	1	2	6	424
ZSCAN10	HGLibA_64273	0	-2.338	0.984131	0	2	6	999999
ZSCAN10	HGLibA_64274	0	-2.338	0.984131	0	2	6	999999
ZSCAN10	HGLibA_64275	0	-2.338	0.984131	0	2	6	999999
ZSCAN10	HGLibB_56918	0	-2.338	0.984131	0	2	6	999999
CISD3	HGLibA_09733	2.34691	-2.336	2.34691	1	1	6	425
CISD3	HGLibA_09732	0	-2.336	2.34691	0	1	6	999999
CISD3	HGLibA_09734	0	-2.336	2.34691	0	1	6	999999
CISD3	HGLibB_09723	0	-2.336	2.34691	0	1	6	999999
CISD3	HGLibB_09724	0	-2.336	2.34691	0	1	6	999999
CISD3	HGLibB_09725	0	-2.336	2.34691	0	1	6	999999
SERPINB2	HGLibB_43495	1.0861	-2.336	1.0861	1	2	6	426
SERPINB2	HGLibB_43493	0.891004	-2.336	1.0861	1	2	6	427
SERPINB2	HGLibA_50834	0	-2.336	1.0861	0	2	6	999999
SERPINB2	HGLibA_50835	0	-2.336	1.0861	0	2	6	999999
SERPINB2	HGLibA_50836	0	-2.336	1.0861	0	2	6	999999
SERPINB2	HGLibB_43494	0	-2.336	1.0861	0	2	6	999999
ZSCAN2	HGLibB_56928	0.919728	-2.333	0.919728	1	2	6	428
ZSCAN2	HGLibA_64283	0.889536	-2.333	0.919728	1	2	6	429
ZSCAN2	HGLibB_56929	0	-2.333	0.919728	0	2	6	999999
ZSCAN2	HGLibB_56927	0	-2.333	0.919728	0	2	6	999999
ZSCAN2	HGLibA_64284	-1.17945	-2.333	0.919728	0	2	6	999999
ZSCAN2	HGLibA_64282	-1.39578	-2.333	0.919728	0	2	6	999999
PDE1A	HGLibB_35722	1.3279	-2.332	1.3279	1	2	6	430
PDE1A	HGLibA_43057	0.888464	-2.332	1.3279	1	2	6	431
PDE1A	HGLibA_43058	0	-2.332	1.3279	0	2	6	999999
PDE1A	HGLibB_35721	0	-2.332	1.3279	0	2	6	999999
PDE1A	HGLibA_43056	-2.4824	-2.332	1.3279	0	2	6	999999
PDE1A	HGLibB_35723	-2.60118	-2.332	1.3279	0	2	6	999999
ZNF146	HGLibB_55429	2.34312	-2.332	2.34312	1	1	6	432
ZNF146	HGLibA_62783	0	-2.332	2.34312	0	1	6	999999
ZNF146	HGLibA_62784	0	-2.332	2.34312	0	1	6	999999
ZNF146	HGLibB_55427	0	-2.332	2.34312	0	1	6	999999
ZNF146	HGLibB_55428	0	-2.332	2.34312	0	1	6	999999
ZNF146	HGLibA_62782	-1.37867	-2.332	2.34312	0	1	6	999999
RUNX3	HGLibA_49751	1.6911	-2.327	1.6911	1	2	6	433
RUNX3	HGLibA_49753	0.88393	-2.327	1.6911	1	2	6	434
RUNX3	HGLibA_49752	0	-2.327	1.6911	0	2	6	999999
RUNX3	HGLibB_42411	0	-2.327	1.6911	0	2	6	999999
RUNX3	HGLibB_42410	-1.59423	-2.327	1.6911	0	2	6	999999
RUNX3	HGLibB_42412	-1.85664	-2.327	1.6911	0	2	6	999999
SGPP2	HGLibB_43800	1.12766	-2.324	1.12766	1	2	6	435
SGPP2	HGLibB_43799	0.882192	-2.324	1.12766	1	2	6	436
SGPP2	HGLibA_51142	0	-2.324	1.12766	0	2	6	999999
SGPP2	HGLibB_43801	0	-2.324	1.12766	0	2	6	999999
SGPP2	HGLibA_51140	-0.575513	-2.324	1.12766	0	2	6	999999
SGPP2	HGLibA_51141	-2.42915	-2.324	1.12766	0	2	6	999999
FRAS1	HGLibB_17952	1.55269	-2.321	1.55269	1	2	6	437
FRAS1	HGLibB_17950	0.875898	-2.321	1.55269	1	2	6	438
FRAS1	HGLibA_17975	0	-2.321	1.55269	0	2	6	999999
FRAS1	HGLibB_17951	-1.04953	-2.321	1.55269	0	2	6	999999
FRAS1	HGLibA_17976	-2.60524	-2.321	1.55269	0	2	6	999999
FRAS1	HGLibA_17974	-2.74607	-2.321	1.55269	0	2	6	999999
CDC73	HGLibA_08600	2.33798	-2.318	2.33798	1	1	6	439
CDC73	HGLibA_08598	0	-2.318	2.33798	0	1	6	999999
CDC73	HGLibA_08599	0	-2.318	2.33798	0	1	6	999999
CDC73	HGLibB_08591	0	-2.318	2.33798	0	1	6	999999
CDC73	HGLibB_08592	0	-2.318	2.33798	0	1	6	999999
CDC73	HGLibB_08593	0	-2.318	2.33798	0	1	6	999999
KSR1	HGLibB_25826	2.33529	-2.314	2.33529	1	1	6	440
KSR1	HGLibA_33150	0	-2.314	2.33529	0	1	6	999999
KSR1	HGLibA_33151	0	-2.314	2.33529	0	1	6	999999
KSR1	HGLibA_33152	0	-2.314	2.33529	0	1	6	999999
KSR1	HGLibB_25827	0	-2.314	2.33529	0	1	6	999999
KSR1	HGLibB_25825	-0.143145	-2.314	2.33529	0	1	6	999999
USP6NL	HGLibA_60696	1.06626	-2.313	1.06626	1	2	6	441
USP6NL	HGLibA_60695	0.867017	-2.313	1.06626	1	2	6	442
USP6NL	HGLibA_60694	0	-2.313	1.06626	0	2	6	999999
USP6NL	HGLibB_53340	0	-2.313	1.06626	0	2	6	999999
USP6NL	HGLibB_53341	0	-2.313	1.06626	0	2	6	999999
USP6NL	HGLibB_53342	0	-2.313	1.06626	0	2	6	999999
ADAMTS12	HGLibB_00794	1.28497	-2.312	1.28497	1	2	6	443
ADAMTS12	HGLibB_00796	0.866206	-2.312	1.28497	1	2	6	444
ADAMTS12	HGLibB_00795	0	-2.312	1.28497	0	2	6	999999
ADAMTS12	HGLibA_00796	0	-2.312	1.28497	0	2	6	999999
ADAMTS12	HGLibA_00797	0	-2.312	1.28497	0	2	6	999999
ADAMTS12	HGLibA_00798	0	-2.312	1.28497	0	2	6	999999
B3GALT1	HGLibB_03952	2.33258	-2.31	2.33258	1	1	6	445
B3GALT1	HGLibB_03951	0.465163	-2.31	2.33258	0	1	6	999999
B3GALT1	HGLibA_03953	0	-2.31	2.33258	0	1	6	999999
B3GALT1	HGLibA_03954	0	-2.31	2.33258	0	1	6	999999
B3GALT1	HGLibA_03955	0	-2.31	2.33258	0	1	6	999999
B3GALT1	HGLibB_03953	0	-2.31	2.33258	0	1	6	999999
hsa-mir-6824	HGLibA_28526	2.2132	-2.308	2.2132	1	1	4	446
hsa-mir-6824	HGLibA_28527	0	-2.308	2.2132	0	1	4	999999
hsa-mir-6824	HGLibA_28528	0	-2.308	2.2132	0	1	4	999999
hsa-mir-6824	HGLibA_28529	-0.558119	-2.308	2.2132	0	1	4	999999
NUDT16L1	HGLibB_32911	2.3303	-2.305	2.3303	1	1	6	447
NUDT16L1	HGLibA_40242	0	-2.305	2.3303	0	1	6	999999
NUDT16L1	HGLibA_40243	0	-2.305	2.3303	0	1	6	999999
NUDT16L1	HGLibB_32910	0	-2.305	2.3303	0	1	6	999999
NUDT16L1	HGLibB_32912	0	-2.305	2.3303	0	1	6	999999
NUDT16L1	HGLibA_40244	-0.961454	-2.305	2.3303	0	1	6	999999
KLRF1	HGLibA_32592	1.42698	-2.305	1.42698	1	2	6	448
KLRF1	HGLibB_25269	0.86044	-2.305	1.42698	1	2	6	449
KLRF1	HGLibA_32590	0	-2.305	1.42698	0	2	6	999999
KLRF1	HGLibA_32591	0	-2.305	1.42698	0	2	6	999999
KLRF1	HGLibB_25267	0	-2.305	1.42698	0	2	6	999999
KLRF1	HGLibB_25268	-2.27732	-2.305	1.42698	0	2	6	999999
PALM3	HGLibA_42365	2.32984	-2.301	2.32984	1	1	6	450
PALM3	HGLibA_42364	0	-2.301	2.32984	0	1	6	999999
PALM3	HGLibA_42363	0	-2.301	2.32984	0	1	6	999999
PALM3	HGLibB_35029	0	-2.301	2.32984	0	1	6	999999
PALM3	HGLibB_35030	0	-2.301	2.32984	0	1	6	999999
PALM3	HGLibB_35031	-2.40322	-2.301	2.32984	0	1	6	999999
SMCO2	HGLibB_45609	2.32884	-2.297	2.32884	1	1	6	451
SMCO2	HGLibA_52952	0	-2.297	2.32884	0	1	6	999999
SMCO2	HGLibA_52953	0	-2.297	2.32884	0	1	6	999999
SMCO2	HGLibB_45611	0	-2.297	2.32884	0	1	6	999999
SMCO2	HGLibA_52954	-2.29969	-2.297	2.32884	0	1	6	999999
SMCO2	HGLibB_45610	-2.44374	-2.297	2.32884	0	1	6	999999
FAM195B	HGLibA_16378	1.43689	-2.297	1.43689	1	2	6	452
FAM195B	HGLibB_16356	0.853467	-2.297	1.43689	1	2	6	453
FAM195B	HGLibA_16379	0	-2.297	1.43689	0	2	6	999999
FAM195B	HGLibB_16355	0	-2.297	1.43689	0	2	6	999999
FAM195B	HGLibB_16357	0	-2.297	1.43689	0	2	6	999999
FAM195B	HGLibA_16377	-1.28151	-2.297	1.43689	0	2	6	999999
hsa-mir-6871	HGLibA_28724	2.15117	-2.295	2.15117	1	2	4	454
hsa-mir-6871	HGLibA_28722	0.437439	-2.295	2.15117	1	2	4	455
hsa-mir-6871	HGLibA_28723	0	-2.295	2.15117	0	2	4	999999
hsa-mir-6871	HGLibA_28721	-0.731793	-2.295	2.15117	0	2	4	999999
GATA6	HGLibA_18680	1.77329	-2.295	1.77329	1	2	6	456
GATA6	HGLibA_18679	0.852576	-2.295	1.77329	1	2	6	457
GATA6	HGLibA_18681	0	-2.295	1.77329	0	2	6	999999
GATA6	HGLibB_18656	0	-2.295	1.77329	0	2	6	999999
GATA6	HGLibB_18655	0	-2.295	1.77329	0	2	6	999999
GATA6	HGLibB_18654	-1.50676	-2.295	1.77329	0	2	6	999999
EPS8L1	HGLibB_15355	1.53051	-2.292	1.53051	1	2	6	458
EPS8L1	HGLibA_15376	0.849616	-2.292	1.53051	1	2	6	459
EPS8L1	HGLibA_15378	0	-2.292	1.53051	0	2	6	999999
EPS8L1	HGLibB_15354	0	-2.292	1.53051	0	2	6	999999
EPS8L1	HGLibB_15356	0	-2.292	1.53051	0	2	6	999999
EPS8L1	HGLibA_15377	-0.366975	-2.292	1.53051	0	2	6	999999
MMP26	HGLibB_29485	1.06513	-2.292	1.06513	1	2	6	460
MMP26	HGLibA_36812	0.849411	-2.292	1.06513	1	2	6	461
MMP26	HGLibA_36813	0	-2.292	1.06513	0	2	6	999999
MMP26	HGLibA_36814	0	-2.292	1.06513	0	2	6	999999
MMP26	HGLibB_29483	0	-2.292	1.06513	0	2	6	999999
MMP26	HGLibB_29484	0	-2.292	1.06513	0	2	6	999999
AREG	HGLibB_02638	0.860797	-2.291	0.860797	1	2	6	462
AREG	HGLibA_02641	0.848737	-2.291	0.860797	1	2	6	463
AREG	HGLibA_02639	0	-2.291	0.860797	0	2	6	999999
AREG	HGLibA_02640	0	-2.291	0.860797	0	2	6	999999
AREG	HGLibB_02639	-0.866249	-2.291	0.860797	0	2	6	999999
AREG	HGLibB_02637	-2.28302	-2.291	0.860797	0	2	6	999999
IFNL2	HGLibA_30011	1.92069	-2.282	1.92069	1	2	6	464
IFNL2	HGLibB_22692	0.838625	-2.282	1.92069	1	2	6	465
IFNL2	HGLibA_30009	0	-2.282	1.92069	0	2	6	999999
IFNL2	HGLibA_30010	0	-2.282	1.92069	0	2	6	999999
IFNL2	HGLibB_22690	0	-2.282	1.92069	0	2	6	999999
IFNL2	HGLibB_22691	0	-2.282	1.92069	0	2	6	999999
PLEKHG6	HGLibB_37073	1.58392	-2.282	1.58392	1	2	6	466
PLEKHG6	HGLibB_37071	0.83791	-2.282	1.58392	1	2	6	467
PLEKHG6	HGLibA_44406	0	-2.282	1.58392	0	2	6	999999
PLEKHG6	HGLibA_44407	0	-2.282	1.58392	0	2	6	999999
PLEKHG6	HGLibA_44408	0	-2.282	1.58392	0	2	6	999999
PLEKHG6	HGLibB_37072	0	-2.282	1.58392	0	2	6	999999
TTC40	HGLibA_59433	2.31509	-2.281	2.31509	1	1	6	468
TTC40	HGLibA_59432	0	-2.281	2.31509	0	1	6	999999
TTC40	HGLibA_59431	0	-2.281	2.31509	0	1	6	999999
TTC40	HGLibB_52080	0	-2.281	2.31509	0	1	6	999999
TTC40	HGLibB_52078	-0.510057	-2.281	2.31509	0	1	6	999999
TTC40	HGLibB_52079	-1.90807	-2.281	2.31509	0	1	6	999999
IL18BP	HGLibA_30313	1.33406	-2.279	1.33406	1	2	6	469
IL18BP	HGLibB_22994	0.833992	-2.279	1.33406	1	2	6	470
IL18BP	HGLibA_30312	0	-2.279	1.33406	0	2	6	999999
IL18BP	HGLibB_22993	-0.342253	-2.279	1.33406	0	2	6	999999
IL18BP	HGLibA_30314	-1.55086	-2.279	1.33406	0	2	6	999999
IL18BP	HGLibB_22995	-2.44243	-2.279	1.33406	0	2	6	999999
BBS9	HGLibB_04224	0.89986	-2.275	0.89986	1	2	6	471
BBS9	HGLibB_04225	0.82949	-2.275	0.89986	1	2	6	472
BBS9	HGLibA_04226	0	-2.275	0.89986	0	2	6	999999
BBS9	HGLibA_04227	0	-2.275	0.89986	0	2	6	999999
BBS9	HGLibB_04226	0	-2.275	0.89986	0	2	6	999999
BBS9	HGLibA_04228	-1.19099	-2.275	0.89986	0	2	6	999999
SNX25	HGLibA_53359	1.52114	-2.274	1.52114	1	2	6	473
SNX25	HGLibA_53361	0.827565	-2.274	1.52114	1	2	6	474
SNX25	HGLibB_46015	0	-2.274	1.52114	0	2	6	999999
SNX25	HGLibB_46016	0	-2.274	1.52114	0	2	6	999999
SNX25	HGLibB_46017	0	-2.274	1.52114	0	2	6	999999
SNX25	HGLibA_53360	-0.1336	-2.274	1.52114	0	2	6	999999
PITPNM3	HGLibB_36710	2.31284	-2.273	2.31284	1	1	6	475
PITPNM3	HGLibA_44044	0	-2.273	2.31284	0	1	6	999999
PITPNM3	HGLibA_44045	0	-2.273	2.31284	0	1	6	999999
PITPNM3	HGLibB_36708	0	-2.273	2.31284	0	1	6	999999
PITPNM3	HGLibB_36709	-1.76015	-2.273	2.31284	0	1	6	999999
PITPNM3	HGLibA_44043	-1.8059	-2.273	2.31284	0	1	6	999999
PROX1	HGLibB_38652	2.31265	-2.269	2.31265	1	1	6	476
PROX1	HGLibA_45988	0	-2.269	2.31265	0	1	6	999999
PROX1	HGLibA_45990	0	-2.269	2.31265	0	1	6	999999
PROX1	HGLibB_38653	0	-2.269	2.31265	0	1	6	999999
PROX1	HGLibB_38651	0	-2.269	2.31265	0	1	6	999999
PROX1	HGLibA_45989	-1.6483	-2.269	2.31265	0	1	6	999999
NLGN1	HGLibB_32024	1.14541	-2.268	1.14541	1	2	6	477
NLGN1	HGLibA_39354	0.82009	-2.268	1.14541	1	2	6	478
NLGN1	HGLibA_39355	0	-2.268	1.14541	0	2	6	999999
NLGN1	HGLibB_32023	0	-2.268	1.14541	0	2	6	999999
NLGN1	HGLibB_32025	0	-2.268	1.14541	0	2	6	999999
NLGN1	HGLibA_39356	-0.494538	-2.268	1.14541	0	2	6	999999
VAMP5	HGLibA_60787	2.31215	-2.265	2.31215	1	1	6	479
VAMP5	HGLibA_60788	0.750197	-2.265	2.31215	0	1	6	999999
VAMP5	HGLibB_53434	0	-2.265	2.31215	0	1	6	999999
VAMP5	HGLibB_53435	0	-2.265	2.31215	0	1	6	999999
VAMP5	HGLibA_60789	-1.38564	-2.265	2.31215	0	1	6	999999
VAMP5	HGLibB_53433	-1.82978	-2.265	2.31215	0	1	6	999999
hsa-mir-302b	HGLibA_23496	2.17837	-2.265	2.17837	1	1	4	480
hsa-mir-302b	HGLibA_23495	0	-2.265	2.17837	0	1	4	999999
hsa-mir-302b	HGLibA_23493	0	-2.265	2.17837	0	1	4	999999
hsa-mir-302b	HGLibA_23494	-0.503418	-2.265	2.17837	0	1	4	999999
C20orf194	HGLibB_05996	2.31106	-2.261	2.31106	1	1	6	481
C20orf194	HGLibA_05999	0.22578	-2.261	2.31106	0	1	6	999999
C20orf194	HGLibA_06000	0	-2.261	2.31106	0	1	6	999999
C20orf194	HGLibB_05994	0	-2.261	2.31106	0	1	6	999999
C20orf194	HGLibB_05995	0	-2.261	2.31106	0	1	6	999999
C20orf194	HGLibA_05998	-0.24992	-2.261	2.31106	0	1	6	999999
hsa-mir-4512	HGLibA_25544	2.16931	-2.255	2.16931	1	1	4	482
hsa-mir-4512	HGLibA_25545	0	-2.255	2.16931	0	1	4	999999
hsa-mir-4512	HGLibA_25546	0	-2.255	2.16931	0	1	4	999999
hsa-mir-4512	HGLibA_25547	0	-2.255	2.16931	0	1	4	999999
FLYWCH2	HGLibA_17685	2.30927	-2.254	2.30927	1	1	6	483
FLYWCH2	HGLibB_17662	0	-2.254	2.30927	0	1	6	999999
FLYWCH2	HGLibB_17660	0	-2.254	2.30927	0	1	6	999999
FLYWCH2	HGLibA_17684	-0.268991	-2.254	2.30927	0	1	6	999999
FLYWCH2	HGLibB_17661	-1.25635	-2.254	2.30927	0	1	6	999999
FLYWCH2	HGLibA_17683	-2.7952	-2.254	2.30927	0	1	6	999999
CCDC113	HGLibB_07541	0.836388	-2.249	0.836388	1	2	6	484
CCDC113	HGLibB_07542	0.801585	-2.249	0.836388	1	2	6	485
CCDC113	HGLibA_07546	0	-2.249	0.836388	0	2	6	999999
CCDC113	HGLibA_07547	0	-2.249	0.836388	0	2	6	999999
CCDC113	HGLibA_07548	0	-2.249	0.836388	0	2	6	999999
CCDC113	HGLibB_07540	0	-2.249	0.836388	0	2	6	999999
hsa-mir-522	HGLibA_26830	2.1683	-2.247	2.1683	1	1	4	486
hsa-mir-522	HGLibA_26827	0	-2.247	2.1683	0	1	4	999999
hsa-mir-522	HGLibA_26828	0	-2.247	2.1683	0	1	4	999999
hsa-mir-522	HGLibA_26829	0	-2.247	2.1683	0	1	4	999999
TMC4	HGLibA_57044	0.978796	-2.245	0.978796	1	2	6	487
TMC4	HGLibB_49696	0.797318	-2.245	0.978796	1	2	6	488
TMC4	HGLibA_57045	0	-2.245	0.978796	0	2	6	999999
TMC4	HGLibA_57046	0	-2.245	0.978796	0	2	6	999999
TMC4	HGLibB_49698	0	-2.245	0.978796	0	2	6	999999
TMC4	HGLibB_49697	0	-2.245	0.978796	0	2	6	999999
KRTAP10-12	HGLibA_32887	2.30054	-2.242	2.30054	1	1	6	489
KRTAP10-12	HGLibA_32888	0	-2.242	2.30054	0	1	6	999999
KRTAP10-12	HGLibB_25563	0	-2.242	2.30054	0	1	6	999999
KRTAP10-12	HGLibB_25564	0	-2.242	2.30054	0	1	6	999999
KRTAP10-12	HGLibB_25565	0	-2.242	2.30054	0	1	6	999999
KRTAP10-12	HGLibA_32889	-2.59339	-2.242	2.30054	0	1	6	999999
hsa-mir-6864	HGLibA_28695	2.16736	-2.242	2.16736	1	1	4	490
hsa-mir-6864	HGLibA_28693	0	-2.242	2.16736	0	1	4	999999
hsa-mir-6864	HGLibA_28694	0	-2.242	2.16736	0	1	4	999999
hsa-mir-6864	HGLibA_28696	0	-2.242	2.16736	0	1	4	999999
GALM	HGLibB_18496	2.29975	-2.239	2.29975	1	1	6	491
GALM	HGLibA_18520	0	-2.239	2.29975	0	1	6	999999
GALM	HGLibA_18521	0	-2.239	2.29975	0	1	6	999999
GALM	HGLibA_18522	0	-2.239	2.29975	0	1	6	999999
GALM	HGLibB_18497	0	-2.239	2.29975	0	1	6	999999
GALM	HGLibB_18495	0	-2.239	2.29975	0	1	6	999999
GNPAT	HGLibB_19534	1.35575	-2.234	1.35575	1	2	6	492
GNPAT	HGLibB_19535	0.787047	-2.234	1.35575	1	2	6	493
GNPAT	HGLibA_19561	0	-2.234	1.35575	0	2	6	999999
GNPAT	HGLibA_19563	0	-2.234	1.35575	0	2	6	999999
GNPAT	HGLibB_19536	-1.17293	-2.234	1.35575	0	2	6	999999
GNPAT	HGLibA_19562	-2.38069	-2.234	1.35575	0	2	6	999999
AKAP6	HGLibA_01439	1.80302	-2.233	1.80302	1	2	6	494
AKAP6	HGLibB_01438	0.78598	-2.233	1.80302	1	2	6	495
AKAP6	HGLibB_01436	0	-2.233	1.80302	0	2	6	999999
AKAP6	HGLibB_01437	0	-2.233	1.80302	0	2	6	999999
AKAP6	HGLibA_01438	0	-2.233	1.80302	0	2	6	999999
AKAP6	HGLibA_01440	0	-2.233	1.80302	0	2	6	999999
SENP1	HGLibA_50674	2.29267	-2.231	2.29267	1	1	6	496
SENP1	HGLibA_50672	0	-2.231	2.29267	0	1	6	999999
SENP1	HGLibA_50673	0	-2.231	2.29267	0	1	6	999999
SENP1	HGLibB_43333	0	-2.231	2.29267	0	1	6	999999
SENP1	HGLibB_43332	0	-2.231	2.29267	0	1	6	999999
SENP1	HGLibB_43331	-1.32727	-2.231	2.29267	0	1	6	999999
TNFSF11	HGLibA_58087	1.16002	-2.229	1.16002	1	2	6	497
TNFSF11	HGLibB_50737	0.783805	-2.229	1.16002	1	2	6	498
TNFSF11	HGLibB_50736	0	-2.229	1.16002	0	2	6	999999
TNFSF11	HGLibB_50738	0	-2.229	1.16002	0	2	6	999999
TNFSF11	HGLibA_58088	-1.15996	-2.229	1.16002	0	2	6	999999
TNFSF11	HGLibA_58086	-2.93456	-2.229	1.16002	0	2	6	999999
KHDRBS2	HGLibA_31856	1.27919	-2.229	1.27919	1	2	6	499
KHDRBS2	HGLibA_31858	0.783611	-2.229	1.27919	1	2	6	500
KHDRBS2	HGLibA_31857	0	-2.229	1.27919	0	2	6	999999
KHDRBS2	HGLibB_24536	-1.93413	-2.229	1.27919	0	2	6	999999
KHDRBS2	HGLibB_24535	-2.27923	-2.229	1.27919	0	2	6	999999
KHDRBS2	HGLibB_24534	-2.37155	-2.229	1.27919	0	2	6	999999
DTYMK	HGLibA_14094	2.28995	-2.228	2.28995	1	1	6	501
DTYMK	HGLibA_14093	0	-2.228	2.28995	0	1	6	999999
DTYMK	HGLibA_14095	0	-2.228	2.28995	0	1	6	999999
DTYMK	HGLibB_14071	0	-2.228	2.28995	0	1	6	999999
DTYMK	HGLibB_14072	0	-2.228	2.28995	0	1	6	999999
DTYMK	HGLibB_14073	0	-2.228	2.28995	0	1	6	999999
GRIA4	HGLibA_20270	2.04812	-2.226	2.04812	1	2	6	502
GRIA4	HGLibB_20240	0.779873	-2.226	2.04812	1	2	6	503
GRIA4	HGLibA_20268	0	-2.226	2.04812	0	2	6	999999
GRIA4	HGLibA_20269	0	-2.226	2.04812	0	2	6	999999
GRIA4	HGLibB_20242	0	-2.226	2.04812	0	2	6	999999
GRIA4	HGLibB_20241	-1.04398	-2.226	2.04812	0	2	6	999999
TRIM16	HGLibA_58706	1.42113	-2.226	1.42113	1	2	6	504
TRIM16	HGLibB_51354	0.779538	-2.226	1.42113	1	2	6	505
TRIM16	HGLibA_58704	0	-2.226	1.42113	0	2	6	999999
TRIM16	HGLibA_58705	0	-2.226	1.42113	0	2	6	999999
TRIM16	HGLibB_51352	0	-2.226	1.42113	0	2	6	999999
TRIM16	HGLibB_51353	0	-2.226	1.42113	0	2	6	999999
LRRC49	HGLibB_27337	2.28663	-2.224	2.28663	1	1	6	506
LRRC49	HGLibA_34665	0	-2.224	2.28663	0	1	6	999999
LRRC49	HGLibA_34666	0	-2.224	2.28663	0	1	6	999999
LRRC49	HGLibB_27336	0	-2.224	2.28663	0	1	6	999999
LRRC49	HGLibB_27338	-1.4305	-2.224	2.28663	0	1	6	999999
LRRC49	HGLibA_34664	-1.76639	-2.224	2.28663	0	1	6	999999
MMP14	HGLibB_29451	2.27922	-2.221	2.27922	1	1	6	507
MMP14	HGLibA_36779	0	-2.221	2.27922	0	1	6	999999
MMP14	HGLibA_36781	0	-2.221	2.27922	0	1	6	999999
MMP14	HGLibB_29450	0	-2.221	2.27922	0	1	6	999999
MMP14	HGLibB_29452	0	-2.221	2.27922	0	1	6	999999
MMP14	HGLibA_36780	-0.649514	-2.221	2.27922	0	1	6	999999
KDM4E	HGLibA_31807	2.27695	-2.217	2.27695	1	1	6	508
KDM4E	HGLibB_24484	0.336833	-2.217	2.27695	0	1	6	999999
KDM4E	HGLibA_31805	0	-2.217	2.27695	0	1	6	999999
KDM4E	HGLibA_31806	0	-2.217	2.27695	0	1	6	999999
KDM4E	HGLibB_24485	0	-2.217	2.27695	0	1	6	999999
KDM4E	HGLibB_24483	-2.06866	-2.217	2.27695	0	1	6	999999
NUDT8	HGLibB_32946	2.27635	-2.214	2.27635	1	1	6	509
NUDT8	HGLibA_40280	0	-2.214	2.27635	0	1	6	999999
NUDT8	HGLibA_40278	0	-2.214	2.27635	0	1	6	999999
NUDT8	HGLibA_40279	0	-2.214	2.27635	0	1	6	999999
NUDT8	HGLibB_32947	0	-2.214	2.27635	0	1	6	999999
NUDT8	HGLibB_32948	-1.57209	-2.214	2.27635	0	1	6	999999
hsa-mir-651	HGLibA_27942	2.15313	-2.214	2.15313	1	1	4	510
hsa-mir-651	HGLibA_27943	0	-2.214	2.15313	0	1	4	999999
hsa-mir-651	HGLibA_27944	0	-2.214	2.15313	0	1	4	999999
hsa-mir-651	HGLibA_27945	-0.665345	-2.214	2.15313	0	1	4	999999
LARP7	HGLibA_33331	2.26876	-2.211	2.26876	1	1	6	511
LARP7	HGLibA_33330	0	-2.211	2.26876	0	1	6	999999
LARP7	HGLibA_33332	0	-2.211	2.26876	0	1	6	999999
LARP7	HGLibB_26005	0	-2.211	2.26876	0	1	6	999999
LARP7	HGLibB_26006	-0.398418	-2.211	2.26876	0	1	6	999999
LARP7	HGLibB_26007	-1.38053	-2.211	2.26876	0	1	6	999999
ZIM3	HGLibB_55275	1.61412	-2.209	1.61412	1	2	6	512
ZIM3	HGLibA_62631	0.765844	-2.209	1.61412	1	2	6	513
ZIM3	HGLibA_62629	0	-2.209	1.61412	0	2	6	999999
ZIM3	HGLibB_55276	0	-2.209	1.61412	0	2	6	999999
ZIM3	HGLibB_55274	0	-2.209	1.61412	0	2	6	999999
ZIM3	HGLibA_62630	-2.8633	-2.209	1.61412	0	2	6	999999
IKZF2	HGLibB_22901	1.34145	-2.208	1.34145	1	2	6	514
IKZF2	HGLibA_30219	0.765749	-2.208	1.34145	1	2	6	515
IKZF2	HGLibA_30220	0	-2.208	1.34145	0	2	6	999999
IKZF2	HGLibA_30221	0	-2.208	1.34145	0	2	6	999999
IKZF2	HGLibB_22902	0	-2.208	1.34145	0	2	6	999999
IKZF2	HGLibB_22900	0	-2.208	1.34145	0	2	6	999999
SGK223	HGLibA_51118	2.26627	-2.204	2.26627	1	1	6	516
SGK223	HGLibA_51117	0	-2.204	2.26627	0	1	6	999999
SGK223	HGLibB_43777	0	-2.204	2.26627	0	1	6	999999
SGK223	HGLibB_43776	0	-2.204	2.26627	0	1	6	999999
SGK223	HGLibB_43775	-0.559332	-2.204	2.26627	0	1	6	999999
SGK223	HGLibA_51116	-1.45932	-2.204	2.26627	0	1	6	999999
BNIP2	HGLibB_04650	2.26585	-2.2	2.26585	1	1	6	517
BNIP2	HGLibA_04652	0	-2.2	2.26585	0	1	6	999999
BNIP2	HGLibB_04652	0	-2.2	2.26585	0	1	6	999999
BNIP2	HGLibB_04651	0	-2.2	2.26585	0	1	6	999999
BNIP2	HGLibA_04653	-0.254075	-2.2	2.26585	0	1	6	999999
BNIP2	HGLibA_04654	-1.06312	-2.2	2.26585	0	1	6	999999
hsa-mir-6783	HGLibA_28363	2.1448	-2.198	2.1448	1	1	4	518
hsa-mir-6783	HGLibA_28362	0	-2.198	2.1448	0	1	4	999999
hsa-mir-6783	HGLibA_28364	0	-2.198	2.1448	0	1	4	999999
hsa-mir-6783	HGLibA_28365	0	-2.198	2.1448	0	1	4	999999
GLRA2	HGLibB_19277	0.952526	-2.197	0.952526	1	2	6	519
GLRA2	HGLibA_19300	0.757466	-2.197	0.952526	1	2	6	520
GLRA2	HGLibA_19301	0	-2.197	0.952526	0	2	6	999999
GLRA2	HGLibB_19275	0	-2.197	0.952526	0	2	6	999999
GLRA2	HGLibB_19276	0	-2.197	0.952526	0	2	6	999999
GLRA2	HGLibA_19302	-1.76639	-2.197	0.952526	0	2	6	999999
CPLX3	HGLibA_10938	2.26504	-2.197	2.26504	1	1	6	521
CPLX3	HGLibA_10939	0	-2.197	2.26504	0	1	6	999999
CPLX3	HGLibB_10926	0	-2.197	2.26504	0	1	6	999999
CPLX3	HGLibB_10927	0	-2.197	2.26504	0	1	6	999999
CPLX3	HGLibB_10928	-1.14755	-2.197	2.26504	0	1	6	999999
CPLX3	HGLibA_10937	-1.68969	-2.197	2.26504	0	1	6	999999
BPIFB4	HGLibB_04725	2.26126	-2.194	2.26126	1	1	6	522
BPIFB4	HGLibA_04727	0	-2.194	2.26126	0	1	6	999999
BPIFB4	HGLibB_04726	0	-2.194	2.26126	0	1	6	999999
BPIFB4	HGLibA_04729	-1.98948	-2.194	2.26126	0	1	6	999999
BPIFB4	HGLibA_04728	-2.4056	-2.194	2.26126	0	1	6	999999
BPIFB4	HGLibB_04727	-2.69215	-2.194	2.26126	0	1	6	999999
MLLT11	HGLibA_36703	2.25392	-2.191	2.25392	1	1	6	523
MLLT11	HGLibA_36701	0	-2.191	2.25392	0	1	6	999999
MLLT11	HGLibB_29374	0	-2.191	2.25392	0	1	6	999999
MLLT11	HGLibB_29372	0	-2.191	2.25392	0	1	6	999999
MLLT11	HGLibB_29373	0	-2.191	2.25392	0	1	6	999999
MLLT11	HGLibA_36702	-1.9988	-2.191	2.25392	0	1	6	999999
C5orf28	HGLibA_06372	2.25371	-2.187	2.25371	1	1	6	524
C5orf28	HGLibA_06370	0	-2.187	2.25371	0	1	6	999999
C5orf28	HGLibA_06371	0	-2.187	2.25371	0	1	6	999999
C5orf28	HGLibB_06367	0	-2.187	2.25371	0	1	6	999999
C5orf28	HGLibB_06368	0	-2.187	2.25371	0	1	6	999999
C5orf28	HGLibB_06366	-1.16845	-2.187	2.25371	0	1	6	999999
CD22	HGLibB_08289	2.25329	-2.184	2.25329	1	1	6	525
CD22	HGLibA_08296	0	-2.184	2.25329	0	1	6	999999
CD22	HGLibA_08297	0	-2.184	2.25329	0	1	6	999999
CD22	HGLibA_08298	0	-2.184	2.25329	0	1	6	999999
CD22	HGLibB_08290	0	-2.184	2.25329	0	1	6	999999
CD22	HGLibB_08291	0	-2.184	2.25329	0	1	6	999999
IGSF9	HGLibA_30193	1.934	-2.182	1.934	1	2	6	526
IGSF9	HGLibB_22874	0.742492	-2.182	1.934	1	2	6	527
IGSF9	HGLibA_30192	0	-2.182	1.934	0	2	6	999999
IGSF9	HGLibB_22875	0	-2.182	1.934	0	2	6	999999
IGSF9	HGLibB_22873	0	-2.182	1.934	0	2	6	999999
IGSF9	HGLibA_30194	-0.592313	-2.182	1.934	0	2	6	999999
ALKBH3	HGLibB_01649	2.25329	-2.181	2.25329	1	1	6	528
ALKBH3	HGLibB_01651	0	-2.181	2.25329	0	1	6	999999
ALKBH3	HGLibB_01650	0	-2.181	2.25329	0	1	6	999999
ALKBH3	HGLibA_01651	0	-2.181	2.25329	0	1	6	999999
ALKBH3	HGLibA_01653	0	-2.181	2.25329	0	1	6	999999
ALKBH3	HGLibA_01652	-2.51112	-2.181	2.25329	0	1	6	999999
MGAT4A	HGLibB_29101	1.52287	-2.181	1.52287	1	2	6	529
MGAT4A	HGLibA_36430	0.741528	-2.181	1.52287	1	2	6	530
MGAT4A	HGLibA_36429	0	-2.181	1.52287	0	2	6	999999
MGAT4A	HGLibA_36428	0	-2.181	1.52287	0	2	6	999999
MGAT4A	HGLibB_29099	0	-2.181	1.52287	0	2	6	999999
MGAT4A	HGLibB_29100	0	-2.181	1.52287	0	2	6	999999
CYP4F12	HGLibB_12171	1.7027	-2.18	1.7027	1	2	6	531
CYP4F12	HGLibA_12183	0.740802	-2.18	1.7027	1	2	6	532
CYP4F12	HGLibB_12170	0	-2.18	1.7027	0	2	6	999999
CYP4F12	HGLibB_12172	0	-2.18	1.7027	0	2	6	999999
CYP4F12	HGLibA_12185	-0.331471	-2.18	1.7027	0	2	6	999999
CYP4F12	HGLibA_12184	-1.3276	-2.18	1.7027	0	2	6	999999
LRRFIP1	HGLibB_27409	1.73554	-2.18	1.73554	1	2	6	533
LRRFIP1	HGLibA_34736	0.74002	-2.18	1.73554	1	2	6	534
LRRFIP1	HGLibA_34737	0	-2.18	1.73554	0	2	6	999999
LRRFIP1	HGLibA_34738	0	-2.18	1.73554	0	2	6	999999
LRRFIP1	HGLibB_27408	0	-2.18	1.73554	0	2	6	999999
LRRFIP1	HGLibB_27410	0	-2.18	1.73554	0	2	6	999999
HADHA	HGLibA_20809	2.25288	-2.178	2.25288	1	1	6	535
HADHA	HGLibA_20807	0	-2.178	2.25288	0	1	6	999999
HADHA	HGLibA_20808	0	-2.178	2.25288	0	1	6	999999
HADHA	HGLibB_20780	0	-2.178	2.25288	0	1	6	999999
HADHA	HGLibB_20779	0	-2.178	2.25288	0	1	6	999999
HADHA	HGLibB_20781	-1.17125	-2.178	2.25288	0	1	6	999999
AASDHPPT	HGLibA_00079	1.18294	-2.177	1.18294	1	2	6	536
AASDHPPT	HGLibA_00081	0.736803	-2.177	1.18294	1	2	6	537
AASDHPPT	HGLibB_00079	0	-2.177	1.18294	0	2	6	999999
AASDHPPT	HGLibB_00080	0	-2.177	1.18294	0	2	6	999999
AASDHPPT	HGLibB_00081	-1.67608	-2.177	1.18294	0	2	6	999999
AASDHPPT	HGLibA_00080	-1.86578	-2.177	1.18294	0	2	6	999999
APBA3	HGLibB_02372	2.24858	-2.175	2.24858	1	1	6	538
APBA3	HGLibB_02371	0	-2.175	2.24858	0	1	6	999999
APBA3	HGLibB_02373	0	-2.175	2.24858	0	1	6	999999
APBA3	HGLibA_02374	0	-2.175	2.24858	0	1	6	999999
APBA3	HGLibA_02375	0	-2.175	2.24858	0	1	6	999999
APBA3	HGLibA_02373	-1.76266	-2.175	2.24858	0	1	6	999999
ZMYND12	HGLibA_62704	0.803766	-2.173	0.803766	1	2	6	539
ZMYND12	HGLibB_55351	0.732869	-2.173	0.803766	1	2	6	540
ZMYND12	HGLibA_62705	0	-2.173	0.803766	0	2	6	999999
ZMYND12	HGLibB_55349	0	-2.173	0.803766	0	2	6	999999
ZMYND12	HGLibB_55350	0	-2.173	0.803766	0	2	6	999999
ZMYND12	HGLibA_62706	-2.17415	-2.173	0.803766	0	2	6	999999
LOC389895	HGLibB_26891	2.2481	-2.171	2.2481	1	1	6	541
LOC389895	HGLibA_34217	0	-2.171	2.2481	0	1	6	999999
LOC389895	HGLibA_34218	0	-2.171	2.2481	0	1	6	999999
LOC389895	HGLibA_34219	0	-2.171	2.2481	0	1	6	999999
LOC389895	HGLibB_26889	0	-2.171	2.2481	0	1	6	999999
LOC389895	HGLibB_26890	-1.45596	-2.171	2.2481	0	1	6	999999
PHF21A	HGLibA_43658	2.23975	-2.168	2.23975	1	1	6	542
PHF21A	HGLibA_43657	0	-2.168	2.23975	0	1	6	999999
PHF21A	HGLibB_36322	0	-2.168	2.23975	0	1	6	999999
PHF21A	HGLibA_43656	-1.135	-2.168	2.23975	0	1	6	999999
PHF21A	HGLibB_36321	-1.86437	-2.168	2.23975	0	1	6	999999
PHF21A	HGLibB_36323	-2.67103	-2.168	2.23975	0	1	6	999999
TSLP	HGLibB_51812	1.1361	-2.166	1.1361	1	2	6	543
TSLP	HGLibA_59165	0.726436	-2.166	1.1361	1	2	6	544
TSLP	HGLibA_59164	0	-2.166	1.1361	0	2	6	999999
TSLP	HGLibA_59166	0	-2.166	1.1361	0	2	6	999999
TSLP	HGLibB_51811	0	-2.166	1.1361	0	2	6	999999
TSLP	HGLibB_51813	0	-2.166	1.1361	0	2	6	999999
CYP46A1	HGLibB_12155	2.23494	-2.165	2.23494	1	1	6	545
CYP46A1	HGLibA_12169	0	-2.165	2.23494	0	1	6	999999
CYP46A1	HGLibA_12170	0	-2.165	2.23494	0	1	6	999999
CYP46A1	HGLibA_12168	-0.611972	-2.165	2.23494	0	1	6	999999
CYP46A1	HGLibB_12157	-1.66297	-2.165	2.23494	0	1	6	999999
CYP46A1	HGLibB_12156	-2.63479	-2.165	2.23494	0	1	6	999999
MICB	HGLibA_36506	1.03664	-2.164	1.03664	1	2	6	546
MICB	HGLibB_29177	0.723368	-2.164	1.03664	1	2	6	547
MICB	HGLibA_36507	0	-2.164	1.03664	0	2	6	999999
MICB	HGLibA_36508	0	-2.164	1.03664	0	2	6	999999
MICB	HGLibB_29178	0	-2.164	1.03664	0	2	6	999999
MICB	HGLibB_29179	-0.513811	-2.164	1.03664	0	2	6	999999
RAB6B	HGLibB_39922	2.23384	-2.162	2.23384	1	1	6	548
RAB6B	HGLibB_39921	0	-2.162	2.23384	0	1	6	999999
RAB6B	HGLibA_47261	-1.27748	-2.162	2.23384	0	1	6	999999
RAB6B	HGLibB_39923	-1.96466	-2.162	2.23384	0	1	6	999999
RAB6B	HGLibA_47260	-2.38519	-2.162	2.23384	0	1	6	999999
RAB6B	HGLibA_47262	-3.35395	-2.162	2.23384	0	1	6	999999
LRP12	HGLibA_34494	1.27422	-2.16	1.27422	1	2	6	549
LRP12	HGLibA_34495	0.719202	-2.16	1.27422	1	2	6	550
LRP12	HGLibA_34493	0	-2.16	1.27422	0	2	6	999999
LRP12	HGLibB_27166	0	-2.16	1.27422	0	2	6	999999
LRP12	HGLibB_27167	0	-2.16	1.27422	0	2	6	999999
LRP12	HGLibB_27165	-0.190142	-2.16	1.27422	0	2	6	999999
ARHGEF9	HGLibA_02879	1.15393	-2.156	1.15393	1	2	6	551
ARHGEF9	HGLibA_02878	0.713932	-2.156	1.15393	1	2	6	552
ARHGEF9	HGLibB_02876	0	-2.156	1.15393	0	2	6	999999
ARHGEF9	HGLibA_02880	0	-2.156	1.15393	0	2	6	999999
ARHGEF9	HGLibB_02877	-1.68125	-2.156	1.15393	0	2	6	999999
ARHGEF9	HGLibB_02878	-2.52336	-2.156	1.15393	0	2	6	999999
UQCRC2	HGLibB_53052	2.00093	-2.155	2.00093	1	2	6	553
UQCRC2	HGLibA_60403	0.713852	-2.155	2.00093	1	2	6	554
UQCRC2	HGLibA_60405	0	-2.155	2.00093	0	2	6	999999
UQCRC2	HGLibB_53050	0	-2.155	2.00093	0	2	6	999999
UQCRC2	HGLibB_53051	-0.908068	-2.155	2.00093	0	2	6	999999
UQCRC2	HGLibA_60404	-1.65369	-2.155	2.00093	0	2	6	999999
MTMR6	HGLibB_30391	1.35519	-2.153	1.35519	1	2	6	555
MTMR6	HGLibA_37722	0.712532	-2.153	1.35519	1	2	6	556
MTMR6	HGLibA_37720	0	-2.153	1.35519	0	2	6	999999
MTMR6	HGLibA_37721	0	-2.153	1.35519	0	2	6	999999
MTMR6	HGLibB_30390	0	-2.153	1.35519	0	2	6	999999
MTMR6	HGLibB_30392	0	-2.153	1.35519	0	2	6	999999
CHST11	HGLibB_09607	2.23172	-2.153	2.23172	1	1	6	557
CHST11	HGLibA_09615	0	-2.153	2.23172	0	1	6	999999
CHST11	HGLibA_09617	0	-2.153	2.23172	0	1	6	999999
CHST11	HGLibB_09606	0	-2.153	2.23172	0	1	6	999999
CHST11	HGLibB_09608	0	-2.153	2.23172	0	1	6	999999
CHST11	HGLibA_09616	-2.95832	-2.153	2.23172	0	1	6	999999
CDC26	HGLibB_08528	0.784331	-2.15	0.784331	1	2	6	558
CDC26	HGLibB_08530	0.709473	-2.15	0.784331	1	2	6	559
CDC26	HGLibA_08536	0	-2.15	0.784331	0	2	6	999999
CDC26	HGLibA_08537	0	-2.15	0.784331	0	2	6	999999
CDC26	HGLibA_08535	-0.166948	-2.15	0.784331	0	2	6	999999
CDC26	HGLibB_08529	-0.753806	-2.15	0.784331	0	2	6	999999
MAP3K10	HGLibB_28123	2.22828	-2.147	2.22828	1	1	6	560
MAP3K10	HGLibA_35451	0.0582277	-2.147	2.22828	0	1	6	999999
MAP3K10	HGLibA_35450	0	-2.147	2.22828	0	1	6	999999
MAP3K10	HGLibB_28121	0	-2.147	2.22828	0	1	6	999999
MAP3K10	HGLibB_28122	0	-2.147	2.22828	0	1	6	999999
MAP3K10	HGLibA_35452	-2.72883	-2.147	2.22828	0	1	6	999999
FLJ25363	HGLibA_17624	0.724072	-2.145	0.724072	1	2	6	561
FLJ25363	HGLibA_17625	0.70146	-2.145	0.724072	1	2	6	562
FLJ25363	HGLibA_17623	0	-2.145	0.724072	0	2	6	999999
FLJ25363	HGLibB_17602	0	-2.145	0.724072	0	2	6	999999
FLJ25363	HGLibB_17601	0	-2.145	0.724072	0	2	6	999999
FLJ25363	HGLibB_17600	0	-2.145	0.724072	0	2	6	999999
TMEM101	HGLibB_49782	2.22071	-2.144	2.22071	1	1	6	563
TMEM101	HGLibA_57128	0	-2.144	2.22071	0	1	6	999999
TMEM101	HGLibA_57129	0	-2.144	2.22071	0	1	6	999999
TMEM101	HGLibA_57130	0	-2.144	2.22071	0	1	6	999999
TMEM101	HGLibB_49780	0	-2.144	2.22071	0	1	6	999999
TMEM101	HGLibB_49781	0	-2.144	2.22071	0	1	6	999999
PGK1	HGLibA_43529	1.42279	-2.143	1.42279	1	2	6	564
PGK1	HGLibA_43527	0.70044	-2.143	1.42279	1	2	6	565
PGK1	HGLibB_36192	0	-2.143	1.42279	0	2	6	999999
PGK1	HGLibB_36193	0	-2.143	1.42279	0	2	6	999999
PGK1	HGLibB_36194	0	-2.143	1.42279	0	2	6	999999
PGK1	HGLibA_43528	-1.52471	-2.143	1.42279	0	2	6	999999
CLASP2	HGLibA_09795	2.21536	-2.141	2.21536	1	1	6	566
CLASP2	HGLibA_09796	0	-2.141	2.21536	0	1	6	999999
CLASP2	HGLibA_09797	0	-2.141	2.21536	0	1	6	999999
CLASP2	HGLibB_09786	0	-2.141	2.21536	0	1	6	999999
CLASP2	HGLibB_09787	0	-2.141	2.21536	0	1	6	999999
CLASP2	HGLibB_09788	0	-2.141	2.21536	0	1	6	999999
GALNT11	HGLibA_18533	0.944039	-2.131	0.944039	1	2	6	567
GALNT11	HGLibA_18532	0.687334	-2.131	0.944039	1	2	6	568
GALNT11	HGLibA_18534	0	-2.131	0.944039	0	2	6	999999
GALNT11	HGLibB_18509	0	-2.131	0.944039	0	2	6	999999
GALNT11	HGLibB_18508	0	-2.131	0.944039	0	2	6	999999
GALNT11	HGLibB_18507	0	-2.131	0.944039	0	2	6	999999
SRRM1	HGLibB_46988	1.6257	-2.131	1.6257	1	2	6	569
SRRM1	HGLibA_54334	0.687012	-2.131	1.6257	1	2	6	570
SRRM1	HGLibA_54332	0	-2.131	1.6257	0	2	6	999999
SRRM1	HGLibA_54333	0	-2.131	1.6257	0	2	6	999999
SRRM1	HGLibB_46987	0	-2.131	1.6257	0	2	6	999999
SRRM1	HGLibB_46989	0	-2.131	1.6257	0	2	6	999999
SLC34A2	HGLibA_52228	2.20952	-2.13	2.20952	1	1	6	571
SLC34A2	HGLibA_52229	0	-2.13	2.20952	0	1	6	999999
SLC34A2	HGLibB_44887	0	-2.13	2.20952	0	1	6	999999
SLC34A2	HGLibB_44888	0	-2.13	2.20952	0	1	6	999999
SLC34A2	HGLibB_44889	0	-2.13	2.20952	0	1	6	999999
SLC34A2	HGLibA_52230	-0.351049	-2.13	2.20952	0	1	6	999999
LOC339862	HGLibA_34208	1.63389	-2.129	1.63389	1	2	6	572
LOC339862	HGLibA_34210	0.685758	-2.129	1.63389	1	2	6	573
LOC339862	HGLibA_34209	0	-2.129	1.63389	0	2	6	999999
LOC339862	HGLibB_26882	0	-2.129	1.63389	0	2	6	999999
LOC339862	HGLibB_26883	-1.65769	-2.129	1.63389	0	2	6	999999
LOC339862	HGLibB_26881	-2.69945	-2.129	1.63389	0	2	6	999999
hsa-mir-1302-4	HGLibA_22757	2.08473	-2.129	2.08473	1	1	4	574
hsa-mir-1302-4	HGLibA_22756	0	-2.129	2.08473	0	1	4	999999
hsa-mir-1302-4	HGLibA_22758	0	-2.129	2.08473	0	1	4	999999
hsa-mir-1302-4	HGLibA_22759	-2.69727	-2.129	2.08473	0	1	4	999999
ZNF341	HGLibB_55773	1.70611	-2.129	1.70611	1	2	6	575
ZNF341	HGLibB_55774	0.685746	-2.129	1.70611	1	2	6	576
ZNF341	HGLibA_63127	0	-2.129	1.70611	0	2	6	999999
ZNF341	HGLibA_63128	0	-2.129	1.70611	0	2	6	999999
ZNF341	HGLibA_63129	0	-2.129	1.70611	0	2	6	999999
ZNF341	HGLibB_55772	0	-2.129	1.70611	0	2	6	999999
PROM2	HGLibB_38633	2.20812	-2.127	2.20812	1	1	6	577
PROM2	HGLibA_45971	0.153305	-2.127	2.20812	0	1	6	999999
PROM2	HGLibA_45972	0	-2.127	2.20812	0	1	6	999999
PROM2	HGLibA_45970	0	-2.127	2.20812	0	1	6	999999
PROM2	HGLibB_38634	0	-2.127	2.20812	0	1	6	999999
PROM2	HGLibB_38635	0	-2.127	2.20812	0	1	6	999999
TUBB	HGLibB_52205	2.20808	-2.124	2.20808	1	1	6	578
TUBB	HGLibA_59558	0	-2.124	2.20808	0	1	6	999999
TUBB	HGLibA_59559	0	-2.124	2.20808	0	1	6	999999
TUBB	HGLibB_52204	0	-2.124	2.20808	0	1	6	999999
TUBB	HGLibB_52206	0	-2.124	2.20808	0	1	6	999999
TUBB	HGLibA_59557	-1.69384	-2.124	2.20808	0	1	6	999999
ACTRT3	HGLibA_00683	2.20773	-2.121	2.20773	1	1	6	579
ACTRT3	HGLibB_00681	0	-2.121	2.20773	0	1	6	999999
ACTRT3	HGLibB_00682	0	-2.121	2.20773	0	1	6	999999
ACTRT3	HGLibB_00683	0	-2.121	2.20773	0	1	6	999999
ACTRT3	HGLibA_00682	0	-2.121	2.20773	0	1	6	999999
ACTRT3	HGLibA_00684	0	-2.121	2.20773	0	1	6	999999
ZNF189	HGLibA_62839	0.87147	-2.121	0.87147	1	2	6	580
ZNF189	HGLibB_55486	0.678811	-2.121	0.87147	1	2	6	581
ZNF189	HGLibA_62840	0	-2.121	0.87147	0	2	6	999999
ZNF189	HGLibB_55485	0	-2.121	0.87147	0	2	6	999999
ZNF189	HGLibB_55484	0	-2.121	0.87147	0	2	6	999999
ZNF189	HGLibA_62841	-2.77772	-2.121	0.87147	0	2	6	999999
SMIM4	HGLibB_45704	1.61963	-2.121	1.61963	1	2	6	582
SMIM4	HGLibB_45703	0.678201	-2.121	1.61963	1	2	6	583
SMIM4	HGLibA_53045	0	-2.121	1.61963	0	2	6	999999
SMIM4	HGLibA_53046	0	-2.121	1.61963	0	2	6	999999
SMIM4	HGLibA_53047	0	-2.121	1.61963	0	2	6	999999
SMIM4	HGLibB_45702	0	-2.121	1.61963	0	2	6	999999
AIFM3	HGLibB_01342	0.771271	-2.119	0.771271	1	2	6	584
AIFM3	HGLibA_01342	0.675757	-2.119	0.771271	1	2	6	585
AIFM3	HGLibB_01341	0	-2.119	0.771271	0	2	6	999999
AIFM3	HGLibB_01340	0	-2.119	0.771271	0	2	6	999999
AIFM3	HGLibA_01343	0	-2.119	0.771271	0	2	6	999999
AIFM3	HGLibA_01344	-2.36063	-2.119	0.771271	0	2	6	999999
EIF4A3	HGLibA_14809	2.20681	-2.119	2.20681	1	1	6	586
EIF4A3	HGLibA_14810	0	-2.119	2.20681	0	1	6	999999
EIF4A3	HGLibA_14811	0	-2.119	2.20681	0	1	6	999999
EIF4A3	HGLibB_14787	0	-2.119	2.20681	0	1	6	999999
EIF4A3	HGLibB_14788	0	-2.119	2.20681	0	1	6	999999
EIF4A3	HGLibB_14789	-2.62113	-2.119	2.20681	0	1	6	999999
SCG5	HGLibA_50194	2.20378	-2.116	2.20378	1	1	6	587
SCG5	HGLibA_50193	0	-2.116	2.20378	0	1	6	999999
SCG5	HGLibA_50192	0	-2.116	2.20378	0	1	6	999999
SCG5	HGLibB_42851	0	-2.116	2.20378	0	1	6	999999
SCG5	HGLibB_42853	0	-2.116	2.20378	0	1	6	999999
SCG5	HGLibB_42852	-1.90357	-2.116	2.20378	0	1	6	999999
SUMO3	HGLibB_47725	2.17131	-2.115	2.17131	1	2	6	588
SUMO3	HGLibA_55069	0.671494	-2.115	2.17131	1	2	6	589
SUMO3	HGLibA_55070	0	-2.115	2.17131	0	2	6	999999
SUMO3	HGLibA_55071	0	-2.115	2.17131	0	2	6	999999
SUMO3	HGLibB_47724	0	-2.115	2.17131	0	2	6	999999
SUMO3	HGLibB_47726	-1.4895	-2.115	2.17131	0	2	6	999999
hsa-mir-1587	HGLibA_22989	0.614846	-2.114	0.614846	1	2	4	590
hsa-mir-1587	HGLibA_22987	0.210929	-2.114	0.614846	1	2	4	591
hsa-mir-1587	HGLibA_22988	0	-2.114	0.614846	0	2	4	999999
hsa-mir-1587	HGLibA_22990	0	-2.114	0.614846	0	2	4	999999
KANK1	HGLibB_23991	2.20188	-2.113	2.20188	1	1	6	592
KANK1	HGLibA_31311	0	-2.113	2.20188	0	1	6	999999
KANK1	HGLibA_31312	0	-2.113	2.20188	0	1	6	999999
KANK1	HGLibB_23989	0	-2.113	2.20188	0	1	6	999999
KANK1	HGLibA_31313	-0.150535	-2.113	2.20188	0	1	6	999999
KANK1	HGLibB_23990	-0.193224	-2.113	2.20188	0	1	6	999999
LIPF	HGLibA_33898	1.64875	-2.112	1.64875	1	2	6	593
LIPF	HGLibB_26571	0.668479	-2.112	1.64875	1	2	6	594
LIPF	HGLibA_33896	0	-2.112	1.64875	0	2	6	999999
LIPF	HGLibA_33897	0	-2.112	1.64875	0	2	6	999999
LIPF	HGLibB_26573	0	-2.112	1.64875	0	2	6	999999
LIPF	HGLibB_26572	-2.1067	-2.112	1.64875	0	2	6	999999
hsa-mir-6085	HGLibA_27656	2.05837	-2.112	2.05837	1	1	4	595
hsa-mir-6085	HGLibA_27653	0	-2.112	2.05837	0	1	4	999999
hsa-mir-6085	HGLibA_27654	0	-2.112	2.05837	0	1	4	999999
hsa-mir-6085	HGLibA_27655	0	-2.112	2.05837	0	1	4	999999
CEP72	HGLibB_09154	1.00611	-2.112	1.00611	1	2	6	596
CEP72	HGLibA_09161	0.667239	-2.112	1.00611	1	2	6	597
CEP72	HGLibA_09160	0	-2.112	1.00611	0	2	6	999999
CEP72	HGLibB_09153	0	-2.112	1.00611	0	2	6	999999
CEP72	HGLibB_09152	0	-2.112	1.00611	0	2	6	999999
CEP72	HGLibA_09162	-2.66245	-2.112	1.00611	0	2	6	999999
EYA2	HGLibA_15821	2.2012	-2.11	2.2012	1	1	6	598
EYA2	HGLibA_15819	0	-2.11	2.2012	0	1	6	999999
EYA2	HGLibA_15820	0	-2.11	2.2012	0	1	6	999999
EYA2	HGLibB_15797	0	-2.11	2.2012	0	1	6	999999
EYA2	HGLibB_15798	0	-2.11	2.2012	0	1	6	999999
EYA2	HGLibB_15799	0	-2.11	2.2012	0	1	6	999999
HIPK2	HGLibA_21341	1.18682	-2.11	1.18682	1	2	6	599
HIPK2	HGLibB_21313	0.665543	-2.11	1.18682	1	2	6	600
HIPK2	HGLibA_21343	0	-2.11	1.18682	0	2	6	999999
HIPK2	HGLibB_21315	0	-2.11	1.18682	0	2	6	999999
HIPK2	HGLibB_21314	-2.4666	-2.11	1.18682	0	2	6	999999
HIPK2	HGLibA_21342	-2.4788	-2.11	1.18682	0	2	6	999999
MORN3	HGLibB_29630	2.19438	-2.108	2.19438	1	1	6	601
MORN3	HGLibA_36959	0	-2.108	2.19438	0	1	6	999999
MORN3	HGLibA_36960	0	-2.108	2.19438	0	1	6	999999
MORN3	HGLibA_36961	0	-2.108	2.19438	0	1	6	999999
MORN3	HGLibB_29631	0	-2.108	2.19438	0	1	6	999999
MORN3	HGLibB_29632	-1.14387	-2.108	2.19438	0	1	6	999999
hsa-mir-4466	HGLibA_25326	2.0573	-2.107	2.0573	1	1	4	602
hsa-mir-4466	HGLibA_25323	0	-2.107	2.0573	0	1	4	999999
hsa-mir-4466	HGLibA_25324	0	-2.107	2.0573	0	1	4	999999
hsa-mir-4466	HGLibA_25325	0	-2.107	2.0573	0	1	4	999999
CTSD	HGLibA_11699	2.1936	-2.105	2.1936	1	1	6	603
CTSD	HGLibB_11687	0.228001	-2.105	2.1936	0	1	6	999999
CTSD	HGLibA_11697	0	-2.105	2.1936	0	1	6	999999
CTSD	HGLibA_11698	0	-2.105	2.1936	0	1	6	999999
CTSD	HGLibB_11686	-0.670241	-2.105	2.1936	0	1	6	999999
CTSD	HGLibB_11685	-2.20854	-2.105	2.1936	0	1	6	999999
CHMP5	HGLibA_09495	2.10736	-2.105	2.10736	1	2	6	604
CHMP5	HGLibA_09496	0.661409	-2.105	2.10736	1	2	6	605
CHMP5	HGLibB_09487	0	-2.105	2.10736	0	2	6	999999
CHMP5	HGLibB_09488	0	-2.105	2.10736	0	2	6	999999
CHMP5	HGLibB_09486	0	-2.105	2.10736	0	2	6	999999
CHMP5	HGLibA_09497	-1.26165	-2.105	2.10736	0	2	6	999999
MRPL12	HGLibA_37186	1.55741	-2.105	1.55741	1	2	6	606
MRPL12	HGLibB_29856	0.661241	-2.105	1.55741	1	2	6	607
MRPL12	HGLibA_37184	0	-2.105	1.55741	0	2	6	999999
MRPL12	HGLibA_37185	0	-2.105	1.55741	0	2	6	999999
MRPL12	HGLibB_29855	0	-2.105	1.55741	0	2	6	999999
MRPL12	HGLibB_29857	0	-2.105	1.55741	0	2	6	999999
ARL13B	HGLibA_02934	0.968994	-2.104	0.968994	1	2	6	608
ARL13B	HGLibB_02932	0.660906	-2.104	0.968994	1	2	6	609
ARL13B	HGLibB_02930	0	-2.104	0.968994	0	2	6	999999
ARL13B	HGLibA_02933	0	-2.104	0.968994	0	2	6	999999
ARL13B	HGLibA_02932	-0.568435	-2.104	0.968994	0	2	6	999999
ARL13B	HGLibB_02931	-2.01936	-2.104	0.968994	0	2	6	999999
hsa-mir-4269	HGLibA_24837	2.05157	-2.103	2.05157	1	1	4	610
hsa-mir-4269	HGLibA_24839	0	-2.103	2.05157	0	1	4	999999
hsa-mir-4269	HGLibA_24838	-1.62224	-2.103	2.05157	0	1	4	999999
hsa-mir-4269	HGLibA_24836	-1.77983	-2.103	2.05157	0	1	4	999999
CYP3A43	HGLibA_12158	2.19207	-2.102	2.19207	1	1	6	611
CYP3A43	HGLibA_12157	0	-2.102	2.19207	0	1	6	999999
CYP3A43	HGLibB_12144	0	-2.102	2.19207	0	1	6	999999
CYP3A43	HGLibB_12145	0	-2.102	2.19207	0	1	6	999999
CYP3A43	HGLibB_12143	-0.495952	-2.102	2.19207	0	1	6	999999
CYP3A43	HGLibA_12156	-1.55873	-2.102	2.19207	0	1	6	999999
PLA2G3	HGLibA_44184	1.77471	-2.102	1.77471	1	2	6	612
PLA2G3	HGLibB_36850	0.659875	-2.102	1.77471	1	2	6	613
PLA2G3	HGLibA_44185	0	-2.102	1.77471	0	2	6	999999
PLA2G3	HGLibA_44186	0	-2.102	1.77471	0	2	6	999999
PLA2G3	HGLibB_36849	-1.41065	-2.102	1.77471	0	2	6	999999
PLA2G3	HGLibB_36851	-1.54712	-2.102	1.77471	0	2	6	999999
hsa-mir-137	HGLibA_22861	2.04518	-2.1	2.04518	1	1	4	614
hsa-mir-137	HGLibA_22864	0	-2.1	2.04518	0	1	4	999999
hsa-mir-137	HGLibA_22863	0	-2.1	2.04518	0	1	4	999999
hsa-mir-137	HGLibA_22862	0	-2.1	2.04518	0	1	4	999999
ALPL	HGLibB_01708	1.2544	-2.099	1.2544	1	2	6	615
ALPL	HGLibA_01710	0.656763	-2.099	1.2544	1	2	6	616
ALPL	HGLibB_01707	0	-2.099	1.2544	0	2	6	999999
ALPL	HGLibA_01708	0	-2.099	1.2544	0	2	6	999999
ALPL	HGLibA_01709	-1.40322	-2.099	1.2544	0	2	6	999999
ALPL	HGLibB_01706	-2.89627	-2.099	1.2544	0	2	6	999999
hsa-mir-6751	HGLibA_28214	0.708307	-2.099	0.708307	1	2	4	617
hsa-mir-6751	HGLibA_28216	0.195422	-2.099	0.708307	1	2	4	618
hsa-mir-6751	HGLibA_28217	0	-2.099	0.708307	0	2	4	999999
hsa-mir-6751	HGLibA_28215	-0.952705	-2.099	0.708307	0	2	4	999999
hsa-mir-655	HGLibA_28007	2.04388	-2.098	2.04388	1	1	4	619
hsa-mir-655	HGLibA_28006	0	-2.098	2.04388	0	1	4	999999
hsa-mir-655	HGLibA_28008	0	-2.098	2.04388	0	1	4	999999
hsa-mir-655	HGLibA_28009	0	-2.098	2.04388	0	1	4	999999
CCDC90B	HGLibB_07915	1.04855	-2.096	1.04855	1	2	6	620
CCDC90B	HGLibB_07914	0.653205	-2.096	1.04855	1	2	6	621
CCDC90B	HGLibA_07923	0	-2.096	1.04855	0	2	6	999999
CCDC90B	HGLibA_07921	0	-2.096	1.04855	0	2	6	999999
CCDC90B	HGLibB_07916	0	-2.096	1.04855	0	2	6	999999
CCDC90B	HGLibA_07922	-1.34454	-2.096	1.04855	0	2	6	999999
TNFAIP8L1	HGLibA_58008	0.924628	-2.095	0.924628	1	2	6	622
TNFAIP8L1	HGLibA_58009	0.652441	-2.095	0.924628	1	2	6	623
TNFAIP8L1	HGLibB_50658	0	-2.095	0.924628	0	2	6	999999
TNFAIP8L1	HGLibB_50659	0	-2.095	0.924628	0	2	6	999999
TNFAIP8L1	HGLibB_50660	0	-2.095	0.924628	0	2	6	999999
TNFAIP8L1	HGLibA_58010	-1.84558	-2.095	0.924628	0	2	6	999999
LRRC47	HGLibA_34660	0.966564	-2.095	0.966564	1	2	6	624
LRRC47	HGLibB_27332	0.650094	-2.095	0.966564	1	2	6	625
[truncated: 121,412 more rows]

## Sheet: MAGeCK output
Gene	num.neg	p.neg	fdr.neg	rank.neg	num.pos	p.pos	fdr.pos	rank.pos
EDEM2	6	1	1	21906	6	6.7821e-14	0.000495	1
EDEM1	6	1	1	21916	6	1.5401e-12	0.000495	2
DPM3	6	1	1	21915	6	4.8225e-11	0.000495	3
UBE2J1	6	1	1	21914	6	2.7627e-10	0.000495	4
SYVN1	6	1	1	21910	6	3.7069e-10	0.000495	5
SEL1L	6	1	1	21913	6	5.2034e-10	0.000495	6
MPDU1	6	1	1	21912	6	5.3159e-10	0.000495	7
AUP1	6	1	1	21911	6	1.1447e-09	0.000495	8
DPM2	6	1	1	21908	6	1.7705e-09	0.000495	9
TXNDC11	6	1	1	21909	6	1.9154e-08	0.000495	10
ALG12	6	0.48008	1	8328	6	4.0056e-08	0.0009	11
SMG7	6	1	1	21907	6	5.7672e-08	0.001238	12
UBE2G2	6	0.76181	1	14864	6	1.5295e-07	0.002666	13
ALG3	6	0.27848	0.900069	6703	6	3.0969e-07	0.00297	14
P4HB	6	0.48008	1	8605	6	3.5481e-07	0.00297	15
CASC3	6	0.096289	0.83025	2431	6	8.4638e-06	0.047958	16
DERL2	6	0.020414	0.810563	826	6	9.5173e-06	0.048631	17
KDM5D	6	0.071592	0.83025	1922	6	2.4309e-05	0.113036	18
DPM1	6	0.80476	1	16048	6	3.7238e-05	0.15581	19
PPP1R3B	6	0.26868	0.890063	6504	6	4.213e-05	0.164309	20
ALG9	6	0.05967	0.83025	1728	6	4.3636e-05	0.164309	21
SSRP1	6	0.16302	0.83025	3618	6	4.6932e-05	0.170342	22
SVOPL	6	0.78866	1	15616	6	7.2925e-05	0.244843	23
hsa-mir-6866	4	0.86075	1	17609	4	7.5182e-05	0.244843	24
CEP350	6	0.48008	1	10279	6	8.0342e-05	0.251287	25
PTPRK	6	0.48008	1	9213	6	0.0001057	0.303313	26
hsa-mir-4464	4	0.75496	1	14610	4	0.00011344	0.312981	27
BUB3	6	0.76181	1	14866	6	0.00013125	0.34459	28
UTP20	6	0.7252	1	13792	6	0.00021876	0.525947	29
ANKRD27	6	0.69263	1	12928	6	0.00022878	0.526898	30
STXBP6	6	0.66285	1	12089	6	0.00026737	0.576578	31
hsa-mir-379	4	0.99064	1	21561	4	0.00027318	0.576578	32
hsa-mir-671	4	0.35341	0.981597	7884	4	0.00029034	0.591509	33
GPC6	6	0.23305	0.861273	5863	6	0.00032589	0.629732	34
RNASE12	6	0.88321	1	18264	6	0.00036458	0.661359	35
hsa-mir-483	4	0.013656	0.810563	663	4	0.00037269	0.661359	36
IAH1	6	0.82857	1	16719	6	0.00037729	0.661359	37
POMC	6	0.96892	1	20833	6	0.0003978	0.662748	38
GSE1	6	0.91179	1	19113	6	0.00040344	0.662748	39
RLIM	6	0.30459	0.915092	7134	6	0.00041318	0.662748	40
EIF2AK3	6	0.99396	1	21681	6	0.00043806	0.662828	41
HIST1H2BH	6	0.25932	0.88575	6343	6	0.00044539	0.662828	42
TCEANC2	6	0.0052181	0.621654	236	6	0.00045467	0.662828	43
HKDC1	6	0.0068356	0.621654	278	6	0.00046178	0.662828	44
PODNL1	6	0.96281	1	20641	6	0.00046709	0.662828	45
FAM47A	6	0.76521	1	14967	6	0.00047281	0.662828	46
CDC123	6	0.17301	0.83025	3745	6	0.00048907	0.664501	47
OPA3	6	0.70428	1	13220	6	0.00049783	0.664501	48
RPP14	6	0.30459	0.915092	7191	6	0.00051038	0.666094	49
MBNL1	6	0.83681	1	16946	6	0.00052308	0.667624	50
KRT25	6	0.71327	1	13502	6	0.00055449	0.69006	51
DHRS7B	6	0.66285	1	12071	6	0.00057355	0.700781	52
RAB26	6	0.67609	1	12381	6	0.00061414	0.730899	53
FUT4	6	0.82627	1	16640	6	0.00065616	0.768152	54
EPHA6	6	0.61188	1	10756	6	0.00071087	0.808011	55
hsa-mir-4678	4	0.0097297	0.74757	544	4	0.00079386	0.839985	56
RSPO1	6	0.21367	0.840626	5414	6	0.00080193	0.839985	57
TRMT11	6	0.68457	1	12658	6	0.00082006	0.839985	58
hsa-mir-3714	4	0.023022	0.83025	1048	4	0.00082625	0.839985	59
IBA57	6	0.94139	1	20007	6	0.00083936	0.839985	60
ZNF654	6	0.97393	1	20989	6	0.00085051	0.839985	61
PTPRG	6	0.16302	0.83025	3510	6	0.00086009	0.839985	62
MPPE1	6	0.48008	1	10322	6	0.00086624	0.839985	63
STK32A	6	0.64108	1	11529	6	0.00087314	0.839985	64
GRAMD1A	6	0.71715	1	13555	6	0.00088077	0.839985	65
NUP107	6	0.85363	1	17460	6	0.0008991	0.842409	66
MAPK6	6	0.98295	1	21279	6	0.00093434	0.851414	67
SPEM1	6	0.14321	0.83025	3247	6	0.00095052	0.851414	68
FAM136A	6	0.99292	1	21637	6	0.00096856	0.851414	69
REST	6	0.74239	1	14248	6	0.00097048	0.851414	70
KRTAP10-7	6	0.79412	1	15785	6	0.00099626	0.857798	71
ZNF566	6	0.99544	1	21725	6	0.0010346	0.857798	72
CREB3L2	6	0.48008	1	10092	6	0.0010604	0.857798	73
PADI3	6	0.98746	1	21431	6	0.0010714	0.857798	74
EHBP1	6	0.96709	1	20781	6	0.0010934	0.857798	75
CCNI	6	0.17301	0.83025	3678	6	0.0010987	0.857798	76
KLHL33	6	0.83468	1	16900	6	0.0011212	0.857798	77
MED12L	6	0.95691	1	20479	6	0.0011297	0.857798	78
RPL11	6	0.026892	0.83025	1108	6	0.001142	0.857798	79
L1CAM	6	0.68866	1	12759	6	0.0011555	0.857798	80
ETNK1	6	0.82857	1	16712	6	0.0011692	0.857798	81
PRKCE	6	0.69668	1	12947	6	0.0012194	0.857798	82
ELF3	6	0.82627	1	16682	6	0.001223	0.857798	83
COPS6	6	0.71327	1	13427	6	0.0012261	0.857798	84
MMD	6	0.85915	1	17581	6	0.0012629	0.857798	85
ZNF619	6	0.9421	1	20029	6	0.0012877	0.857798	86
LSM3	6	0.20286	0.83025	5311	6	0.0012937	0.857798	87
GLT6D1	6	0.05967	0.83025	1693	6	0.0013067	0.857798	88
CTH	6	0.8415	1	17068	6	0.0013334	0.857798	89
OR2T11	6	0.73577	1	14124	6	0.0013363	0.857798	90
STMN3	6	0.30459	0.915092	7253	6	0.0013603	0.857798	91
PSMD3	6	0.10946	0.83025	2642	6	0.0013848	0.857798	92
STRBP	6	0.89212	1	18500	6	0.0013921	0.857798	93
CIB1	6	0.69668	1	13027	6	0.0014173	0.857798	94
FAM21C	6	0.48008	1	9013	6	0.0014334	0.857798	95
MPDZ	6	0.99979	1	21901	6	0.0014404	0.857798	96
SPACA4	6	0.85363	1	17441	6	0.0014427	0.857798	97
TTI2	6	0.75841	1	14735	6	0.0014707	0.857798	98
HOXD3	6	0.99975	1	21899	6	0.0014731	0.857798	99
SPDEF	6	0.24131	0.870898	5993	6	0.0014819	0.857798	100
ZNF574	6	0.071592	0.83025	1900	6	0.0015305	0.857798	101
SH3TC1	6	0.48008	1	8593	6	0.0015394	0.857798	102
CCDC33	6	0.90947	1	19070	6	0.0015519	0.857798	103
RIPK3	6	0.76521	1	14949	6	0.0015538	0.857798	104
HLA-DQA1	6	0.13227	0.83025	3081	6	0.0015587	0.857798	105
DNER	6	0.30459	0.915092	7174	6	0.0015707	0.857798	106
PROP1	6	0.93884	1	19936	6	0.0015731	0.857798	107
KRTAP1-1	6	0.67167	1	12349	6	0.0015743	0.857798	108
PSMD11	6	0.034333	0.83025	1263	6	0.001579	0.857798	109
IFI35	6	0.94804	1	20205	6	0.0016276	0.869196	110
VWDE	6	0.083253	0.83025	2068	6	0.0016441	0.869196	111
SLITRK5	6	0.95911	1	20541	6	0.0016762	0.869196	112
C4orf6	6	0.67609	1	12424	6	0.0016904	0.869196	113
SNAPC2	6	0.73896	1	14223	6	0.0016914	0.869196	114
SPRY1	6	0.020414	0.810563	926	6	0.0017116	0.869196	115
SLC26A1	6	0.0021975	0.621654	113	6	0.0017141	0.869196	116
CCDC104	6	0.81459	1	16377	6	0.0017732	0.892401	117
UGT8	6	0.89503	1	18608	6	0.0018154	0.902197	118
CTNNBIP1	6	0.48008	1	8848	6	0.0018218	0.902197	119
OR52J3	6	0.84801	1	17279	6	0.0018978	0.911164	120
BECN1	6	0.99745	1	21800	6	0.0018979	0.911164	121
UCHL1	6	0.91906	1	19359	6	0.0019036	0.911164	122
TECRL	6	0.75198	1	14558	6	0.0019189	0.911164	123
ZRSR2	6	0.25034	0.876633	6191	6	0.0019244	0.911164	124
ZNF212	6	0.15306	0.83025	3315	6	0.0019539	0.911164	125
APOF	6	0.93171	1	19716	6	0.0019674	0.911164	126
SLC35G5	6	0.98924	1	21508	6	0.0019701	0.911164	127
ZMYM1	6	0.86487	1	17738	6	0.002016	0.925549	128
PCNA	6	0.48008	1	8127	6	0.0020645	0.93258	129
KIAA0226	6	0.64965	1	11795	6	0.0020979	0.93258	130
LAMB1	6	0.083253	0.83025	2052	6	0.002113	0.93258	131
ZNF345	6	0.86305	1	17695	6	0.0021616	0.93258	132
UPF3B	6	0.020414	0.810563	872	6	0.0021658	0.93258	133
DUOX1	6	0.92433	1	19525	6	0.0021804	0.93258	134
hsa-mir-1260a	4	0.35341	0.981597	7775	4	0.002186	0.93258	135
KRTAP17-1	6	0.964	1	20671	6	0.0022586	0.93258	136
FAM171B	6	0.68457	1	12660	6	0.0023071	0.93258	137
hsa-mir-5090	4	0.21508	0.844343	5603	4	0.0023478	0.93258	138
ALYREF	6	0.88321	1	18254	6	0.0023479	0.93258	139
NFU1	6	0.8034	1	16011	6	0.0023557	0.93258	140
hsa-mir-921	4	0.88625	1	18326	4	0.0023839	0.93258	141
MIS18A	6	0.17301	0.83025	3702	6	0.0024042	0.93258	142
PTGDR2	6	0.026892	0.83025	1127	6	0.0024249	0.93258	143
CRB3	6	0.89639	1	18658	6	0.0024527	0.93258	144
ATPAF1	6	0.16302	0.83025	3487	6	0.0024941	0.93258	145
NPY5R	6	0.77446	1	15178	6	0.0025012	0.93258	146
NCLN	6	0.14321	0.83025	3128	6	0.0025153	0.93258	147
SLC44A1	6	0.24131	0.870898	5940	6	0.0025335	0.93258	148
HIGD1A	6	0.0090619	0.712606	531	6	0.0025497	0.93258	149
PLXNB3	6	0.096289	0.83025	2390	6	0.002558	0.93258	150
HNRNPA2B1	6	0.68036	1	12577	6	0.0025611	0.93258	151
BNIP3	6	0.84801	1	17268	6	0.0025982	0.93258	152
PDE4D	6	0.77126	1	15112	6	0.0026227	0.93258	153
ZNF223	6	0.27848	0.900069	6670	6	0.0026468	0.93258	154
C8orf4	6	0.8415	1	17087	6	0.0026953	0.93258	155
ZNF260	6	0.91597	1	19261	6	0.0027008	0.93258	156
UBE2D3	6	0.80959	1	16180	6	0.002726	0.93258	157
CNNM2	6	0.61677	1	10880	6	0.0027438	0.93258	158
OR2T1	6	0.67167	1	12266	6	0.0027449	0.93258	159
SPRY2	6	0.72867	1	13925	6	0.0027513	0.93258	160
ITGB4	6	0.97326	1	20966	6	0.0027923	0.935705	161
CLDN17	6	0.61188	1	10782	6	0.0028408	0.938044	162
NRARP	6	0.89769	1	18701	6	0.0028861	0.938044	163
KLB	6	0.69668	1	12948	6	0.0028893	0.938044	164
BPIFA3	6	0.99369	1	21669	6	0.0028958	0.938044	165
KCNK16	6	0.63181	1	11295	6	0.0029863	0.942662	166
AK9	6	0.93675	1	19874	6	0.0030008	0.942662	167
API5	6	0.85915	1	17584	6	0.0030273	0.942662	168
POU3F2	6	0.87695	1	18072	6	0.0030306	0.942662	169
BEGAIN	6	0.79659	1	15811	6	0.0030348	0.942662	170
NCCRP1	6	0.7993	1	15876	6	0.0031277	0.957704	171
OR52B2	6	0.99803	1	21825	6	0.0031803	0.95901	172
FAM208A	6	0.73577	1	14067	6	0.0031921	0.95901	173
TAF1D	6	0.7086	1	13275	6	0.0032092	0.95901	174
TMPRSS15	6	0.76521	1	14937	6	0.0032287	0.95901	175
RAB11FIP2	6	0.83911	1	17044	6	0.0033159	0.973419	176
TTC34	6	0.89212	1	18495	6	0.0033681	0.974942	177
SOST	6	0.6217	1	11050	6	0.0033742	0.974942	178
NAPA	6	0.48008	1	10084	6	0.0034227	0.977162	179
LEFTY2	6	0.48008	1	8733	6	0.0034596	0.977162	180
BTN3A3	6	0.23305	0.861273	5914	6	0.0034712	0.977162	181
hsa-mir-6824	4	0.96752	1	20786	4	0.0035444	0.978203	182
FAM83C	6	0.61677	1	10878	6	0.0035681	0.978203	183
ZNF146	6	0.19285	0.83025	4045	6	0.0036166	0.978203	184
PRRT3	6	0.93596	1	19841	6	0.0036316	0.978203	185
AGFG1	6	0.79412	1	15766	6	0.0036651	0.978203	186
BOLA1	6	0.48008	1	8756	6	0.003708	0.978203	187
SUV420H2	6	0.96062	1	20582	6	0.00373	0.978203	188
MICAL3	6	0.82164	1	16523	6	0.0037594	0.978203	189
NUDT16L1	6	0.6217	1	10965	6	0.003762	0.978203	190
C10orf111	6	0.48008	1	8319	6	0.0037853	0.978203	191
CRP	6	0.25932	0.88575	6319	6	0.0038105	0.978203	192
TFB2M	6	0.69668	1	13030	6	0.0038186	0.978203	193
MYO16	6	0.90836	1	19010	6	0.0038484	0.978203	194
DTYMK	6	0.19285	0.83025	4044	6	0.0039074	0.978203	195
ZSCAN10	6	0.71715	1	13608	6	0.0039534	0.978203	196
BNIPL	6	0.94476	1	20101	6	0.0039558	0.978203	197
SMCO4	6	0.75841	1	14705	6	0.003995	0.978203	198
CDC73	6	0.21367	0.840626	5435	6	0.0040043	0.978203	199
SSX1	6	0.096289	0.83025	2290	6	0.0040254	0.978203	200
hsa-mir-548a-1	4	0.46792	1	7906	4	0.0040371	0.978203	201
HIST4H4	6	0.87523	1	18023	6	0.004075	0.978203	202
RELA	6	0.48008	1	8459	6	0.0040788	0.978203	203
SUPT4H1	6	0.48008	1	8465	6	0.0041012	0.978203	204
ARMCX5	6	0.99918	1	21877	6	0.0041057	0.978203	205
PDE1A	6	0.87523	1	18012	6	0.0041211	0.978203	206
OR1S1	6	0.48008	1	9896	6	0.0041496	0.979409	207
OR6S1	6	0.82857	1	16745	6	0.0041981	0.980902	208
CCDC93	6	0.18292	0.83025	3957	6	0.0042465	0.980902	209
PITPNM3	6	0.48008	1	8262	6	0.004295	0.980902	210
GATA6	6	0.48008	1	8521	6	0.0043117	0.980902	211
RUNX3	6	0.19285	0.83025	4052	6	0.0043432	0.980902	212
CLVS2	6	0.12094	0.83025	2847	6	0.0043434	0.980902	213
CSNK1G1	6	0.48008	1	9583	6	0.0043919	0.980902	214
TSPAN17	6	0.87695	1	18068	6	0.0044146	0.980902	215
LRRC49	6	0.90482	1	18893	6	0.0044403	0.980902	216
hsa-mir-4512	4	0.66345	1	12127	4	0.0044492	0.980902	217
PLEKHG6	6	0.71715	1	13587	6	0.0044544	0.980902	218
GLCCI1	6	0.9558	1	20439	6	0.0044887	0.980982	219
hsa-mir-6871	4	0.66034	1	12023	4	0.0045138	0.980982	220
CD22	6	0.76827	1	15026	6	0.0045372	0.980982	221
SLC12A2	6	0.69668	1	13018	6	0.0045856	0.98468	222
TSSC4	6	0.68866	1	12794	6	0.004634	0.987217	223
ARIH2	6	0.99222	1	21615	6	0.0046767	0.987217	224
FLYWCH2	6	0.85548	1	17508	6	0.0046825	0.987217	225
hsa-mir-302b	4	0.77941	1	15317	4	0.0047399	0.988282	226
ADAMTS12	6	0.83468	1	16892	6	0.0048499	0.988282	227
SLC5A6	6	0.71897	1	13626	6	0.0048762	0.988282	228
BNIP2	6	0.96826	1	20820	6	0.0049246	0.988282	229
ZNF276	6	0.91067	1	19080	6	0.004973	0.988282	230
UBAP2L	6	0.94407	1	20076	6	0.0050049	0.988282	231
FRAS1	6	0.9376	1	19883	6	0.0050345	0.988282	232
USP12	6	0.98295	1	21283	6	0.0050472	0.988282	233
MMP26	6	0.70428	1	13235	6	0.0050514	0.988282	234
NLGN1	6	0.63181	1	11350	6	0.0051024	0.988282	235
IFNL2	6	0.69263	1	12936	6	0.005111	0.988282	236
HADHA	6	0.7005	1	13067	6	0.0051183	0.988282	237
IL18BP	6	0.9904	1	21551	6	0.0051238	0.988282	238
CISD3	6	0.096289	0.83025	2279	6	0.0051667	0.988282	239
ZSCAN2	6	0.80476	1	16083	6	0.0051751	0.988282	240
SNX25	6	0.25932	0.88575	6351	6	0.0051923	0.988282	241
SGPP2	6	0.98195	1	21252	6	0.0051966	0.988282	242
PALM3	6	0.99606	1	21744	6	0.0052151	0.988282	243
PTPN12	5	0.82944	1	16756	5	0.0052357	0.988282	244
HIST1H2BF	6	0.74239	1	14292	6	0.0052439	0.988282	245
hsa-mir-1267	4	0.65721	1	11929	4	0.0052566	0.988282	246
TUBB	6	0.94407	1	20086	6	0.0052635	0.988282	247
hsa-mir-522	4	0.082344	0.83025	2017	4	0.0052888	0.988282	248
SERPINB2	6	0.76181	1	14860	6	0.0053524	0.991545	249
CYP46A1	6	0.99744	1	21798	6	0.0053603	0.991545	250
PDLIM1	6	0.48008	1	8645	6	0.0054087	0.995793	251
EPS8L1	6	0.99771	1	21812	6	0.0054442	0.995793	252
NUDT8	6	0.26868	0.890063	6480	6	0.0054571	0.995793	253
CCDC113	6	0.85727	1	17515	6	0.005528	0.99585	254
FAM195B	6	0.23305	0.861273	5838	6	0.0055857	0.99585	255
KSR1	6	0.27848	0.900069	6657	6	0.0056023	0.99585	256
B3GALT1	6	0.034333	0.83025	1308	6	0.0056507	0.99585	257
BBS9	6	0.21367	0.840626	5477	6	0.0056794	0.99585	258
hsa-mir-6864	4	0.074372	0.83025	2007	4	0.0057407	0.99585	259
MAP3K10	6	0.99922	1	21881	6	0.0057474	0.99585	260
KDM4E	6	0.91597	1	19249	6	0.0057958	0.99585	261
MTMR6	6	0.04748	0.83025	1590	6	0.0058055	0.99585	262
KHDRBS2	6	0.97471	1	21016	6	0.0058418	0.99585	263
SMCO2	6	0.15306	0.83025	3389	6	0.0058442	0.99585	264
GNPAT	6	0.98768	1	21441	6	0.0058555	0.99585	265
IKZF2	6	0.83911	1	17015	6	0.0058919	0.99585	266
hsa-mir-651	4	0.5198	1	10510	4	0.0059021	0.99585	267
USP6NL	6	0.020414	0.810563	852	6	0.0059193	0.99585	268
SGK223	6	0.92009	1	19383	6	0.0059409	0.99585	269
KLRF1	6	0.92721	1	19610	6	0.0060248	0.99585	270
C20orf194	6	0.84383	1	17137	6	0.0060377	0.99585	271
KRTAP10-12	6	0.28741	0.903843	6823	6	0.0060861	0.99585	272
AREG	6	0.24131	0.870898	5975	6	0.006122	0.99585	273
RAB6B	6	0.97853	1	21148	6	0.0061344	0.99585	274
VAMP5	6	0.99721	1	21789	6	0.0061359	0.99585	275
TMC4	6	0.90358	1	18859	6	0.0061685	0.99585	276
AKAP6	6	0.99008	1	21532	6	0.0061964	0.99585	277
EBI3	6	0.91389	1	19201	6	0.0062312	0.99585	278
SRRM1	6	0.75841	1	14784	6	0.006262	0.99585	279
ARHGEF9	6	0.88164	1	18187	6	0.0062996	0.99585	280
SENP1	6	0.95691	1	20472	6	0.0063279	0.99585	281
GRIA4	6	0.87523	1	18018	6	0.0063467	0.99585	282
MMP14	6	0.75198	1	14518	6	0.0063763	0.99585	283
CYP4F12	6	0.18292	0.83025	3951	6	0.0064177	0.99585	284
CPLX3	6	0.76181	1	14885	6	0.006473	0.99585	285
ATL2	6	0.034333	0.83025	1326	6	0.0064844	0.99585	286
PROX1	6	0.93088	1	19695	6	0.0065213	0.99585	287
UQCRC2	6	0.93261	1	19744	6	0.0065753	0.99585	288
hsa-mir-6085	4	0.06527	0.83025	1823	4	0.0065795	0.99585	289
APBA3	6	0.67609	1	12471	6	0.006618	0.99585	290
TSLP	6	0.14321	0.83025	3153	6	0.0066571	0.99585	291
TRIM16	6	0.029066	0.83025	1164	6	0.0067443	0.99585	292
hsa-mir-6783	4	0.35341	0.981597	7484	4	0.0068053	0.99585	293
PGK1	6	0.7086	1	13327	6	0.0068076	0.99585	294
PROM2	6	0.88321	1	18227	6	0.0068598	0.99585	295
TTC40	6	0.85915	1	17574	6	0.0069081	0.99585	296
MRPL12	6	0.034333	0.83025	1378	6	0.0069105	0.99585	297
AASDHPPT	6	0.05967	0.83025	1768	6	0.0069548	0.99585	298
CEP72	6	0.48008	1	8260	6	0.0069597	0.99585	299
ACTRT3	6	0.48008	1	10106	6	0.0070048	0.99585	300
PHF21A	6	0.30459	0.915092	7279	6	0.0070531	0.99585	301
ALPL	6	0.93132	1	19713	6	0.0070587	0.99585	302
LUZP6	5	0.88235	1	18222	5	0.0070902	0.99585	303
TNFSF11	6	0.87523	1	18034	6	0.0071134	0.99585	304
MGAT4A	6	0.63181	1	11269	6	0.0071333	0.99585	305
NSFL1C	6	0.80959	1	16207	6	0.0071498	0.99585	306
IGSF9	6	0.81459	1	16374	6	0.0071833	0.99585	307
ALKBH3	6	0.23305	0.861273	5793	6	0.0071981	0.99585	308
MICB	6	0.29607	0.909531	7011	6	0.0072033	0.99585	309
LRRFIP1	6	0.48008	1	8348	6	0.0072384	0.99585	310
KANK1	6	0.3129	0.921425	7406	6	0.0072464	0.99585	311
ZIM3	6	0.10946	0.83025	2520	6	0.0072636	0.99585	312
GLRA2	6	0.071592	0.83025	1849	6	0.0072686	0.99585	313
CTSD	6	0.69668	1	13049	6	0.0072947	0.99585	314
CDC26	6	0.7086	1	13284	6	0.0073746	0.99585	315
UBR5	6	0.84599	1	17189	6	0.0073797	0.99585	316
ZMYND12	6	0.95441	1	20407	6	0.0073949	0.99585	317
HOXC13	6	0.23305	0.861273	5833	6	0.0074	0.99585	318
GALM	6	0.69263	1	12859	6	0.0074397	0.99585	319
LRRC47	6	0.95149	1	20333	6	0.0074457	0.99585	320
ARL13B	6	0.083253	0.83025	2119	6	0.0074508	0.99585	321
hsa-mir-6751	4	0.59849	1	10655	4	0.0075113	0.99585	322
KCNH8	6	0.83069	1	16816	6	0.0075363	0.99585	323
EYA2	6	0.48008	1	8084	6	0.0075846	0.99585	324
TMEM101	6	0.88321	1	18235	6	0.007633	0.99585	325
LOC389895	6	0.83069	1	16788	6	0.0076813	0.99585	326
ZNF341	6	0.85727	1	17529	6	0.0077126	0.99585	327
HSD17B6	6	0.79659	1	15848	6	0.0077296	0.99585	328
AIFM3	6	0.75841	1	14750	6	0.0077644	0.99585	329
hsa-mir-4774	4	0.61575	1	10821	4	0.0078368	0.99585	330
LRP12	6	0.96489	1	20704	6	0.0078999	0.99585	331
ZNF189	6	0.083253	0.83025	2104	6	0.0079418	0.99585	332
OR5P2	6	0.083253	0.83025	2122	6	0.007968	0.99585	333
LARP7	6	0.12094	0.83025	2713	6	0.0079711	0.99585	334
hsa-mir-1587	4	0.1331	0.83025	3084	4	0.0080337	0.99585	335
hsa-mir-137	4	0.040187	0.83025	1419	4	0.0080945	0.99585	336
GALNT11	6	0.76827	1	15030	6	0.0081104	0.99585	337
PLA2G3	6	0.99383	1	21675	6	0.0081157	0.99585	338
COMMD2	6	0.83468	1	16896	6	0.0081642	0.99585	339
hsa-mir-1302-4	4	0.73875	1	14155	4	0.0081912	0.99585	340
AGO4	6	0.7993	1	15907	6	0.0082125	0.99585	341
LIPF	6	0.63181	1	11337	6	0.0082167	0.99585	342
EIF4A3	6	0.48008	1	9364	6	0.0082608	0.99585	343
LOC339862	6	0.76521	1	14929	6	0.0082754	0.99585	344
hsa-mir-655	4	0.056302	0.83025	1620	4	0.0082878	0.99585	345
MORN3	6	0.78309	1	15444	6	0.0083091	0.99585	346
CHMP5	6	0.0068356	0.621654	424	6	0.0083129	0.99585	347
CCDC90B	6	0.62698	1	11231	6	0.008345	0.99585	348
ACO2	6	0.88321	1	18243	6	0.0083504	0.99585	349
SLC44A4	6	0.99853	1	21844	6	0.0083574	0.99585	350
SUMO3	6	0.73741	1	14152	6	0.0083934	0.99585	351
HIPK2	6	0.67609	1	12483	6	0.0083988	0.99585	352
KBTBD6	6	0.97893	1	21161	6	0.0084056	0.99585	353
ARHGEF5	6	0.22412	0.852359	5631	6	0.0084473	0.99585	354
SMIM4	6	0.3129	0.921425	7346	6	0.0084527	0.99585	355
BPIFB4	6	0.25034	0.876633	6152	6	0.0084539	0.99585	356
CD9	6	0.91389	1	19184	6	0.0084851	0.99585	357
FLJ25363	6	0.034333	0.83025	1259	6	0.0085068	0.99585	358
VPS29	6	0.95911	1	20537	6	0.0085505	0.99585	359
hsa-mir-6817	4	0.92037	1	19406	4	0.0085657	0.99585	360
SLC34A2	6	0.77446	1	15192	6	0.008647	0.99585	361
CHST11	6	0.97326	1	20962	6	0.0086953	0.99585	362
TRPC6	6	0.7086	1	13343	6	0.0087028	0.99585	363
hsa-mir-4515	4	0.35341	0.981597	7588	4	0.0087709	0.99585	364
FNBP1L	6	0.8787	1	18131	6	0.0087918	0.99585	365
TIFA	6	0.89212	1	18503	6	0.0088677	0.99585	366
C5orf28	6	0.70428	1	13179	6	0.0088883	0.99585	367
TNFAIP8L1	6	0.48008	1	8770	6	0.0088953	0.99585	368
KLHL38	6	0.8787	1	18113	6	0.0089366	0.99585	369
TNFRSF6B	6	0.20286	0.83025	5297	6	0.0089562	0.99585	370
CNOT11	6	0.48008	1	8544	6	0.0089848	0.99585	371
hsa-mir-518a-2	4	0.1331	0.83025	3095	4	0.0089962	0.99585	372
C11orf73	6	0.88164	1	18198	6	0.0090331	0.99585	373
hsa-mir-4269	4	0.71754	1	13621	4	0.0090606	0.99585	374
RBM48	6	0.13227	0.83025	2969	6	0.0090813	0.99585	375
ZNF441	6	0.9437	1	20073	6	0.0090842	0.99585	376
TSSK1B	6	0.99033	1	21547	6	0.0090954	0.99585	377
hsa-mir-4466	4	0.0016427	0.621654	97	4	0.009125	0.99585	378
SYNPO	6	0.0068356	0.621654	292	6	0.0091296	0.99585	379
EPHX1	6	0.98817	1	21462	6	0.0091778	0.99585	380
CKMT2	6	0.90836	1	19018	6	0.0091962	0.99585	381
TCEB1	6	0.16302	0.83025	3521	6	0.0092261	0.99585	382
RANBP1	6	0.95523	1	20421	6	0.0092412	0.99585	383
KRTAP10-6	6	0.016797	0.810563	704	6	0.0092693	0.99585	384
C19orf25	6	0.78603	1	15537	6	0.0093226	0.99585	385
hsa-let-7a-1	4	0.2022	0.83025	5216	4	0.0093376	0.99585	386
YPEL3	6	0.99131	1	21581	6	0.0093708	0.99585	387
SSFA2	6	0.18292	0.83025	3944	6	0.0093824	0.99585	388
MAP3K2	6	0.88784	1	18382	6	0.0093937	0.99585	389
NAA10	6	0.72695	1	13846	6	0.0094107	0.99585	390
CNTFR	6	0.6217	1	10973	6	0.009419	0.99585	391
CHD8	6	0.98637	1	21391	6	0.0094562	0.99585	392
hsa-mir-3665	4	0.11187	0.83025	2667	4	0.0095434	0.99585	393
PARP16	6	0.48008	1	8310	6	0.0095588	0.99585	394
KLHDC9	6	0.94139	1	20020	6	0.0095637	0.99585	395
PRCP	6	0.6454	1	11629	6	0.0095817	0.99585	396
LDHB	6	0.48008	1	10196	6	0.009612	0.99585	397
TM7SF3	6	0.91281	1	19176	6	0.0096333	0.99585	398
QSER1	6	0.62698	1	11226	6	0.0096505	0.99585	399
PHF10	6	0.48008	1	8505	6	0.0098049	0.99585	400
hsa-mir-6070	4	0.056302	0.83025	1623	4	0.0098973	0.99585	401
PAPOLB	6	0.62698	1	11203	6	0.0098988	0.99585	402
hsa-mir-1302-8	4	0.16815	0.83025	3651	4	0.0099118	0.99585	403
FGA	6	0.87157	1	17934	6	0.0099279	0.99585	404
RAPGEF3	6	0.13227	0.83025	2923	6	0.0099495	0.99585	405
LCP2	6	0.67167	1	12309	6	0.0099745	0.99585	406
CILP2	6	0.071592	0.83025	1942	6	0.0099977	0.99585	407
SLA2	6	0.034333	0.83025	1253	6	0.010015	0.99585	408
PYGO1	6	0.96929	1	20847	6	0.010046	0.99585	409
TULP2	6	0.0068356	0.621654	393	6	0.01005	0.99585	410
FGF9	6	0.96586	1	20735	6	0.01008	0.99585	411
ARHGDIB	6	0.96355	1	20666	6	0.010094	0.99585	412
COL13A1	6	0.04748	0.83025	1445	6	0.010142	0.99585	413
PTGER1	6	0.48008	1	8383	6	0.010144	0.99585	414
RPA1	6	0.65436	1	11827	6	0.010156	0.99585	415
SRC	6	0.86305	1	17674	6	0.010197	0.99585	416
MLLT11	6	0.083253	0.83025	2171	6	0.010239	0.99585	417
AHSG	6	0.67167	1	12327	6	0.01028	0.99585	418
SCG5	6	0.67609	1	12371	6	0.010287	0.99585	419
ZNF730	6	0.93921	1	19953	6	0.010309	0.99585	420
RNF167	6	0.25034	0.876633	6144	6	0.010335	0.99585	421
hsa-mir-6721	4	0.9001	1	18741	4	0.010348	0.99585	422
RDH5	6	0.79412	1	15775	6	0.010383	0.99585	423
CYP3A43	6	0.020414	0.810563	908	6	0.010432	0.99585	424
PLCD4	6	0.8787	1	18136	6	0.010452	0.99585	425
CCDC88B	6	0.71715	1	13574	6	0.01047	0.99585	426
CLASP2	6	0.61188	1	10812	6	0.01048	0.99585	427
ING5	6	0.915	1	19231	6	0.010528	0.99585	428
hsa-mir-548ae-1	4	0.14028	0.83025	3107	4	0.010544	0.99585	429
C19orf24	6	0.91597	1	19254	6	0.010576	0.99585	430
ZNF830	6	0.73577	1	14120	6	0.010589	0.99585	431
RPS20	6	0.16302	0.83025	3642	6	0.010601	0.99585	432
TEKT3	6	0.83911	1	17050	6	0.010613	0.99585	433
DERA	6	0.7252	1	13796	6	0.010643	0.99585	434
hsa-mir-548i-2	4	0.35341	0.981597	7613	4	0.010671	0.99585	435
RPL26	6	0.69263	1	12918	6	0.010673	0.99585	436
OR8H1	6	0.69263	1	12850	6	0.010721	0.99585	437
ACADSB	6	0.81208	1	16287	6	0.010769	0.99585	438
POLQ	6	0.69263	1	12866	6	0.010788	0.99585	439
hsa-mir-15b	4	0.81784	1	16442	4	0.010792	0.99585	440
LY86	6	0.93261	1	19757	6	0.010812	0.99585	441
INTS9	6	0.74239	1	14257	6	0.010824	0.99585	442
GTF2F1	6	0.020414	0.810563	870	6	0.010962	0.99585	443
HLX	6	0.20286	0.83025	5248	6	0.010964	0.99585	444
hsa-mir-6796	4	0.031909	0.83025	1219	4	0.011006	0.99585	445
DRGX	6	0.48008	1	8932	6	0.011058	0.99585	446
VPS37C	6	0.22412	0.852359	5662	6	0.011061	0.99585	447
VGLL1	6	0.9995	1	21888	6	0.011086	0.99585	448
TMEM155	6	0.29607	0.909531	6971	6	0.011092	0.99585	449
GPAT2	6	0.78013	1	15323	6	0.011106	0.99585	450
hsa-mir-3189	4	0.87605	1	18060	4	0.011116	0.99585	451
ANKRD30B	6	0.77446	1	15194	6	0.011141	0.99585	452
R3HDM2	6	0.95911	1	20540	6	0.011147	0.99585	453
FAM98A	6	0.034333	0.83025	1387	6	0.011181	0.99585	454
MMP16	6	0.91389	1	19190	6	0.011202	0.99585	455
TNFAIP3	6	0.48008	1	8774	6	0.011251	0.99585	456
NBAS	6	0.91179	1	19121	6	0.011299	0.99585	457
CXCL2	6	0.48008	1	9440	6	0.011347	0.99585	458
DUSP8	6	0.17301	0.83025	3714	6	0.011395	0.99585	459
ZYG11B	6	0.68457	1	12677	6	0.011406	0.99585	460
FBXO21	6	0.8787	1	18130	6	0.011431	0.99585	461
SLC43A2	6	0.99474	1	21699	6	0.011443	0.99585	462
THUMPD3	6	0.73577	1	14087	6	0.011491	0.99585	463
CLPS	6	0.68457	1	12636	6	0.011537	0.99585	464
OR10G2	6	0.48008	1	7933	6	0.01154	0.99585	465
DMGDH	6	0.82398	1	16604	6	0.011588	0.99585	466
RABL2A	6	0.48008	1	8334	6	0.011599	0.99585	467
ARMCX4	6	0.96163	1	20611	6	0.011606	0.99585	468
POLR2D	6	0.20286	0.83025	5286	6	0.011636	0.99585	469
ACSF3	6	0.9942	1	21690	6	0.011668	0.99585	470
CYP3A4	6	0.48008	1	8008	6	0.011794	0.99585	471
RAPSN	6	0.48008	1	10159	6	0.011819	0.99585	472
LRRC14	6	0.65876	1	11971	6	0.011828	0.99585	473
FKBP14	6	0.48008	1	8356	6	0.011888	0.99585	474
RFX1	6	0.69263	1	12912	6	0.011925	0.99585	475
TMED4	6	0.25034	0.876633	6190	6	0.011945	0.99585	476
FHL5	6	0.020414	0.810563	951	6	0.011973	0.99585	477
PRCD	6	0.034333	0.83025	1293	6	0.011977	0.99585	478
AAMP	6	0.85363	1	17456	6	0.011987	0.99585	479
hsa-mir-5096	4	0.50749	1	10495	4	0.011987	0.99585	480
POMGNT1	6	0.82627	1	16632	6	0.012021	0.99585	481
H2BFM	6	0.73577	1	14112	6	0.012053	0.99585	482
SRSF8	6	0.7005	1	13075	6	0.012069	0.99585	483
TAF3	6	0.74878	1	14487	6	0.012085	0.99585	484
hsa-mir-6759	4	0.82019	1	16499	4	0.012115	0.99585	485
SPAST	6	0.78603	1	15488	6	0.012117	0.99585	486
TMEM139	6	0.94407	1	20087	6	0.012136	0.99585	487
SLC22A5	6	0.65436	1	11887	6	0.012149	0.99585	488
RAD51	6	0.67609	1	12434	6	0.012165	0.99585	489
AMD1	6	0.14321	0.83025	3146	6	0.012168	0.99585	490
SAGE1	6	0.98867	1	21489	6	0.012174	0.99585	491
hsa-mir-6502	3	0.9748	1	21017	3	0.01219	0.99585	492
STX4	6	0.29607	0.909531	6982	6	0.012213	0.99585	493
NFAT5	6	0.7086	1	13385	6	0.012251	0.99585	494
PKDCC	6	0.23305	0.861273	5802	6	0.012258	0.99585	495
MAGEA3	6	0.63633	1	11373	6	0.012283	0.99585	496
FAM89A	6	0.90358	1	18855	6	0.012302	0.99585	497
ANAPC4	6	0.22412	0.852359	5704	6	0.01231	0.99585	498
TFCP2L1	6	0.70644	1	13267	6	0.012341	0.99585	499
GPRIN1	6	0.65876	1	11979	6	0.012358	0.99585	500
CLMP	6	0.915	1	19225	6	0.012392	0.99585	501
KCNS2	6	0.88026	1	18159	6	0.012454	0.99585	502
C19orf52	6	0.48008	1	9819	6	0.012476	0.99585	503
MCAM	6	0.9061	1	18934	6	0.012515	0.99585	504
KRTAP21-1	6	0.85363	1	17436	6	0.01256	0.99585	505
GFER	6	0.14321	0.83025	3190	6	0.012646	0.99585	506
C10orf54	6	0.13227	0.83025	2978	6	0.012671	0.99585	507
DLK1	6	0.68036	1	12557	6	0.012695	0.99585	508
PI4K2A	6	0.25034	0.876633	6159	6	0.012743	0.99585	509
HSF1	6	0.48008	1	10165	6	0.012749	0.99585	510
AK8	6	0.68036	1	12590	6	0.012769	0.99585	511
OR7E24	6	0.98836	1	21473	6	0.012788	0.99585	512
PAK2	6	0.71715	1	13564	6	0.012791	0.99585	513
ORC3	6	0.48008	1	9699	6	0.012834	0.99585	514
NCAPH2	6	0.22412	0.852359	5620	6	0.012839	0.99585	515
BANP	6	0.83069	1	16814	6	0.012867	0.99585	516
AP3S2	6	0.48008	1	8790	6	0.012886	0.99585	517
FAM3B	6	0.15306	0.83025	3339	6	0.012893	0.99585	518
PIP5K1B	6	0.48008	1	8021	6	0.0129	0.99585	519
SESTD1	6	0.97199	1	20925	6	0.012906	0.99585	520
ITGA5	6	0.026892	0.83025	1122	6	0.012935	0.99585	521
ZFP57	6	0.25034	0.876633	6219	6	0.012978	0.99585	522
CLRN2	6	0.17301	0.83025	3719	6	0.012983	0.99585	523
LRP6	6	0.98787	1	21449	6	0.013011	0.99585	524
ZNF579	6	0.92331	1	19502	6	0.013031	0.99585	525
OR4K1	6	0.93921	1	19959	6	0.013079	0.99585	526
IGFBP3	6	0.7086	1	13373	6	0.013084	0.99585	527
ISG20	6	0.73236	1	14037	6	0.01309	0.99585	528
hsa-mir-1179	4	0.69141	1	12831	4	0.013094	0.99585	529
OXSR1	6	0.23305	0.861273	5775	6	0.013163	0.99585	530
DOLK	6	0.083253	0.83025	2160	6	0.013175	0.99585	531
OXCT2	6	0.26868	0.890063	6547	6	0.013224	0.99585	532
DLX5	6	0.083253	0.83025	2177	6	0.013229	0.99585	533
TET1	6	0.83572	1	16934	6	0.013243	0.99585	534
CHAC1	6	0.7252	1	13797	6	0.013272	0.99585	535
KAT7	6	0.19285	0.83025	4135	6	0.01332	0.99585	536
KIAA1407	6	0.85177	1	17397	6	0.013342	0.99585	537
RICTOR	6	0.84801	1	17273	6	0.013368	0.99585	538
PSEN1	6	0.19285	0.83025	4144	6	0.013416	0.99585	539
FLT4	6	0.14321	0.83025	3252	6	0.013436	0.99585	540
MUTYH	6	0.75198	1	14513	6	0.013469	0.99585	541
HIP1R	6	0.81459	1	16362	6	0.013512	0.99585	542
hsa-mir-105-2	4	0.11895	0.83025	2691	4	0.013528	0.99585	543
LRP8	6	0.71327	1	13493	6	0.013543	0.99585	544
RPL39	6	0.48008	1	8424	6	0.013556	0.99585	545
hsa-mir-378h	4	0.96201	1	20619	4	0.01356	0.99585	546
TRIP10	6	0.18292	0.83025	3905	6	0.013608	0.99585	547
KRT78	6	0.86305	1	17712	6	0.013698	0.99585	548
THSD7B	6	0.94476	1	20109	6	0.013704	0.99585	549
FAM134C	6	0.98709	1	21416	6	0.013725	0.99585	550
hsa-mir-548u	4	0.70713	1	13271	4	0.013784	0.99585	551
AKIRIN1	6	0.77126	1	15141	6	0.013785	0.99585	552
BRPF1	6	0.19285	0.83025	4122	6	0.0138	0.99585	553
ZNF592	6	0.84801	1	17284	6	0.013897	0.99585	554
TBX5	6	0.18292	0.83025	3979	6	0.013901	0.99585	555
DUSP4	6	0.87695	1	18073	6	0.013914	0.99585	556
RSL24D1	6	0.12094	0.83025	2773	6	0.013962	0.99585	557
TAB3	6	0.71327	1	13468	6	0.013975	0.99585	558
PIH1D2	6	0.29607	0.909531	7069	6	0.013982	0.99585	559
PLXNA4	6	0.95691	1	20469	6	0.014003	0.99585	560
LMX1A	6	0.89639	1	18630	6	0.014041	0.99585	561
DNPH1	6	0.48008	1	8439	6	0.014089	0.99585	562
QSOX2	6	0.67167	1	12341	6	0.014132	0.99585	563
PVRL3	6	0.99013	1	21537	6	0.014137	0.99585	564
PCDH19	6	0.95266	1	20362	6	0.01416	0.99585	565
TEFM	6	0.63633	1	11408	6	0.014185	0.99585	566
HAP1	6	0.27848	0.900069	6691	6	0.014187	0.99585	567
RPL36AL	6	0.9061	1	18938	6	0.014208	0.99585	568
ATP5O	6	0.90482	1	18898	6	0.014233	0.99585	569
MAPKAP1	6	0.034333	0.83025	1364	6	0.014283	0.99585	570
MNDA	6	0.9896	1	21514	6	0.014304	0.99585	571
COL5A1	6	0.096289	0.83025	2394	6	0.014329	0.99585	572
PMM2	6	0.20286	0.83025	5386	6	0.014366	0.99585	573
ZNF610	6	0.78603	1	15524	6	0.014377	0.99585	574
EMC3	6	0.7005	1	13066	6	0.014393	0.99585	575
SCD	6	0.25034	0.876633	6225	6	0.0144	0.99585	576
RPL18A	6	0.48008	1	9616	6	0.014414	0.99585	577
MAST1	6	0.63633	1	11393	6	0.014425	0.99585	578
CFHR2	6	0.48008	1	9491	6	0.014428	0.99585	579
SHARPIN	6	0.16302	0.83025	3569	6	0.014473	0.99585	580
ING2	6	0.97881	1	21158	6	0.014497	0.99585	581
CENPW	6	0.25034	0.876633	6139	6	0.014504	0.99585	582
ASCL2	6	0.48008	1	8726	6	0.014521	0.99585	583
TIMM23	6	0.72695	1	13847	6	0.014569	0.99585	584
WWOX	6	0.85915	1	17556	6	0.014617	0.99585	585
LHCGR	6	0.99822	1	21834	6	0.014677	0.99585	586
RPRML	6	0.0068356	0.621654	401	6	0.014698	0.99585	587
KCTD11	6	0.48008	1	10033	6	0.014713	0.99585	588
PTK6	6	0.071592	0.83025	1928	6	0.014761	0.99585	589
DAND5	6	0.21367	0.840626	5533	6	0.014817	0.99585	590
PAF1	6	0.79142	1	15695	6	0.014823	0.99585	591
OSBPL1A	6	0.93006	1	19681	6	0.01483	0.99585	592
UTP11L	6	0.72867	1	13864	6	0.014857	0.99585	593
CCDC6	6	0.7086	1	13354	6	0.014872	0.99585	594
HOXA3	6	0.19285	0.83025	4096	6	0.014978	0.99585	595
YIPF5	6	0.84383	1	17121	6	0.015001	0.99585	596
MRPL43	6	0.6454	1	11589	6	0.015034	0.99585	597
FAM21A	6	0.80476	1	16036	6	0.015049	0.99585	598
ZNF480	6	0.90238	1	18841	6	0.015083	0.99585	599
RNMT	6	0.66724	1	12198	6	0.015097	0.99585	600
TMED8	6	0.92226	1	19441	6	0.015104	0.99585	601
HS2ST1	6	0.81825	1	16443	6	0.015118	0.99585	602
ASB11	6	0.89058	1	18461	6	0.015145	0.99585	603
TMC7	6	0.96628	1	20745	6	0.015224	0.99585	604
BTD	6	0.48008	1	8675	6	0.015241	0.99585	605
ZNF367	6	0.65876	1	11981	6	0.015252	0.99585	606
NSUN3	6	0.94139	1	20024	6	0.015274	0.99585	607
AQP8	6	0.99842	1	21840	6	0.015337	0.99585	608
BRD4	6	0.22412	0.852359	5656	6	0.01538	0.99585	609
EIF2AK4	6	0.67167	1	12260	6	0.015385	0.99585	610
ENPP6	6	0.62698	1	11230	6	0.015387	0.99585	611
COPS2	6	0.48008	1	8613	6	0.015433	0.99585	612
NRG2	6	0.93432	1	19785	6	0.015444	0.99585	613
MRPL37	6	0.071592	0.83025	1862	6	0.015494	0.99585	614
ETV7	6	0.63181	1	11276	6	0.015523	0.99585	615
DDX56	6	0.48008	1	10392	6	0.015529	0.99585	616
ZNF429	6	0.76827	1	14999	6	0.015625	0.99585	617
ZNF865	6	0.99544	1	21726	6	0.015644	0.99585	618
TRIM7	6	0.48008	1	9344	6	0.015651	0.99585	619
GPR61	6	0.93992	1	19966	6	0.015673	0.99585	620
TAL1	6	0.0076945	0.657521	496	6	0.015723	0.99585	621
CIITA	6	0.6217	1	11059	6	0.015769	0.99585	622
UBA1	6	0.77446	1	15214	6	0.015817	0.99585	623
DYNLRB2	6	0.96489	1	20707	6	0.015838	0.99585	624
DTX4	6	0.15306	0.83025	3428	6	0.015865	0.99585	625
CNOT4	6	0.6217	1	10976	6	0.015913	0.99585	626
THYN1	6	0.75841	1	14769	6	0.015939	0.99585	627
TMEM18	6	0.86105	1	17663	6	0.015961	0.99585	628
CD47	6	0.67167	1	12319	6	0.015968	0.99585	629
KLRG1	6	0.96929	1	20848	6	0.015997	0.99585	630
CAMK2D	6	0.029066	0.83025	1149	6	0.016009	0.99585	631
GTF3C2	6	0.91006	1	19076	6	0.016057	0.99585	632
HTR1D	6	0.89639	1	18641	6	0.016207	0.99585	633
ASB1	6	0.99776	1	21815	6	0.016249	0.99585	634
RPL37	6	0.94967	1	20257	6	0.016251	0.99585	635
APPL2	6	0.92009	1	19404	6	0.016265	0.99585	636
SETD1A	6	0.23305	0.861273	5843	6	0.016272	0.99585	637
TEDDM1	6	0.92433	1	19534	6	0.016297	0.99585	638
CRLF3	6	0.70428	1	13213	6	0.016309	0.99585	639
ANKRD16	6	0.93127	1	19712	6	0.016316	0.99585	640
COX6A2	6	0.19285	0.83025	4160	6	0.016338	0.99585	641
ARL2BP	6	0.61188	1	10730	6	0.016345	0.99585	642
KAT2B	6	0.7993	1	15881	6	0.016393	0.99585	643
CDK5RAP1	6	0.20286	0.83025	5359	6	0.016397	0.99585	644
ARHGAP26	6	0.71327	1	13425	6	0.016441	0.99585	645
RFWD2	6	0.26868	0.890063	6591	6	0.016448	0.99585	646
AKTIP	6	0.29607	0.909531	7055	6	0.016489	0.99585	647
ERP29	6	0.83468	1	16925	6	0.016521	0.99585	648
OR52R1	6	0.22412	0.852359	5763	6	0.016537	0.99585	649
GPR65	6	0.96515	1	20718	6	0.016585	0.99585	650
ALDH5A1	6	0.73236	1	14036	6	0.01668	0.99585	651
POLR2C	6	0.30459	0.915092	7267	6	0.01669	0.99585	652
C16orf58	6	0.071592	0.83025	1902	6	0.016698	0.99585	653
ARIH1	6	0.21367	0.840626	5536	6	0.016728	0.99585	654
IRX4	6	0.0068356	0.621654	275	6	0.016779	0.99585	655
ZCRB1	6	0.18292	0.83025	3928	6	0.016786	0.99585	656
HSD17B12	6	0.083253	0.83025	2153	6	0.016872	0.99585	657
CCL14	6	0.17301	0.83025	3690	6	0.016927	0.99585	658
ACOX1	6	0.65436	1	11862	6	0.016968	0.99585	659
PEX16	6	0.27848	0.900069	6773	6	0.016979	0.99585	660
POU4F3	6	0.93171	1	19714	6	0.017016	0.99585	661
ABCD4	6	0.0068356	0.621654	456	6	0.017046	0.99585	662
DKKL1	6	0.78866	1	15594	6	0.017064	0.99585	663
LAGE3	6	0.20286	0.83025	5255	6	0.01709	0.99585	664
PDE1C	6	0.48008	1	8743	6	0.017098	0.99585	665
SPINK14	6	0.24131	0.870898	5965	6	0.017105	0.99585	666
ZFYVE28	6	0.023011	0.83025	1024	6	0.017112	0.99585	667
SPRYD3	6	0.63181	1	11282	6	0.017158	0.99585	668
ZNF540	6	0.67167	1	12324	6	0.01716	0.99585	669
OSBP2	6	0.27848	0.900069	6639	6	0.017187	0.99585	670
ARL6IP1	6	0.29607	0.909531	7045	6	0.017202	0.99585	671
EDC4	6	0.15306	0.83025	3347	6	0.017208	0.99585	672
DMTF1	6	0.89212	1	18504	6	0.01721	0.99585	673
PRKCI	6	0.89892	1	18721	6	0.017225	0.99585	674
HCRT	6	0.98069	1	21208	6	0.017256	0.99585	675
SAMD9L	6	0.65876	1	11978	6	0.01727	0.99585	676
GPR133	6	0.89437	1	18583	6	0.01733	0.99585	677
GAPDH	6	0.78013	1	15337	6	0.017351	0.99585	678
AGXT2L1	6	0.48008	1	9356	6	0.01736	0.99585	679
ISM1	6	0.98656	1	21397	6	0.017397	0.99585	680
CD3G	6	0.26868	0.890063	6572	6	0.017442	0.99585	681
MFAP3	6	0.80722	1	16130	6	0.017495	0.99585	682
HIST1H3B	6	0.82164	1	16522	6	0.017525	0.99585	683
IDO1	6	0.73577	1	14130	6	0.01754	0.99585	684
TEPP	6	0.17301	0.83025	3801	6	0.017563	0.99585	685
HOXB1	6	0.48008	1	8054	6	0.017591	0.99585	686
hsa-mir-4460	4	0.61575	1	10822	4	0.017596	0.99585	687
SYNE4	6	0.77446	1	15246	6	0.017608	0.99585	688
GLIS3	6	0.83681	1	16953	6	0.017615	0.99585	689
SUSD4	6	0.97968	1	21180	6	0.017661	0.99585	690
PLRG1	6	0.15306	0.83025	3421	6	0.017683	0.99585	691
ZNF234	6	0.48008	1	10074	6	0.017783	0.99585	692
NEK6	6	0.98769	1	21442	6	0.017805	0.99585	693
WDR25	6	0.3129	0.921425	7348	6	0.01783	0.99585	694
ABAT	6	0.0068356	0.621654	476	6	0.017878	0.99585	695
LAMTOR3	6	0.69668	1	13038	6	0.017974	0.99585	696
MNAT1	6	0.69668	1	12990	6	0.01801	0.99585	697
NIPA1	6	0.48008	1	9236	6	0.018018	0.99585	698
CRB1	6	0.7086	1	13279	6	0.018022	0.99585	699
DALRD3	6	0.76181	1	14878	6	0.018041	0.99585	700
FPR1	6	0.74878	1	14471	6	0.018109	0.99585	701
FAM227B	6	0.23305	0.861273	5791	6	0.018166	0.99585	702
OR4X1	6	0.99044	1	21552	6	0.018178	0.99585	703
DLG2	5	0.69747	1	13053	5	0.01821	0.99585	704
DXO	6	0.48008	1	10171	6	0.018214	0.99585	705
C6orf47	6	0.0068356	0.621654	273	6	0.018232	0.99585	706
TMEM164	6	0.70428	1	13216	6	0.018261	0.99585	707
ZBTB44	6	0.7552	1	14651	6	0.018301	0.99585	708
GLT1D1	6	0.73236	1	14030	6	0.018309	0.99585	709
FNIP2	6	0.91701	1	19303	6	0.018378	0.99585	710
TSPAN12	6	0.99881	1	21861	6	0.018393	0.99585	711
WHAMM	6	0.72114	1	13717	6	0.018405	0.99585	712
ACRBP	6	0.48008	1	8564	6	0.018453	0.99585	713
FXYD7	6	0.88918	1	18437	6	0.018455	0.99585	714
INIP	6	0.99574	1	21738	6	0.01847	0.99585	715
SH2B1	6	0.61188	1	10809	6	0.018501	0.99585	716
LAMA3	6	0.86817	1	17845	6	0.018524	0.99585	717
LIN7B	6	0.28741	0.903843	6870	6	0.018549	0.99585	718
hsa-mir-19b-1	4	0.99273	1	21627	4	0.018555	0.99585	719
PLGRKT	6	0.48008	1	8185	6	0.018571	0.99585	720
SMEK1	6	0.86305	1	17709	6	0.018596	0.99585	721
CPNE4	6	0.82627	1	16676	6	0.018602	0.99585	722
RSBN1L	6	0.88918	1	18426	6	0.018644	0.99585	723
hsa-mir-365a	4	0.09025	0.83025	2216	4	0.018683	0.99585	724
NMNAT2	6	0.78603	1	15556	6	0.018692	0.99585	725
ZFP36	6	0.48008	1	9796	6	0.018702	0.99585	726
RIMBP3B	6	0.48008	1	9046	6	0.01874	0.99585	727
PDZD9	6	0.99715	1	21787	6	0.018749	0.99585	728
LRRC56	6	0.75198	1	14530	6	0.018788	0.99585	729
LOC646862	6	0.66724	1	12223	6	0.018788	0.99585	730
ZNF2	6	0.018671	0.810563	762	6	0.018836	0.99585	731
CRHR2	6	0.48008	1	9328	6	0.01885	0.99585	732
OR5AN1	6	0.83277	1	16824	6	0.018884	0.99585	733
PCDHB15	6	0.13227	0.83025	3054	6	0.018904	0.99585	734
CLVS1	6	0.99708	1	21782	6	0.018912	0.99585	735
C14orf37	6	0.16302	0.83025	3490	6	0.018931	0.99585	736
MSMP	6	0.48008	1	10151	6	0.018998	0.99585	737
SLC12A1	6	0.89892	1	18729	6	0.019006	0.99585	738
MATR3	6	0.48008	1	8000	6	0.019018	0.99585	739
ZNF623	6	0.13227	0.83025	3024	6	0.019027	0.99585	740
FUK	6	0.98746	1	21432	6	0.019037	0.99585	741
CPSF7	6	0.78013	1	15352	6	0.019061	0.99585	742
CPSF6	6	0.75198	1	14586	6	0.019092	0.99585	743
hsa-mir-6761	4	0.35341	0.981597	7802	4	0.019098	0.99585	744
PUS1	6	0.92375	1	19511	6	0.019108	0.99585	745
COL11A2	6	0.95271	1	20363	6	0.019123	0.99585	746
CTXN3	6	0.19285	0.83025	4103	6	0.019147	0.99585	747
TRAM2	6	0.99698	1	21777	6	0.019155	0.99585	748
DZANK1	6	0.82857	1	16704	6	0.019171	0.99585	749
THAP6	6	0.78603	1	15544	6	0.019178	0.99585	750
NME5	6	0.98854	1	21481	6	0.019225	0.99585	751
SIK2	6	0.48008	1	8895	6	0.019241	0.99585	752
TRPC4	6	0.84988	1	17322	6	0.019266	0.99585	753
SCARB2	6	0.97696	1	21086	6	0.019288	0.99585	754
SOD3	6	0.97036	1	20882	6	0.019312	0.99585	755
DCAF13	6	0.76827	1	14997	6	0.019314	0.99585	756
PIP4K2A	6	0.30459	0.915092	7151	6	0.019335	0.99585	757
NPB	6	0.0068356	0.621654	331	6	0.019362	0.99585	758
C2orf82	6	0.94542	1	20135	6	0.019382	0.99585	759
PRKCA	6	0.30459	0.915092	7171	6	0.01941	0.99585	760
MLLT1	6	0.68457	1	12717	6	0.019485	0.99585	761
HRASLS	6	0.87523	1	18026	6	0.019501	0.99585	762
OR5B3	6	0.97362	1	20984	6	0.019506	0.99585	763
TMEM211	6	0.86487	1	17761	6	0.019532	0.99585	764
SIAH1	6	0.85177	1	17415	6	0.019553	0.99585	765
MAGEF1	6	0.6217	1	11079	6	0.019588	0.99585	766
LPPR5	6	0.48008	1	7941	6	0.019601	0.99585	767
CYB5B	6	0.0011076	0.621654	71	6	0.019649	0.995988	768
KIAA2013	6	0.71715	1	13575	6	0.019675	0.995988	769
LCP1	6	0.91067	1	19097	6	0.019697	0.995988	770
ARFIP1	6	0.77446	1	15209	6	0.019731	0.995988	771
SMC1A	6	0.083253	0.83025	2182	6	0.019745	0.995988	772
PTPRR	6	0.81208	1	16294	6	0.019792	0.995988	773
ADAM29	6	0.86647	1	17775	6	0.019826	0.995988	774
FREM2	6	0.17301	0.83025	3736	6	0.01984	0.995988	775
CNOT3	6	0.020414	0.810563	884	6	0.019888	0.995988	776
LGALS2	6	0.86105	1	17633	6	0.019906	0.995988	777
RALGAPA1	6	0.74559	1	14374	6	0.019914	0.995988	778
GTF3C5	6	0.18292	0.83025	3914	6	0.019936	0.995988	779
SNX3	6	0.78309	1	15400	6	0.019961	0.995988	780
INVS	6	0.95003	1	20269	6	0.019984	0.995988	781
ZNF7	6	0.76181	1	14816	6	0.020032	0.99698	782
TAF13	6	0.23305	0.861273	5857	6	0.020079	0.997705	783
OR13C4	6	0.48008	1	10124	6	0.020127	0.998402	784
C3AR1	6	0.096289	0.83025	2351	6	0.020175	0.998402	785
DEFB135	6	0.15306	0.83025	3362	6	0.020318	0.998402	786
CD320	6	0.80476	1	16040	6	0.020338	0.998402	787
MECP2	6	0.79412	1	15760	6	0.020366	0.998402	788
TMEM174	6	0.034333	0.83025	1258	6	0.020403	0.998402	789
ZNF554	6	0.94542	1	20116	6	0.020414	0.998402	790
STON2	6	0.78866	1	15638	6	0.020462	0.998402	791
TAF5L	6	0.48008	1	8203	6	0.020509	0.998402	792
CCDC170	6	0.020414	0.810563	816	6	0.020557	0.998402	793
INHBA	6	0.25932	0.88575	6393	6	0.02058	0.998402	794
CADPS2	6	0.97168	1	20917	6	0.020669	0.998402	795
RNFT1	6	0.80959	1	16174	6	0.020678	0.998402	796
ASPDH	6	0.0076945	0.657521	495	6	0.020701	0.998402	797
SLC11A1	6	0.071592	0.83025	1897	6	0.020718	0.998402	798
DENND2C	6	0.76181	1	14812	6	0.020726	0.998402	799
SYT1	6	0.25932	0.88575	6289	6	0.020742	0.998402	800
SIGLEC5	6	0.82627	1	16642	6	0.020748	0.998402	801
VAPB	6	0.7005	1	13090	6	0.020767	0.998402	802
EPB41L4B	6	0.48008	1	8881	6	0.020787	0.998402	803
HPS1	6	0.034333	0.83025	1368	6	0.020796	0.998402	804
C6orf203	6	0.25932	0.88575	6358	6	0.020807	0.998402	805
NAPEPLD	6	0.8856	1	18324	6	0.020892	0.998402	806
FRY	6	0.018671	0.810563	730	6	0.020893	0.998402	807
CXCR3	6	0.9073	1	18992	6	0.020939	0.998402	808
MOB1A	6	0.73577	1	14092	6	0.020962	0.998402	809
CDR2	6	0.48008	1	9828	6	0.020987	0.998402	810
EPS8L3	6	0.97723	1	21099	6	0.021003	0.998402	811
ADAMTS9	6	0.97638	1	21073	6	0.021035	0.998402	812
VSIG10	6	0.75198	1	14520	6	0.021044	0.998402	813
ABCB8	6	0.95119	1	20327	6	0.021052	0.998402	814
ZXDC	6	0.9803	1	21198	6	0.021068	0.998402	815
HMHA1	6	0.48008	1	8498	6	0.021083	0.998402	816
MBD5	6	0.48008	1	10041	6	0.021109	0.998402	817
UTP18	6	0.096289	0.83025	2370	6	0.021131	0.998402	818
ARGLU1	6	0.05967	0.83025	1677	6	0.021158	0.998402	819
GAGE10	6	0.48008	1	9214	6	0.021167	0.998402	820
TPR	6	0.69263	1	12910	6	0.021178	0.998402	821
OR1J2	6	0.22412	0.852359	5752	6	0.021249	1	822
MBOAT2	6	0.96709	1	20782	6	0.021322	1	823
SCNN1G	6	0.92226	1	19468	6	0.021413	1	824
ZNF622	6	0.69668	1	13040	6	0.021417	1	825
TOMM40	6	0.67167	1	12350	6	0.021479	1	826
CLUL1	6	0.23305	0.861273	5792	6	0.021513	1	827
MYO9B	6	0.75198	1	14565	6	0.021545	1	828
ACSM3	6	0.63181	1	11281	6	0.02156	1	829
FEZ2	6	0.9951	1	21711	6	0.021608	1	830
BAIAP2L1	6	0.92533	1	19548	6	0.021628	1	831
RBM6	6	0.85727	1	17513	6	0.021644	1	832
SLC39A7	6	0.23305	0.861273	5919	6	0.021656	1	833
AQP3	6	0.9944	1	21693	6	0.021751	1	834
hsa-mir-1302-6	4	0.082344	0.83025	2022	4	0.021779	1	835
UPF3A	6	0.0068356	0.621654	400	6	0.021799	1	836
FAM72D	6	0.48008	1	8973	6	0.02186	1	837
EDDM3A	6	0.15306	0.83025	3382	6	0.021894	1	838
CAB39L	6	0.48008	1	10023	6	0.021942	1	839
MPC1	6	0.18292	0.83025	3891	6	0.02199	1	840
SIGLEC11	6	0.90889	1	19035	6	0.021993	1	841
CDK5RAP2	6	0.21367	0.840626	5561	6	0.022038	1	842
CFTR	6	0.71327	1	13522	6	0.022043	1	843
AKR7A3	6	0.48008	1	8943	6	0.02206	1	844
CCDC117	6	0.97954	1	21176	6	0.022133	1	845
KCNAB3	6	0.95751	1	20483	6	0.022181	1	846
BEX5	6	0.018671	0.810563	727	6	0.022229	1	847
ARPP21	6	0.64965	1	11698	6	0.022276	1	848
SPAG5	6	0.72114	1	13713	6	0.022353	1	849
ZNF584	6	0.61188	1	10709	6	0.022372	1	850
SLC9B1	6	0.48008	1	9665	6	0.022453	1	851
CCDC101	6	0.15306	0.83025	3333	6	0.022467	1	852
ALKBH6	6	0.9073	1	18988	6	0.022515	1	853
SLC12A4	6	0.7552	1	14663	6	0.022529	1	854
TOE1	6	0.74878	1	14426	6	0.022562	1	855
CALU	6	0.19285	0.83025	4056	6	0.02258	1	856
BCL2L15	6	0.95911	1	20539	6	0.02261	1	857
TMEM150A	6	0.95411	1	20396	6	0.022622	1	858
LRRN2	6	0.83277	1	16865	6	0.022639	1	859
EPHB3	6	0.95065	1	20307	6	0.022658	1	860
SLC1A3	6	0.93675	1	19866	6	0.022672	1	861
XPO5	6	0.64965	1	11737	6	0.022702	1	862
TAS2R38	6	0.64965	1	11764	6	0.022706	1	863
TNFSF12-TNFSF13	6	0.27848	0.900069	6713	6	0.022753	1	864
CEP55	6	0.78309	1	15434	6	0.022774	1	865
KCNQ2	6	0.3129	0.921425	7388	6	0.022799	1	866
TNFRSF14	6	0.48008	1	8928	6	0.022833	1	867
IL4R	6	0.83069	1	16805	6	0.022842	1	868
CCDC121	6	0.75841	1	14732	6	0.022849	1	869
C12orf4	6	0.48008	1	8398	6	0.022896	1	870
NRD1	6	0.77734	1	15272	6	0.022935	1	871
PYROXD1	6	0.031322	0.83025	1179	6	0.022944	1	872
PLA2G4F	6	0.0064011	0.621654	254	6	0.022969	1	873
SEC14L4	6	0.98411	1	21319	6	0.022986	1	874
GSPT2	6	0.89892	1	18734	6	0.022992	1	875
SLC5A11	6	0.48008	1	8503	6	0.022994	1	876
MPV17	6	0.91389	1	19186	6	0.023039	1	877
SIRPB1	6	0.3129	0.921425	7412	6	0.023087	1	878
TALDO1	6	0.61188	1	10715	6	0.023105	1	879
CSAG1	6	0.66285	1	12122	6	0.023122	1	880
LOC730159	6	0.86817	1	17829	6	0.02313	1	881
ZNF35	6	0.26868	0.890063	6582	6	0.023135	1	882
ZNF879	6	0.48008	1	8575	6	0.023147	1	883
EML2	6	0.48008	1	10232	6	0.023182	1	884
ADAMTS8	6	0.90071	1	18776	6	0.023199	1	885
NLRP5	6	0.48008	1	9323	6	0.023224	1	886
TNFRSF19	6	0.90182	1	18811	6	0.02323	1	887
MED20	6	0.78013	1	15370	6	0.023373	1	888
TMEM27	6	0.04748	0.83025	1463	6	0.023404	1	889
MMRN1	6	0.79412	1	15790	6	0.023447	1	890
ZNF843	6	0.68866	1	12745	6	0.023464	1	891
CHRM2	6	0.28741	0.903843	6878	6	0.023468	1	892
IL15RA	6	0.48008	1	9968	6	0.023516	1	893
DEGS2	6	0.17301	0.83025	3694	6	0.023564	1	894
KEAP1	6	0.84801	1	17254	6	0.02361	1	895
ILDR2	6	0.83277	1	16847	6	0.023627	1	896
TTC22	6	0.034333	0.83025	1294	6	0.023644	1	897
SLC22A4	6	0.83277	1	16845	6	0.023659	1	898
ZNF304	6	0.91281	1	19161	6	0.023707	1	899
FEZ1	6	0.24131	0.870898	5982	6	0.023754	1	900
C2orf91	6	0.3129	0.921425	7307	6	0.023799	1	901
AMZ2	6	0.79142	1	15670	6	0.023834	1	902
ATF1	6	0.7005	1	13083	6	0.02385	1	903
DPF1	6	0.99767	1	21809	6	0.023894	1	904
THAP3	6	0.48008	1	9383	6	0.023897	1	905
FAM229A	6	0.95294	1	20374	6	0.023945	1	906
SIPA1	6	0.73236	1	13960	6	0.023963	1	907
SMIM12	6	0.73896	1	14159	6	0.024007	1	908
hsa-mir-3161	4	0.92433	1	19540	4	0.024009	1	909
IFT57	6	0.93475	1	19801	6	0.024032	1	910
SAMD15	6	0.29607	0.909531	6967	6	0.02404	1	911
HEMK1	6	0.92115	1	19417	6	0.024088	1	912
UTP14C	6	0.6217	1	10992	6	0.024093	1	913
NDUFS7	6	0.16302	0.83025	3537	6	0.024111	1	914
LIPC	6	0.16302	0.83025	3515	6	0.024136	1	915
OR5B21	6	0.88164	1	18195	6	0.024137	1	916
ARHGAP33	6	0.23305	0.861273	5862	6	0.024154	1	917
ZNF280B	6	0.74559	1	14347	6	0.024171	1	918
B3GALTL	6	0.75841	1	14738	6	0.024183	1	919
ZNF181	6	0.67609	1	12397	6	0.024189	1	920
KIF2B	6	0.71327	1	13459	6	0.024223	1	921
UBA7	6	0.20286	0.83025	5330	6	0.024249	1	922
FCRL4	6	0.48008	1	9897	6	0.024284	1	923
DLAT	6	0.48008	1	9958	6	0.024302	1	924
BEND6	6	0.74878	1	14464	6	0.024354	1	925
TRIP6	6	0.75198	1	14516	6	0.024374	1	926
METTL7B	6	0.76827	1	15028	6	0.024421	1	927
CATSPER4	6	0.8415	1	17074	6	0.024432	1	928
RECQL5	6	0.86305	1	17717	6	0.024511	1	929
SRP9	6	0.9376	1	19894	6	0.024517	1	930
C19orf47	6	0.27848	0.900069	6631	6	0.024572	1	931
IMP4	6	0.031322	0.83025	1176	6	0.024612	1	932
LGI2	6	0.98285	1	21278	6	0.024625	1	933
C2orf78	6	0.75198	1	14517	6	0.024659	1	934
hsa-mir-4302	4	0.98527	1	21354	4	0.024677	1	935
NEU4	6	0.93846	1	19924	6	0.024707	1	936
BCL2L10	6	0.12094	0.83025	2846	6	0.024756	1	937
RARRES3	6	0.48008	1	9332	6	0.024783	1	938
MEN1	6	0.48008	1	9081	6	0.024791	1	939
PGLYRP3	6	0.83681	1	16960	6	0.02485	1	940
SMG6	6	0.65436	1	11829	6	0.024853	1	941
WNT6	6	0.23305	0.861273	5837	6	0.024898	1	942
PCDH15	6	0.88026	1	18181	6	0.024914	1	943
GCH1	6	0.88635	1	18359	6	0.024941	1	944
SLC18A3	6	0.65876	1	11951	6	0.024993	1	945
VGLL4	6	0.89503	1	18592	6	0.025029	1	946
KCNN1	6	0.48008	1	10329	6	0.02504	1	947
SLIRP	6	0.071592	0.83025	1948	6	0.025047	1	948
SLC22A6	6	0.97003	1	20872	6	0.025095	1	949
OR2AE1	6	0.48008	1	9839	6	0.025136	1	950
EPDR1	6	0.74239	1	14268	6	0.025223	1	951
OLFML1	6	0.86105	1	17643	6	0.025231	1	952
UMOD	6	0.62698	1	11138	6	0.025278	1	953
RANGRF	6	0.48008	1	10274	6	0.025326	1	954
RNF207	6	0.89892	1	18723	6	0.025352	1	955
TUB	6	0.64965	1	11771	6	0.025365	1	956
GNG10	6	0.0068356	0.621654	402	6	0.025374	1	957
C20orf144	6	0.84801	1	17290	6	0.025392	1	958
YIF1B	6	0.87695	1	18097	6	0.025418	1	959
ZNF138	6	0.05967	0.83025	1756	6	0.025421	1	960
OR6B1	6	0.99729	1	21791	6	0.025463	1	961
CHGB	6	0.99284	1	21634	6	0.025489	1	962
C5orf45	6	0.80204	1	15977	6	0.025507	1	963
C1orf131	6	0.83468	1	16918	6	0.025516	1	964
PRH1	6	0.034333	0.83025	1234	6	0.025564	1	965
TEX13B	6	0.85548	1	17497	6	0.025569	1	966
POU5F1B	6	0.63633	1	11459	6	0.025611	1	967
ADIRF	6	0.93596	1	19845	6	0.025659	1	968
FAM19A4	6	0.75841	1	14734	6	0.025754	1	969
C19orf38	6	0.89769	1	18699	6	0.025765	1	970
ZCCHC13	6	0.48008	1	10311	6	0.025802	1	971
GHSR	6	0.7552	1	14669	6	0.025819	1	972
RALGDS	6	0.26868	0.890063	6607	6	0.025828	1	973
B3GALT2	6	0.99808	1	21829	6	0.025837	1	974
LRRC48	6	0.99446	1	21695	6	0.025849	1	975
LRIT2	6	0.7252	1	13777	6	0.025897	1	976
PGAM1	6	0.020414	0.810563	797	6	0.025899	1	977
SRCIN1	6	0.72867	1	13869	6	0.025926	1	978
SAMM50	6	0.29607	0.909531	7088	6	0.025944	1	979
FBXO43	6	0.73577	1	14099	6	0.025971	1	980
PSME3	6	0.84383	1	17116	6	0.025992	1	981
UPK1A	6	0.95751	1	20500	6	0.026087	1	982
hsa-mir-8077	4	0.58993	1	10639	4	0.026108	1	983
MNX1	6	0.10946	0.83025	2505	6	0.026178	1	984
LIMK1	6	0.78309	1	15457	6	0.026182	1	985
OR7D4	6	0.97723	1	21100	6	0.026214	1	986
DGKG	6	0.88482	1	18316	6	0.02623	1	987
MCTP2	6	0.48008	1	9310	6	0.026268	1	988
PANX1	6	0.88026	1	18150	6	0.02629	1	989
UFSP1	6	0.82398	1	16587	6	0.026358	1	990
ATP6V1E1	6	0.034333	0.83025	1241	6	0.026367	1	991
SPNS2	6	0.93921	1	19962	6	0.026372	1	992
FGL2	6	0.27848	0.900069	6734	6	0.026385	1	993
POP4	6	0.48008	1	8902	6	0.026468	1	994
hsa-mir-4450	4	0.99109	1	21576	4	0.026489	1	995
GNPDA1	6	0.98761	1	21440	6	0.026515	1	996
GPIHBP1	6	0.91701	1	19291	6	0.026556	1	997
UBAP1	6	0.95805	1	20508	6	0.026563	1	998
FDXACB1	6	0.73236	1	13953	6	0.026565	1	999
PRRX1	6	0.10946	0.83025	2645	6	0.026593	1	1000
DPY19L1	5	0.98016	1	21192	5	0.026594	1	1001
GBAS	6	0.14321	0.83025	3157	6	0.026629	1	1002
ITIH1	6	0.9421	1	20038	6	0.026656	1	1003
C15orf48	6	0.90947	1	19065	6	0.026705	1	1004
PSMD2	6	0.87342	1	17967	6	0.026738	1	1005
ZNF521	6	0.88635	1	18357	6	0.026747	1	1006
KLK8	6	0.89058	1	18468	6	0.026792	1	1007
PSG3	6	0.0040159	0.621654	167	6	0.026848	1	1008
FERD3L	6	0.96685	1	20768	6	0.02691	1	1009
NDUFA4L2	6	0.24131	0.870898	6012	6	0.026943	1	1010
LTBP4	6	0.98622	1	21385	6	0.026956	1	1011
TAS2R43	6	0.94679	1	20160	6	0.02699	1	1012
CEP250	6	0.16302	0.83025	3571	6	0.027038	1	1013
MS4A2	6	0.92331	1	19507	6	0.027056	1	1014
BTBD17	6	0.95964	1	20546	6	0.027074	1	1015
ITFG2	6	0.66285	1	12109	6	0.027085	1	1016
FRG2C	6	0.48008	1	8082	6	0.027102	1	1017
LIMD2	6	0.21367	0.840626	5592	6	0.027133	1	1018
STARD8	6	0.023011	0.83025	1009	6	0.02718	1	1019
GLIPR1L2	6	0.89365	1	18573	6	0.027239	1	1020
RPS15	6	0.67167	1	12354	6	0.027275	1	1021
TRIM68	6	0.78603	1	15551	6	0.027284	1	1022
hsa-mir-23b	4	0.75496	1	14611	4	0.027315	1	1023
TIPRL	6	0.25932	0.88575	6295	6	0.02733	1	1024
RGS13	6	0.70428	1	13165	6	0.027371	1	1025
VNN2	6	0.98195	1	21249	6	0.027376	1	1026
OR1D5	6	0.78603	1	15525	6	0.027385	1	1027
STAT2	6	0.95964	1	20562	6	0.027418	1	1028
ZNF43	6	0.80959	1	16179	6	0.027449	1	1029
ZP1	6	0.63633	1	11390	6	0.027466	1	1030
HDAC4	6	0.63633	1	11429	6	0.027513	1	1031
OR2T2	6	0.48008	1	9899	6	0.027523	1	1032
MBL2	6	0.98354	1	21306	6	0.027541	1	1033
XPNPEP2	6	0.98774	1	21444	6	0.02755	1	1034
C1orf87	6	0.82627	1	16650	6	0.027561	1	1035
RPP40	6	0.05967	0.83025	1652	6	0.027608	1	1036
NAB1	6	0.80722	1	16102	6	0.027624	1	1037
RASAL1	6	0.68036	1	12542	6	0.027633	1	1038
HSPG2	6	0.65876	1	11966	6	0.027656	1	1039
NT5M	6	0.99515	1	21713	6	0.027679	1	1040
IGSF10	6	0.26868	0.890063	6499	6	0.027744	1	1041
NPTXR	6	0.66724	1	12152	6	0.027798	1	1042
CTXN2	6	0.88321	1	18245	6	0.027808	1	1043
UGT3A2	6	0.77126	1	15135	6	0.027845	1	1044
TEKT1	6	0.0068356	0.621654	464	6	0.027854	1	1045
TMEM190	6	0.6217	1	11005	6	0.027891	1	1046
NAT16	6	0.12094	0.83025	2789	6	0.02794	1	1047
hsa-mir-3938	4	0.54856	1	10566	4	0.027949	1	1048
KIF7	6	0.29607	0.909531	7072	6	0.027965	1	1049
CUL5	6	0.23305	0.861273	5911	6	0.027988	1	1050
C14orf178	6	0.88321	1	18261	6	0.028002	1	1051
E4F1	6	0.48008	1	9309	6	0.028035	1	1052
OR13A1	6	0.90126	1	18790	6	0.028083	1	1053
IL1A	6	0.90482	1	18887	6	0.028086	1	1054
CAMTA1	6	0.04748	0.83025	1459	6	0.02813	1	1055
FAM135A	6	0.97943	1	21171	6	0.028132	1	1056
ELP3	6	0.69263	1	12835	6	0.028178	1	1057
STATH	6	0.0052181	0.621654	231	6	0.028206	1	1058
MOGAT2	6	0.61188	1	10787	6	0.028225	1	1059
HPN	6	0.98936	1	21510	6	0.028273	1	1060
ADAMTS17	6	0.72867	1	13915	6	0.02829	1	1061
UPF2	6	0.85727	1	17514	6	0.028318	1	1062
MS4A1	6	0.90784	1	18995	6	0.02832	1	1063
PFDN2	6	0.25034	0.876633	6179	6	0.028364	1	1064
KCNE2	6	0.034333	0.83025	1407	6	0.028374	1	1065
MYCT1	6	0.96163	1	20609	6	0.028415	1	1066
hsa-mir-183	4	0.60525	1	10671	4	0.02852	1	1067
USP17L13	6	0.48008	1	10395	6	0.028523	1	1068
PLEKHG7	6	0.82857	1	16706	6	0.028558	1	1069
PPP1R42	6	0.9061	1	18932	6	0.028588	1	1070
CSF1R	6	0.99427	1	21691	6	0.028652	1	1071
SDHC	6	0.80959	1	16173	6	0.028654	1	1072
NR1H2	6	0.78309	1	15452	6	0.0287	1	1073
BAK1	6	0.6217	1	11032	6	0.028747	1	1074
hsa-mir-3127	4	0.35341	0.981597	7456	4	0.028774	1	1075
TMEM247	6	0.89769	1	18684	6	0.028795	1	1076
ARSI	6	0.99971	1	21898	6	0.028813	1	1077
OR52E8	6	0.89892	1	18716	6	0.028822	1	1078
WDR54	6	0.89058	1	18465	6	0.02889	1	1079
RDH10	6	0.94804	1	20212	6	0.028937	1	1080
SCN10A	6	0.020414	0.810563	907	6	0.028963	1	1081
TNNT3	6	0.27848	0.900069	6633	6	0.028982	1	1082
PARK7	6	0.67609	1	12418	6	0.029085	1	1083
KCNA4	6	0.95411	1	20394	6	0.029104	1	1084
PPIL6	6	0.9073	1	18967	6	0.029127	1	1085
C1orf226	6	0.7086	1	13297	6	0.029174	1	1086
KDM3A	6	0.16302	0.83025	3529	6	0.029198	1	1087
RAPGEF2	6	0.29607	0.909531	7022	6	0.029222	1	1088
IL4I1	6	0.83277	1	16861	6	0.029236	1	1089
EMR2	6	0.13227	0.83025	2963	6	0.029255	1	1090
GOSR1	6	0.034333	0.83025	1382	6	0.029269	1	1091
OS9	6	0.28741	0.903843	6934	6	0.029292	1	1092
SCOC	6	0.74878	1	14476	6	0.029317	1	1093
MB21D1	6	0.91281	1	19156	6	0.029364	1	1094
FAM71C	6	0.97362	1	20982	6	0.029396	1	1095
hsa-mir-4703	1	0.9705	1	20893	1	0.029503	1	1096
RHNO1	6	0.93921	1	19963	6	0.029506	1	1097
MDFIC	6	0.25932	0.88575	6259	6	0.02951	1	1098
OR4A5	6	0.98315	1	21286	6	0.029554	1	1099
RBM3	6	0.12094	0.83025	2792	6	0.029595	1	1100
LSM4	6	0.91906	1	19368	6	0.029601	1	1101
STRA6	6	0.66285	1	12088	6	0.029633	1	1102
MMS19	6	0.81208	1	16301	6	0.029652	1	1103
SEC14L5	6	0.97604	1	21060	6	0.02969	1	1104
STARD6	6	0.61188	1	10705	6	0.029696	1	1105
MYBBP1A	6	0.16302	0.83025	3512	6	0.029699	1	1106
OR52E4	6	0.99877	1	21857	6	0.029709	1	1107
ABRACL	6	0.66724	1	12168	6	0.029728	1	1108
SPEF1	6	0.98831	1	21471	6	0.029743	1	1109
ZNF563	6	0.27848	0.900069	6669	6	0.029775	1	1110
hsa-mir-3936	4	0.93006	1	19670	4	0.029788	1	1111
GNG8	6	0.48008	1	9272	6	0.029791	1	1112
ZNFX1	6	0.96628	1	20740	6	0.029838	1	1113
TECPR1	6	0.93432	1	19790	6	0.029861	1	1114
hsa-mir-3195	4	0.013656	0.810563	662	4	0.029883	1	1115
SUFU	6	0.14321	0.83025	3182	6	0.029886	1	1116
PPM1A	6	0.78603	1	15545	6	0.029947	1	1117
SLC1A6	6	0.85915	1	17572	6	0.02998	1	1118
FHOD1	6	0.95911	1	20535	6	0.030013	1	1119
FAAH	6	0.48008	1	9843	6	0.030051	1	1120
KIF26A	6	0.23305	0.861273	5923	6	0.030075	1	1121
GMEB1	6	0.61188	1	10714	6	0.030123	1	1122
CXCR4	6	0.10946	0.83025	2575	6	0.030128	1	1123
PLA2G6	6	0.81208	1	16259	6	0.030195	1	1124
IL12A	6	0.83277	1	16825	6	0.030217	1	1125
PCDH9	6	0.05967	0.83025	1732	6	0.030265	1	1126
GJC3	6	0.92721	1	19609	6	0.030281	1	1127
WFS1	6	0.88164	1	18208	6	0.030312	1	1128
CEP152	6	0.80959	1	16210	6	0.03036	1	1129
PPT1	6	0.99415	1	21686	6	0.030396	1	1130
PIGW	6	0.7112	1	13408	6	0.030407	1	1131
MS4A14	6	0.99344	1	21654	6	0.030454	1	1132
DNALI1	6	0.95411	1	20399	6	0.030482	1	1133
PRSS38	6	0.034333	0.83025	1232	6	0.030492	1	1134
KIF13B	6	0.84383	1	17154	6	0.030502	1	1135
ANKRD13B	6	0.86817	1	17833	6	0.03052	1	1136
HAUS3	6	0.76521	1	14974	6	0.030549	1	1137
PDZD2	6	0.90358	1	18883	6	0.030596	1	1138
DEFB131	6	0.25034	0.876633	6236	6	0.030644	1	1139
STX11	6	0.7086	1	13364	6	0.030694	1	1140
SSR1	6	0.71907	1	13628	6	0.030703	1	1141
BMP2	6	0.97919	1	21165	6	0.030722	1	1142
MTMR8	6	0.48008	1	8370	6	0.03079	1	1143
ABCC12	6	0.18292	0.83025	3875	6	0.030819	1	1144
CHCHD2	6	0.95003	1	20270	6	0.030848	1	1145
CREB1	6	0.76827	1	15056	6	0.030867	1	1146
C2orf62	6	0.27848	0.900069	6674	6	0.030877	1	1147
MPHOSPH6	6	0.48008	1	8110	6	0.030901	1	1148
AGXT2	6	0.89639	1	18651	6	0.030954	1	1149
ABCC6	6	0.93675	1	19872	6	0.031023	1	1150
FOCAD	6	0.83681	1	16945	6	0.031031	1	1151
PGAM5	6	0.74559	1	14390	6	0.03107	1	1152
PELI3	6	0.65436	1	11867	6	0.031109	1	1153
NTAN1	6	0.96667	1	20764	6	0.031117	1	1154
ZNF343	6	0.90358	1	18858	6	0.031118	1	1155
GPATCH4	6	0.48008	1	9837	6	0.031165	1	1156
LOC100505841	6	0.48008	1	7954	6	0.031235	1	1157
CFLAR	6	0.95093	1	20310	6	0.03126	1	1158
ZDHHC13	6	0.92331	1	19488	6	0.031274	1	1159
PIGY	6	0.79142	1	15668	6	0.031307	1	1160
OSBPL5	6	0.86817	1	17841	6	0.031322	1	1161
KHDRBS3	6	0.0068356	0.621654	332	6	0.031342	1	1162
PGM2	6	0.80959	1	16222	6	0.031354	1	1163
AKR7A2	6	0.3129	0.921425	7341	6	0.03138	1	1164
SPATA21	6	0.74559	1	14371	6	0.031402	1	1165
hsa-mir-4493	4	0.35341	0.981597	7652	4	0.031435	1	1166
C19orf12	6	0.05967	0.83025	1667	6	0.031496	1	1167
PDF	6	0.48008	1	8860	6	0.031544	1	1168
HSPA4L	6	0.68457	1	12653	6	0.031551	1	1169
GLI1	6	0.6217	1	11034	6	0.031551	1	1170
TP53I11	6	0.18292	0.83025	3919	6	0.031624	1	1171
CTF1	6	0.48008	1	8469	6	0.031638	1	1172
CCL28	6	0.97232	1	20934	6	0.031686	1	1173
BDNF	6	0.84693	1	17236	6	0.031721	1	1174
TERT	6	0.93596	1	19828	6	0.031731	1	1175
STK39	6	0.68457	1	12666	6	0.031733	1	1176
TMEM14C	6	0.48008	1	9494	6	0.031751	1	1177
VIPR2	6	0.91281	1	19170	6	0.03178	1	1178
S100A14	6	0.82857	1	16729	6	0.031819	1	1179
RHBDL3	6	0.93006	1	19678	6	0.031875	1	1180
RNF19B	6	0.8787	1	18125	6	0.031907	1	1181
SLC7A11	6	0.62698	1	11178	6	0.031917	1	1182
PODXL	6	0.9282	1	19636	6	0.031922	1	1183
SLC39A5	6	0.69668	1	12979	6	0.03197	1	1184
MYL5	6	0.18292	0.83025	3958	6	0.032017	1	1185
WNT8B	6	0.98817	1	21464	6	0.032064	1	1186
SPTA1	6	0.68866	1	12746	6	0.032074	1	1187
AP3S1	6	0.86105	1	17642	6	0.032083	1	1188
LHX4	6	0.89212	1	18494	6	0.032111	1	1189
CYP1A1	6	0.98315	1	21289	6	0.032159	1	1190
SYTL4	6	0.87342	1	18005	6	0.032172	1	1191
DOK3	6	0.71327	1	13416	6	0.032206	1	1192
PCGF3	6	0.88784	1	18386	6	0.032206	1	1193
STPG2	6	0.9073	1	18981	6	0.032253	1	1194
C9orf91	6	0.17301	0.83025	3743	6	0.03226	1	1195
KRTAP9-9	6	0.034333	0.83025	1342	6	0.032301	1	1196
IGF1R	6	0.76827	1	15044	6	0.032319	1	1197
MFSD2B	6	0.98008	1	21191	6	0.032348	1	1198
GABRE	6	0.48008	1	9496	6	0.032395	1	1199
CSRP1	6	0.96062	1	20584	6	0.032447	1	1200
CCDC173	6	0.98854	1	21479	6	0.032477	1	1201
NEDD4L	6	0.89365	1	18544	6	0.032537	1	1202
CRMP1	6	0.68036	1	12543	6	0.032576	1	1203
DCAF15	6	0.79659	1	15810	6	0.032585	1	1204
hsa-mir-30e	4	0.7293	1	13927	4	0.032605	1	1205
SNIP1	6	0.010395	0.755045	558	6	0.032632	1	1206
DDC	6	0.83377	1	16871	6	0.032679	1	1207
AKAP1	6	0.27848	0.900069	6666	6	0.032684	1	1208
TMCO5A	6	0.27848	0.900069	6686	6	0.032704	1	1209
SIGIRR	6	0.77446	1	15243	6	0.032744	1	1210
MC3R	6	0.78603	1	15503	6	0.032774	1	1211
IFT20	6	0.9547	1	20411	6	0.032868	1	1212
IL3	6	0.18292	0.83025	3987	6	0.032916	1	1213
hsa-mir-302a	4	0.0045623	0.621654	191	4	0.032953	1	1214
LHFPL3	6	0.81706	1	16401	6	0.032963	1	1215
PPL	6	0.88321	1	18265	6	0.03301	1	1216
ZNF32	6	0.97485	1	21018	6	0.033105	1	1217
TBC1D4	6	0.89365	1	18567	6	0.033152	1	1218
MFAP5	6	0.75198	1	14572	6	0.033199	1	1219
DMTN	6	0.14321	0.83025	3235	6	0.033246	1	1220
GAS2	6	0.65876	1	11986	6	0.033341	1	1221
CYP2C19	6	0.48008	1	8311	6	0.033388	1	1222
HMGXB4	6	0.6217	1	11047	6	0.033483	1	1223
OIP5	6	0.6217	1	10963	6	0.033577	1	1224
TMEM8B	6	0.48008	1	8765	6	0.033625	1	1225
USP27X	6	0.69263	1	12923	6	0.033766	1	1226
hsa-mir-7162	4	0.0021413	0.621654	108	4	0.033806	1	1227
GUCY2C	6	0.68866	1	12765	6	0.033861	1	1228
GRWD1	6	0.74878	1	14446	6	0.033908	1	1229
ECM1	6	0.30459	0.915092	7252	6	0.033955	1	1230
PTEN	6	0.75198	1	14532	6	0.034002	1	1231
EDA2R	6	0.48008	1	10039	6	0.034097	1	1232
PFDN5	6	0.82627	1	16646	6	0.034144	1	1233
C15orf53	6	0.78013	1	15334	6	0.034239	1	1234
PRX	6	0.97753	1	21111	6	0.034286	1	1235
OR6B2	6	0.7005	1	13068	6	0.03438	1	1236
GATA2	6	0.22412	0.852359	5744	6	0.034428	1	1237
RFC5	6	0.70428	1	13226	6	0.034522	1	1238
LOC100131094	6	0.05967	0.83025	1676	6	0.034569	1	1239
hsa-mir-4755	4	0.126	0.83025	2876	4	0.034596	1	1240
LZIC	6	0.74878	1	14433	6	0.034616	1	1241
AZI2	6	0.97232	1	20931	6	0.034711	1	1242
HTR3A	6	0.7252	1	13831	6	0.034758	1	1243
KLF10	6	0.79659	1	15814	6	0.0349	1	1244
MEAF6	6	0.28741	0.903843	6899	6	0.034947	1	1245
LPCAT4	6	0.68036	1	12570	6	0.035041	1	1246
TXNL1	6	0.7552	1	14637	6	0.035136	1	1247
hsa-mir-98	4	0.58089	1	10621	4	0.035164	1	1248
C3orf20	6	0.04748	0.83025	1451	6	0.035183	1	1249
OPN1SW	6	0.964	1	20685	6	0.03523	1	1250
hsa-mir-3686	4	0.50749	1	10488	4	0.035258	1	1251
SRP54	6	0.016797	0.810563	699	6	0.035277	1	1252
CPEB4	6	0.93846	1	19928	6	0.035324	1	1253
DNM1L	6	0.083253	0.83025	2175	6	0.035372	1	1254
CORO2B	6	0.99029	1	21544	6	0.035513	1	1255
PLTP	6	0.72114	1	13682	6	0.03556	1	1256
FAM122A	6	0.48008	1	9533	6	0.035607	1	1257
MTL5	6	0.88321	1	18229	6	0.035655	1	1258
C12orf68	6	0.92721	1	19603	6	0.035843	1	1259
CHEK2	6	0.86984	1	17871	6	0.035938	1	1260
hsa-mir-6800	4	0.51559	1	10506	4	0.035952	1	1261
C6orf195	6	0.73577	1	14056	6	0.036032	1	1262
hsa-mir-1202	4	0.16212	0.83025	3476	4	0.036047	1	1263
hsa-mir-518b	4	0.1331	0.83025	3094	4	0.036078	1	1264
THEMIS	6	0.19285	0.83025	4172	6	0.036079	1	1265
TMEM204	6	0.15306	0.83025	3336	6	0.036126	1	1266
PROS1	6	0.74239	1	14291	6	0.036173	1	1267
SLFNL1	6	0.61188	1	10687	6	0.036268	1	1268
UBE3C	6	0.91701	1	19293	6	0.036315	1	1269
RASSF7	6	0.8415	1	17069	6	0.036362	1	1270
BMP8B	6	0.48008	1	9211	6	0.036409	1	1271
NCBP1	6	0.81706	1	16395	6	0.036456	1	1272
S100A11	6	0.78603	1	15570	6	0.036503	1	1273
STK11	6	0.020816	0.810563	979	6	0.03655	1	1274
MYLK	6	0.18292	0.83025	3975	6	0.036645	1	1275
hsa-mir-6771	4	0.012381	0.810563	608	4	0.036677	1	1276
FTSJ3	6	0.20286	0.83025	5353	6	0.036692	1	1277
NFKBIB	6	0.27848	0.900069	6690	6	0.036739	1	1278
FARSB	6	0.10946	0.83025	2500	6	0.03688	1	1279
FMNL1	6	0.0068356	0.621654	480	6	0.036975	1	1280
HSH2D	6	0.20286	0.83025	5239	6	0.037022	1	1281
hsa-mir-7705	2	0.92375	1	19509	2	0.037078	1	1282
SIM2	6	0.80959	1	16196	6	0.037116	1	1283
BARHL2	6	0.48008	1	8157	6	0.037163	1	1284
NOS2	6	0.73896	1	14164	6	0.03721	1	1285
IFNB1	6	0.83911	1	17024	6	0.037257	1	1286
CASK	6	0.82398	1	16594	6	0.037351	1	1287
CXCR6	6	0.071592	0.83025	1937	6	0.037399	1	1288
PNPO	6	0.63181	1	11274	6	0.037446	1	1289
SOD1	6	0.68457	1	12710	6	0.037493	1	1290
ZNRF1	6	0.020414	0.810563	833	6	0.03754	1	1291
CBX1	6	0.14321	0.83025	3133	6	0.037634	1	1292
JUP	6	0.89134	1	18492	6	0.037681	1	1293
BDKRB1	6	0.21367	0.840626	5490	6	0.037775	1	1294
IQSEC3	6	0.10946	0.83025	2595	6	0.037822	1	1295
PHF16	6	0.79412	1	15791	6	0.038011	1	1296
hsa-mir-106b	4	0.68047	1	12604	4	0.038221	1	1297
DIRAS3	6	0.9263	1	19574	6	0.038246	1	1298
ASB10	6	0.82627	1	16667	6	0.038293	1	1299
DUSP11	6	0.77446	1	15225	6	0.03834	1	1300
DCC	6	0.71715	1	13613	6	0.038387	1	1301
ZBP1	6	0.96753	1	20791	6	0.038434	1	1302
TCF25	6	0.13227	0.83025	2926	6	0.038481	1	1303
hsa-mir-4504	4	0.68047	1	12607	4	0.038598	1	1304
PRPS1	6	0.88918	1	18418	6	0.038622	1	1305
TTC39C	6	0.034333	0.83025	1282	6	0.038717	1	1306
SEMG2	6	0.48008	1	9177	6	0.038811	1	1307
hsa-mir-380	4	0.99142	1	21586	4	0.03885	1	1308
MTMR12	6	0.9843	1	21323	6	0.038952	1	1309
TMEM256	6	0.98883	1	21494	6	0.038999	1	1310
hsa-mir-4436a	4	0.126	0.83025	2888	4	0.039039	1	1311
SFRP5	6	0.17301	0.83025	3758	6	0.039093	1	1312
VPS72	6	0.83911	1	17039	6	0.03914	1	1313
NCL	6	0.18292	0.83025	3896	6	0.039187	1	1314
HCFC2	6	0.71327	1	13477	6	0.039234	1	1315
GSK3B	6	0.9282	1	19634	6	0.039281	1	1316
TMEM86B	6	0.48008	1	9510	6	0.039375	1	1317
hsa-mir-663a	4	0.14807	0.83025	3283	4	0.039385	1	1318
DNAJB6	6	0.22412	0.852359	5641	6	0.039422	1	1319
ZNF41	6	0.64108	1	11542	6	0.039516	1	1320
RAB21	6	0.29607	0.909531	6993	6	0.039563	1	1321
CST2	6	0.7552	1	14647	6	0.03961	1	1322
GUCA2B	6	0.82857	1	16747	6	0.039657	1	1323
FOXO3	6	0.23305	0.861273	5782	6	0.039704	1	1324
NUP210	6	0.84383	1	17149	6	0.039751	1	1325
RTP2	6	0.98911	1	21500	6	0.039798	1	1326
BTAF1	6	0.64965	1	11772	6	0.039845	1	1327
UQCRB	6	0.64108	1	11526	6	0.039892	1	1328
ILK	6	0.90238	1	18839	6	0.039939	1	1329
CDK11A	6	0.018671	0.810563	731	6	0.040033	1	1330
C19orf33	6	0.25034	0.876633	6147	6	0.040127	1	1331
PSME1	6	0.7252	1	13803	6	0.040174	1	1332
CDYL2	6	0.8415	1	17103	6	0.040221	1	1333
TTC18	6	0.083253	0.83025	2075	6	0.040315	1	1334
RNF4	6	0.20286	0.83025	5300	6	0.040362	1	1335
HIST1H2BO	6	0.26868	0.890063	6585	6	0.040409	1	1336
ECI2	6	0.94804	1	20210	6	0.040503	1	1337
hsa-mir-6079	4	0.11187	0.83025	2670	4	0.040516	1	1338
hsa-mir-3918	4	0.82725	1	16695	4	0.040548	1	1339
LAT	6	0.27848	0.900069	6719	6	0.04055	1	1340
DHH	6	0.66285	1	12080	6	0.040597	1	1341
CUZD1	6	0.99666	1	21767	6	0.040644	1	1342
ZNF408	6	0.26868	0.890063	6417	6	0.040738	1	1343
USP15	6	0.64108	1	11506	6	0.040785	1	1344
SPRR1A	6	0.15306	0.83025	3370	6	0.040832	1	1345
RLN1	6	0.05967	0.83025	1730	6	0.040925	1	1346
CYP4F11	6	0.95523	1	20419	6	0.041019	1	1347
GNB2	6	0.10946	0.83025	2550	6	0.041113	1	1348
TRAPPC8	6	0.94407	1	20080	6	0.04116	1	1349
TPGS2	6	0.89769	1	18693	6	0.041254	1	1350
UQCRFS1	6	0.24131	0.870898	6066	6	0.041301	1	1351
NDUFV2	6	0.10946	0.83025	2544	6	0.041348	1	1352
WASL	6	0.020414	0.810563	871	6	0.041395	1	1353
PDDC1	6	0.48008	1	9264	6	0.041489	1	1354
PRSS54	6	0.88978	1	18444	6	0.041536	1	1355
C9orf50	6	0.96753	1	20794	6	0.041583	1	1356
hsa-mir-1180	4	0.54455	1	10556	4	0.041584	1	1357
ULBP2	6	0.94063	1	19987	6	0.041723	1	1358
hsa-mir-1266	4	0.35341	0.981597	7504	4	0.041741	1	1359
hsa-mir-8064	4	0.85965	1	17602	4	0.041836	1	1360
TESK1	6	0.91906	1	19348	6	0.041864	1	1361
MYBL1	6	0.48008	1	8073	6	0.041911	1	1362
hsa-mir-210	4	0.49901	1	10477	4	0.04193	1	1363
ARHGAP4	6	0.25034	0.876633	6197	6	0.041958	1	1364
LOC643355	6	0.83468	1	16903	6	0.042052	1	1365
hsa-mir-1283-2	4	0.35341	0.981597	7547	4	0.042118	1	1366
FAM150B	6	0.25034	0.876633	6250	6	0.042146	1	1367
SLC30A5	4	0.99625	1	21752	4	0.042149	1	1368
GRAPL	6	0.48008	1	8153	6	0.042193	1	1369
RNF187	6	0.89212	1	18527	6	0.042239	1	1370
NRIP1	6	0.77126	1	15143	6	0.042286	1	1371
CHIC2	6	0.12094	0.83025	2852	6	0.042333	1	1372
CNDP2	6	0.26868	0.890063	6594	6	0.04238	1	1373
RSAD1	6	0.84988	1	17327	6	0.042427	1	1374
TAAR9	6	0.68457	1	12613	6	0.042521	1	1375
HES7	6	0.26868	0.890063	6491	6	0.042568	1	1376
TMCC3	6	0.74239	1	14306	6	0.042615	1	1377
CHD1L	6	0.70428	1	13257	6	0.042661	1	1378
OR2W3	6	0.029066	0.83025	1158	6	0.042708	1	1379
DHX8	6	0.18292	0.83025	3883	6	0.042755	1	1380
DENND6B	6	0.95119	1	20321	6	0.042802	1	1381
SLX4	6	0.76181	1	14856	6	0.042896	1	1382
OR10K1	6	0.7993	1	15904	6	0.042943	1	1383
hsa-mir-6887	4	0.72226	1	13742	4	0.042949	1	1384
C9orf24	6	0.68036	1	12536	6	0.04299	1	1385
HRASLS2	6	0.12094	0.83025	2783	6	0.043036	1	1386
hsa-mir-6807	4	0.06527	0.83025	1821	4	0.043059	1	1387
PHF7	6	0.3129	0.921425	7373	6	0.043083	1	1388
HRASLS5	6	0.9263	1	19570	6	0.04313	1	1389
ELK3	6	0.30459	0.915092	7220	6	0.043177	1	1390
DSTN	6	0.020414	0.810563	853	6	0.043224	1	1391
PTPN2	6	0.88321	1	18266	6	0.043271	1	1392
CCDC17	6	0.98817	1	21463	6	0.043318	1	1393
ACSL5	6	0.93088	1	19704	6	0.043365	1	1394
GPR137	6	0.74559	1	14360	6	0.043411	1	1395
LEPRE1	6	0.79412	1	15738	6	0.043458	1	1396
hsa-mir-4791	4	0.0045623	0.621654	195	4	0.043467	1	1397
NFATC1	6	0.48008	1	9530	6	0.043505	1	1398
COQ4	6	0.69263	1	12906	6	0.043552	1	1399
PCOLCE2	6	0.99365	1	21668	6	0.043599	1	1400
C16orf54	6	0.67167	1	12270	6	0.043646	1	1401
MURC	6	0.19285	0.83025	4089	6	0.043692	1	1402
SNX6	6	0.48008	1	9910	6	0.043739	1	1403
CYP7B1	6	0.48008	1	9452	6	0.043786	1	1404
hsa-mir-577	4	0.72461	1	13758	4	0.043812	1	1405
FARS2	6	0.48008	1	8389	6	0.043833	1	1406
hsa-mir-216a	4	0.73875	1	14157	4	0.043874	1	1407
WDR92	6	0.78603	1	15535	6	0.04388	1	1408
ABHD17B	6	0.71715	1	13590	6	0.043927	1	1409
PCMT1	6	0.88026	1	18162	6	0.043973	1	1410
SUPT20HL2	6	0.48008	1	8822	6	0.04402	1	1411
hsa-mir-4497	4	0.58469	1	10631	4	0.044062	1	1412
TTLL3	6	0.48008	1	8839	6	0.044067	1	1413
CATSPER2	6	0.48008	1	9715	6	0.044114	1	1414
ANAPC5	6	0.48008	1	8487	6	0.044161	1	1415
NPNT	6	0.99649	1	21763	6	0.044208	1	1416
CLMN	6	0.6454	1	11609	6	0.044254	1	1417
NMRK2	6	0.81938	1	16493	6	0.044301	1	1418
CRTC2	6	0.22412	0.852359	5771	6	0.044395	1	1419
SEC16B	6	0.30459	0.915092	7162	6	0.044442	1	1420
MAPK7	6	0.63181	1	11265	6	0.044535	1	1421
UQCRQ	6	0.27848	0.900069	6627	6	0.044582	1	1422
hsa-mir-4684	4	0.76107	1	14793	4	0.044626	1	1423
LILRA5	6	0.90126	1	18783	6	0.044629	1	1424
ANP32A	6	0.97073	1	20898	6	0.044676	1	1425
RBX1	6	0.0068356	0.621654	300	6	0.044723	1	1426
SSR4	6	0.71327	1	13418	6	0.044769	1	1427
PCBP4	6	0.25034	0.876633	6130	6	0.044816	1	1428
SLC25A27	6	0.096289	0.83025	2423	6	0.044956	1	1429
SLC35C1	6	0.95119	1	20311	6	0.045003	1	1430
FAM217A	6	0.70428	1	13210	6	0.045097	1	1431
ZCCHC2	6	0.0029859	0.621654	151	6	0.045237	1	1432
NDUFA4	6	0.48008	1	8361	6	0.045284	1	1433
STAB1	6	0.88482	1	18283	6	0.045331	1	1434
SCTR	6	0.98842	1	21474	6	0.045378	1	1435
NPSR1	6	0.20286	0.83025	5298	6	0.045424	1	1436
hsa-mir-4467	4	0.35341	0.981597	7675	4	0.045472	1	1437
DAG1	6	0.66724	1	12154	6	0.045611	1	1438
MRGPRG	6	0.48008	1	8556	6	0.045658	1	1439
GOLPH3L	6	0.65876	1	11945	6	0.045705	1	1440
WDPCP	6	0.6217	1	11027	6	0.045752	1	1441
HYI	6	0.65436	1	11880	6	0.045798	1	1442
CNBP	6	0.61677	1	10843	6	0.045845	1	1443
HTATSF1	6	0.99784	1	21819	6	0.045892	1	1444
BCO2	6	0.86105	1	17638	6	0.045962	1	1445
MT1X	6	0.48008	1	9123	6	0.046032	1	1446
PSAT1	6	0.64108	1	11538	6	0.046079	1	1447
PGD	6	0.48008	1	9851	6	0.046126	1	1448
NUDT19	6	0.48008	1	8007	6	0.046172	1	1449
PHF11	6	0.98244	1	21267	6	0.046219	1	1450
SLC27A2	6	0.48008	1	8168	6	0.046266	1	1451
UBAP1L	6	0.62698	1	11195	6	0.046313	1	1452
LINGO2	6	0.8356	1	16926	6	0.046453	1	1453
NCF1	6	0.7552	1	14671	6	0.046499	1	1454
CD300LF	6	0.48008	1	9190	6	0.046546	1	1455
SLC16A2	6	0.68457	1	12650	6	0.046593	1	1456
GBGT1	6	0.86105	1	17646	6	0.04664	1	1457
SMARCA1	6	0.6454	1	11662	6	0.046733	1	1458
TRIM63	6	0.05967	0.83025	1670	6	0.046873	1	1459
CALCB	6	0.98354	1	21299	6	0.04692	1	1460
TRO	6	0.68866	1	12736	6	0.046967	1	1461
hsa-mir-1296	4	0.71267	1	13410	4	0.047004	1	1462
HOXA7	6	0.81938	1	16478	6	0.047013	1	1463
ZNF213	6	0.0068356	0.621654	481	6	0.047107	1	1464
VIPR1	6	0.30459	0.915092	7241	6	0.047153	1	1465
ENAM	6	0.3129	0.921425	7429	6	0.0472	1	1466
HNRNPH3	6	0.29607	0.909531	6985	6	0.04734	1	1467
CBWD5	6	0.034333	0.83025	1321	6	0.047387	1	1468
GFM2	6	0.63181	1	11296	6	0.04748	1	1469
CLDN18	6	0.083253	0.83025	2102	6	0.047527	1	1470
DDX54	6	0.7252	1	13824	6	0.047574	1	1471
SDF2L1	6	0.99183	1	21603	6	0.04762	1	1472
hsa-mir-4283-1	4	0.49901	1	10476	4	0.047661	1	1473
DGUOK	6	0.18292	0.83025	3967	6	0.047667	1	1474
RD3	6	0.17301	0.83025	3817	6	0.047714	1	1475
PCDH11Y	6	0.78603	1	15559	6	0.047947	1	1476
hsa-mir-6130	4	0.48181	1	10435	4	0.047973	1	1477
BAGE	6	0.48008	1	8708	6	0.048087	1	1478
MPST	6	0.65436	1	11894	6	0.048134	1	1479
LOC100129361	6	0.93992	1	19968	6	0.048227	1	1480
SLC7A8	6	0.16302	0.83025	3545	6	0.04832	1	1481
CYP4F2	6	0.48008	1	8709	6	0.048367	1	1482
hsa-mir-6765	4	0.67485	1	12368	4	0.048535	1	1483
FGF2	6	0.89503	1	18618	6	0.0486	1	1484
TCEAL5	6	0.48008	1	8067	6	0.048647	1	1485
MKRN3	6	0.80722	1	16103	6	0.048694	1	1486
ITGB5	6	0.97423	1	20998	6	0.04874	1	1487
SPTLC2	6	0.69263	1	12891	6	0.048787	1	1488
C10orf53	6	0.80204	1	15980	6	0.048833	1	1489
hsa-mir-3176	4	0.0097297	0.74757	548	4	0.048972	1	1490
C17orf82	6	0.28741	0.903843	6917	6	0.048973	1	1491
hsa-mir-8070	4	0.35341	0.981597	7849	4	0.049066	1	1492
CDK1	6	0.071592	0.83025	1962	6	0.049067	1	1493
PANX3	6	0.48008	1	9937	6	0.049113	1	1494
PPDPF	6	0.29607	0.909531	7044	6	0.049206	1	1495
PHYH	6	0.78013	1	15376	6	0.0493	1	1496
AOC2	6	0.7086	1	13355	6	0.049393	1	1497
TCN2	6	0.94742	1	20181	6	0.049439	1	1498
NUP160	6	0.68866	1	12732	6	0.049486	1	1499
C11orf45	6	0.48008	1	7986	6	0.049533	1	1500
HSD11B2	6	0.25932	0.88575	6399	6	0.049579	1	1501
WRN	6	0.73896	1	14234	6	0.049626	1	1502
ZBTB21	6	0.15306	0.83025	3310	6	0.049673	1	1503
WDR52	6	0.97811	1	21135	6	0.049719	1	1504
MFSD5	6	0.26868	0.890063	6444	6	0.049766	1	1505
VPS39	6	0.72867	1	13919	6	0.049812	1	1506
SDCBP2	6	0.28741	0.903843	6877	6	0.049859	1	1507
RPAP3	6	0.7993	1	15923	6	0.049905	1	1508
IQCJ	6	0.48008	1	9905	6	0.049999	1	1509
MYO9A	6	0.9547	1	20410	6	0.050045	1	1510
hsa-mir-1279	2	0.44906	1	7901	2	0.050058	1	1511
hsa-mir-100	4	0.17477	0.83025	3827	4	0.050064	1	1512
TOR4A	6	0.84599	1	17223	6	0.050185	1	1513
FH	6	0.83681	1	16984	6	0.050232	1	1514
GBP3	6	0.99882	1	21862	6	0.050325	1	1515
TRMT10C	6	0.19285	0.83025	4164	6	0.050371	1	1516
GPATCH3	6	0.12094	0.83025	2701	6	0.050418	1	1517
PBX1	6	0.18292	0.83025	3945	6	0.050464	1	1518
MAFK	6	0.62698	1	11162	6	0.050511	1	1519
SRSF2	6	0.30459	0.915092	7273	6	0.050558	1	1520
hsa-mir-3684	4	0.73668	1	14150	4	0.050594	1	1521
TMEM165	6	0.78603	1	15542	6	0.050651	1	1522
OLFML3	6	0.68036	1	12574	6	0.050744	1	1523
AASS	6	0.66285	1	12124	6	0.05079	1	1524
PLCB2	6	0.98448	1	21331	6	0.050883	1	1525
CLIP4	6	0.99995	1	21905	6	0.05093	1	1526
LRWD1	6	0.89058	1	18471	6	0.051023	1	1527
FLT1	6	0.89892	1	18730	6	0.05107	1	1528
GLRA1	6	0.89639	1	18643	6	0.051116	1	1529
BBS12	6	0.78866	1	15636	6	0.051163	1	1530
ZMYND11	6	0.63633	1	11439	6	0.051256	1	1531
HOXA10	6	0.94139	1	20004	6	0.051302	1	1532
MAPKAPK3	6	0.75841	1	14765	6	0.051395	1	1533
ACOT12	6	0.25932	0.88575	6258	6	0.051488	1	1534
MANEAL	6	0.26868	0.890063	6477	6	0.051535	1	1535
FLNA	6	0.9558	1	20443	6	0.051581	1	1536
CBX2	6	0.27848	0.900069	6677	6	0.051628	1	1537
C17orf102	6	0.7993	1	15874	6	0.051674	1	1538
FBXO24	6	0.26868	0.890063	6602	6	0.051721	1	1539
SGMS1	6	0.096289	0.83025	2275	6	0.051767	1	1540
OR4C13	6	0.915	1	19235	6	0.051814	1	1541
SCN1B	6	0.04748	0.83025	1541	6	0.051907	1	1542
UBE2N	6	0.12094	0.83025	2839	6	0.052	1	1543
RGS4	6	0.90482	1	18896	6	0.052046	1	1544
SIGLEC7	6	0.74878	1	14480	6	0.052093	1	1545
SPACA3	6	0.71715	1	13550	6	0.052139	1	1546
KRTAP19-3	6	0.071592	0.83025	1910	6	0.052186	1	1547
MIB1	6	0.98216	1	21260	6	0.052232	1	1548
hsa-mir-147b	4	0.023022	0.83025	1039	4	0.052246	1	1549
TPRG1	6	0.91597	1	19247	6	0.052325	1	1550
TMEM8C	6	0.80959	1	16171	6	0.052372	1	1551
FGFRL1	6	0.48008	1	8888	6	0.052465	1	1552
KCNJ6	6	0.13227	0.83025	2967	6	0.052511	1	1553
MCF2L	6	0.83069	1	16810	6	0.052558	1	1554
RPL7A	6	0.87342	1	17961	6	0.052604	1	1555
EIF4A1	6	0.020414	0.810563	924	6	0.052651	1	1556
ASH2L	6	0.81459	1	16366	6	0.052697	1	1557
CORO2A	6	0.48008	1	10294	6	0.052744	1	1558
HLA-DRB1	6	0.13227	0.83025	3014	6	0.05279	1	1559
SSX7	6	0.48008	1	9852	6	0.05293	1	1560
JAGN1	6	0.67167	1	12355	6	0.052976	1	1561
DHX40	6	0.88026	1	18176	6	0.053023	1	1562
ITGA7	6	0.94679	1	20163	6	0.053162	1	1563
P2RY12	6	0.64108	1	11570	6	0.053208	1	1564
C21orf33	6	0.97753	1	21104	6	0.053255	1	1565
CETN2	6	0.48008	1	8151	6	0.053301	1	1566
CSRNP3	6	0.79142	1	15714	6	0.053394	1	1567
ZNF385A	6	0.79142	1	15712	6	0.053487	1	1568
ADORA2B	6	0.91004	1	19074	6	0.053534	1	1569
TKTL2	6	0.13227	0.83025	2941	6	0.053719	1	1570
SIRT1	6	0.67167	1	12301	6	0.053766	1	1571
CCBP2	6	0.48008	1	8166	6	0.053859	1	1572
PFKFB1	6	0.48008	1	8725	6	0.053905	1	1573
IFI30	6	0.020414	0.810563	807	6	0.053951	1	1574
C1S	6	0.98038	1	21200	6	0.053998	1	1575
CAPN9	6	0.7993	1	15924	6	0.054044	1	1576
MALL	6	0.74056	1	14238	6	0.054183	1	1577
KRTAP10-2	6	0.99315	1	21648	6	0.05423	1	1578
hsa-mir-29a	4	0.68592	1	12722	4	0.054237	1	1579
C9orf129	6	0.86105	1	17659	6	0.054276	1	1580
MSMO1	6	0.8415	1	17079	6	0.054369	1	1581
TSGA13	6	0.86105	1	17613	6	0.054416	1	1582
hsa-mir-4469	4	0.59155	1	10640	4	0.054423	1	1583
HMGCR	6	0.7086	1	13278	6	0.054555	1	1584
RASD1	6	0.68866	1	12738	6	0.054601	1	1585
DDX25	6	0.92533	1	19562	6	0.054694	1	1586
OR52B4	6	0.95003	1	20267	6	0.05474	1	1587
MAGEA11	6	0.94542	1	20117	6	0.054926	1	1588
TRMT12	6	0.91067	1	19096	6	0.054972	1	1589
PLCL2	6	0.72114	1	13690	6	0.055019	1	1590
CCNE1	6	0.92226	1	19462	6	0.055065	1	1591
ZKSCAN1	6	0.88635	1	18365	6	0.055111	1	1592
VMAC	6	0.91389	1	19189	6	0.05525	1	1593
ST6GALNAC5	6	0.84988	1	17329	6	0.055297	1	1594
hsa-mir-6754	4	0.52407	1	10518	4	0.055386	1	1595
XRRA1	6	0.91804	1	19335	6	0.055436	1	1596
HDAC7	6	0.85455	1	17471	6	0.055482	1	1597
WDR33	6	0.071592	0.83025	1989	6	0.055529	1	1598
ZNF444	6	0.48008	1	8874	6	0.055575	1	1599
TNFRSF10C	6	0.16302	0.83025	3594	6	0.055621	1	1600
MON1A	6	0.48008	1	8317	6	0.055714	1	1601
hsa-mir-5590	2	0.93857	1	19930	2	0.05572	1	1602
BMP15	6	0.22412	0.852359	5731	6	0.05576	1	1603
CD28	6	0.89639	1	18647	6	0.055853	1	1604
PPHLN1	6	0.86105	1	17651	6	0.055899	1	1605
NXPE4	6	0.96309	1	20645	6	0.055992	1	1606
INPP5J	6	0.90012	1	18773	6	0.056085	1	1607
SYCP1	5	0.83849	1	16996	5	0.056165	1	1608
OLA1	6	0.0068356	0.621654	262	6	0.056177	1	1609
BCL2	6	0.05967	0.83025	1682	6	0.056316	1	1610
TIMP4	6	0.62698	1	11116	6	0.056363	1	1611
ENO3	6	0.14321	0.83025	3245	6	0.056409	1	1612
SHISA8	6	0.90238	1	18821	6	0.056548	1	1613
hsa-mir-765	4	0.0012175	0.621654	75	4	0.056659	1	1614
SEMA4B	6	0.83681	1	16948	6	0.056687	1	1615
CD82	6	0.86487	1	17737	6	0.056733	1	1616
MMP25	6	0.48008	1	9097	6	0.056826	1	1617
HCFC1	6	0.67167	1	12289	6	0.056872	1	1618
DNAJA4	6	0.80959	1	16225	6	0.056919	1	1619
CCNL1	6	0.92226	1	19443	6	0.056965	1	1620
SELL	6	0.17301	0.83025	3718	6	0.057057	1	1621
CERS3	6	0.83911	1	17058	6	0.057243	1	1622
COL9A2	6	0.26868	0.890063	6455	6	0.057381	1	1623
ABHD11	6	0.30459	0.915092	7233	6	0.057474	1	1624
ADAMTS20	6	0.48008	1	9761	6	0.05752	1	1625
SMC5	6	0.013399	0.810563	617	6	0.057567	1	1626
RAC1	6	0.73236	1	13988	6	0.057613	1	1627
CCR4	6	0.96628	1	20744	6	0.057798	1	1628
HIST3H2A	6	0.05967	0.83025	1747	6	0.057844	1	1629
PQLC2	6	0.99165	1	21595	6	0.05789	1	1630
PHRF1	6	0.21367	0.840626	5424	6	0.057937	1	1631
PKIG	6	0.28741	0.903843	6952	6	0.05826	1	1632
ZBTB25	6	0.95857	1	20526	6	0.058307	1	1633
DLX4	6	0.48008	1	8890	6	0.058353	1	1634
TXNL4B	6	0.034333	0.83025	1365	6	0.058399	1	1635
DHX16	6	0.17301	0.83025	3751	6	0.058538	1	1636
AVPR1B	6	0.97393	1	20992	6	0.05863	1	1637
MTHFD1L	6	0.48008	1	9580	6	0.058677	1	1638
BMP2K	6	0.74878	1	14484	6	0.058769	1	1639
STC1	6	0.78603	1	15568	6	0.058815	1	1640
MAT1A	6	0.04748	0.83025	1469	6	0.058908	1	1641
BDKRB2	6	0.48008	1	10341	6	0.058954	1	1642
LARP1B	6	0.93675	1	19868	6	0.059	1	1643
RHOT2	6	0.91179	1	19136	6	0.059046	1	1644
CACNA1B	6	0.91389	1	19194	6	0.059093	1	1645
hsa-mir-199a-2	4	0.35341	0.981597	7657	4	0.059138	1	1646
INSL5	6	0.9873	1	21425	6	0.059139	1	1647
ARPC5L	6	0.75841	1	14776	6	0.059185	1	1648
PLA2G4A	6	0.95294	1	20368	6	0.059231	1	1649
KRT76	6	0.83468	1	16888	6	0.059277	1	1650
hsa-mir-4426	3	0.61014	1	10677	3	0.059281	1	1651
hsa-mir-2861	4	0.49495	1	10470	4	0.059293	1	1652
PGC	6	0.0068356	0.621654	457	6	0.059324	1	1653
ATAT1	6	0.81459	1	16339	6	0.05937	1	1654
SRD5A1	6	0.020414	0.810563	788	6	0.059416	1	1655
SPRR4	6	0.88635	1	18348	6	0.059462	1	1656
NEUROD1	6	0.99698	1	21778	6	0.059508	1	1657
hsa-mir-767	4	0.82422	1	16627	4	0.059541	1	1658
ALG2	6	0.031322	0.83025	1180	6	0.059555	1	1659
PKIB	6	0.99958	1	21895	6	0.059601	1	1660
ERI2	6	0.096289	0.83025	2285	6	0.059693	1	1661
ZNF101	6	0.95119	1	20316	6	0.059739	1	1662
UGT2B4	6	0.48008	1	8829	6	0.059786	1	1663
GNPNAT1	6	0.64965	1	11782	6	0.059878	1	1664
OR2M2	6	0.75353	1	14603	6	0.059924	1	1665
C17orf70	6	0.61677	1	10837	6	0.05997	1	1666
MIR205HG	6	0.10946	0.83025	2510	6	0.060016	1	1667
hsa-mir-6505	4	0.73173	1	13942	4	0.060036	1	1668
COQ5	6	0.29607	0.909531	7009	6	0.060109	1	1669
MSL1	6	0.48008	1	8654	6	0.060293	1	1670
SEC24C	6	0.86647	1	17770	6	0.060524	1	1671
COQ3	6	0.48008	1	8507	6	0.06057	1	1672
HELB	6	0.96489	1	20712	6	0.060617	1	1673
DMXL2	6	0.89769	1	18676	6	0.060755	1	1674
SLC25A29	6	0.76827	1	15059	6	0.060801	1	1675
FBP1	6	0.9263	1	19571	6	0.060847	1	1676
VPS54	6	0.26868	0.890063	6456	6	0.060916	1	1677
CSNK1A1	6	0.72867	1	13888	6	0.060986	1	1678
EXOC3	6	0.9558	1	20444	6	0.061078	1	1679
PATE4	6	0.63633	1	11449	6	0.061124	1	1680
CYP51A1	6	0.89058	1	18450	6	0.06117	1	1681
LCE3B	6	0.48008	1	9996	6	0.061216	1	1682
hsa-mir-643	4	0.35341	0.981597	7688	4	0.061304	1	1683
PGLYRP2	6	0.7252	1	13788	6	0.061309	1	1684
NFIC	6	0.13227	0.83025	2965	6	0.061355	1	1685
TRIM54	6	0.48008	1	9547	6	0.061401	1	1686
C2orf27A	6	0.48008	1	10362	6	0.061447	1	1687
PLEKHF2	6	0.86647	1	17771	6	0.061493	1	1688
ANKRD17	6	0.86105	1	17630	6	0.061539	1	1689
KRT73	6	0.22412	0.852359	5679	6	0.061631	1	1690
MRPL10	6	0.04748	0.83025	1575	6	0.061677	1	1691
DNASE2	6	0.64965	1	11763	6	0.06177	1	1692
NOL3	6	0.80959	1	16198	6	0.062	1	1693
SLC4A9	6	0.083253	0.83025	2091	6	0.062277	1	1694
ERBB3	6	0.76827	1	15052	6	0.062323	1	1695
hsa-mir-6815	4	0.93375	1	19779	4	0.062354	1	1696
ZNF527	6	0.89503	1	18613	6	0.062369	1	1697
ADAM7	6	0.48008	1	9129	6	0.062415	1	1698
HEATR2	6	0.72114	1	13723	6	0.062461	1	1699
OCLM	4	0.082344	0.83025	2020	4	0.062478	1	1700
ARFGAP2	6	0.48008	1	8211	6	0.062599	1	1701
hsa-mir-4696	4	0.2022	0.83025	5205	4	0.062632	1	1702
EVA1B	6	0.74049	1	14237	6	0.062645	1	1703
NEXN	6	0.78603	1	15495	6	0.062691	1	1704
hsa-mir-8087	4	0.21508	0.844343	5596	4	0.062694	1	1705
NNMT	6	0.48008	1	8893	6	0.062737	1	1706
KIDINS220	6	0.99341	1	21653	6	0.062783	1	1707
NAA38	6	0.7086	1	13369	6	0.062876	1	1708
MTG1	6	0.12094	0.83025	2731	6	0.06306	1	1709
KIAA0753	6	0.76521	1	14896	6	0.063106	1	1710
KRT85	6	0.48008	1	10343	6	0.063152	1	1711
ICOS	6	0.78603	1	15540	6	0.063198	1	1712
MAP3K1	6	0.020414	0.810563	849	6	0.063382	1	1713
EXOSC4	6	0.14321	0.83025	3179	6	0.063474	1	1714
C9	6	0.9061	1	18940	6	0.06352	1	1715
NAT14	6	0.018671	0.810563	743	6	0.063566	1	1716
SEPT10	6	0.9731	1	20961	6	0.063612	1	1717
CEP78	6	0.68866	1	12796	6	0.063658	1	1718
ATP5L2	6	0.096289	0.83025	2376	6	0.063727	1	1719
PKM	6	0.90238	1	18830	6	0.063796	1	1720
SLC25A41	6	0.63633	1	11366	6	0.063842	1	1721
GRIA2	6	0.78013	1	15361	6	0.06398	1	1722
hsa-mir-1307	4	0.78557	1	15484	4	0.06399	1	1723
TRIM15	6	0.62698	1	11224	6	0.064026	1	1724
WDSUB1	6	0.27848	0.900069	6668	6	0.064072	1	1725
LOC100507003	6	0.61188	1	10752	6	0.064118	1	1726
SLC16A12	6	0.15306	0.83025	3430	6	0.064164	1	1727
WIZ	6	0.66724	1	12185	6	0.06421	1	1728
PRIMA1	6	0.17301	0.83025	3744	6	0.064256	1	1729
TPBGL	6	0.84988	1	17300	6	0.064302	1	1730
RBM22	6	0.48008	1	8632	6	0.064348	1	1731
HELT	6	0.9987	1	21852	6	0.06444	1	1732
AMIGO1	6	0.66285	1	12107	6	0.064578	1	1733
CDC25A	6	0.27848	0.900069	6764	6	0.064624	1	1734
GFRA2	6	0.21367	0.840626	5562	6	0.064716	1	1735
CCDC110	6	0.7552	1	14667	6	0.064808	1	1736
CLPTM1	6	0.00093732	0.621654	54	6	0.064854	1	1737
EEPD1	6	0.81706	1	16387	6	0.0649	1	1738
CREBL2	6	0.75198	1	14555	6	0.065038	1	1739
ODF1	6	0.93921	1	19960	6	0.06513	1	1740
ZNF236	6	0.79142	1	15711	6	0.065176	1	1741
CYP2A7	6	0.0068356	0.621654	320	6	0.065222	1	1742
TMUB2	6	0.99982	1	21903	6	0.065268	1	1743
ITGAX	6	0.98761	1	21437	6	0.065406	1	1744
LMBR1	6	0.80204	1	15944	6	0.065452	1	1745
SLC22A7	6	0.84801	1	17266	6	0.065498	1	1746
C3orf22	6	0.97199	1	20926	6	0.065544	1	1747
KDM1B	6	0.91906	1	19351	6	0.065636	1	1748
MIXL1	6	0.75198	1	14562	6	0.065682	1	1749
OAZ1	6	0.21367	0.840626	5538	6	0.065727	1	1750
hsa-mir-4671	3	0.79778	1	15856	3	0.065731	1	1751
ZNF346	6	0.75198	1	14543	6	0.065773	1	1752
TARDBP	6	0.12094	0.83025	2849	6	0.065819	1	1753
TSR3	6	0.21367	0.840626	5416	6	0.065865	1	1754
DGKI	6	0.48008	1	9927	6	0.065911	1	1755
RAD17	6	0.00056394	0.621654	40	6	0.065957	1	1756
SAMD9	6	0.05967	0.83025	1683	6	0.066049	1	1757
hsa-mir-508	4	0.51559	1	10502	4	0.066086	1	1758
PCBP2	6	0.30459	0.915092	7236	6	0.066141	1	1759
MRPL15	6	0.98737	1	21428	6	0.066233	1	1760
ONECUT2	6	0.75198	1	14581	6	0.066279	1	1761
AMICA1	6	0.95782	1	20505	6	0.066325	1	1762
FAM170B	6	0.64965	1	11689	6	0.06637	1	1763
PAX8	6	0.22412	0.852359	5687	6	0.066416	1	1764
PZP	6	0.74559	1	14402	6	0.066462	1	1765
TBK1	6	0.89503	1	18586	6	0.066508	1	1766
hsa-mir-3124	4	0.35341	0.981597	7480	4	0.066578	1	1767
LAMA1	6	0.020414	0.810563	850	6	0.066646	1	1768
hsa-mir-185	4	0.49495	1	10468	4	0.066732	1	1769
DDX39B	6	0.013399	0.810563	625	6	0.066738	1	1770
hsa-mir-22	4	0.61575	1	10824	4	0.066763	1	1771
NR4A3	6	0.66724	1	12180	6	0.066875	1	1772
ASCC2	6	0.97485	1	21024	6	0.066921	1	1773
AFG3L2	6	0.76181	1	14876	6	0.066967	1	1774
TET2	6	0.83069	1	16801	6	0.067105	1	1775
GADD45GIP1	6	0.0068356	0.621654	287	6	0.067151	1	1776
VAV2	6	0.98936	1	21509	6	0.067197	1	1777
ECHDC1	6	0.85363	1	17462	6	0.067334	1	1778
MTA1	6	0.48008	1	8975	6	0.06738	1	1779
SSUH2	6	0.48008	1	9011	6	0.067472	1	1780
TMBIM1	6	0.68866	1	12825	6	0.067518	1	1781
TGM1	6	0.22412	0.852359	5750	6	0.067655	1	1782
hsa-mir-3118-5	2	0.19589	0.83025	4661	2	0.067682	1	1783
GPR171	6	0.48008	1	9239	6	0.067701	1	1784
TSKS	6	0.7005	1	13105	6	0.067747	1	1785
CUX2	6	0.04748	0.83025	1499	6	0.067793	1	1786
RGS3	6	0.16302	0.83025	3638	6	0.067885	1	1787
CDH13	6	0.78013	1	15364	6	0.06793	1	1788
hsa-mir-6842	4	0.47239	1	7915	4	0.067963	1	1789
PYCR2	6	0.87523	1	18058	6	0.067976	1	1790
MLNR	6	0.85548	1	17488	6	0.068022	1	1791
OR2A25	6	0.69263	1	12917	6	0.068068	1	1792
KIAA1432	6	0.21367	0.840626	5475	6	0.06816	1	1793
ZNF823	6	0.69263	1	12848	6	0.068251	1	1794
DFNB59	6	0.95857	1	20522	6	0.068297	1	1795
KTN1	6	0.62698	1	11212	6	0.068343	1	1796
EPG5	6	0.22412	0.852359	5639	6	0.068389	1	1797
CLDN25	6	0.71907	1	13627	6	0.068435	1	1798
ANHX	6	0.95636	1	20452	6	0.068481	1	1799
SOGA3	6	0.26868	0.890063	6440	6	0.068526	1	1800
HPGDS	6	0.7252	1	13835	6	0.068572	1	1801
hsa-mir-3170	4	0.95585	1	20449	4	0.068639	1	1802
MTHFD2	6	0.6454	1	11642	6	0.068664	1	1803
PAXBP1	6	0.29607	0.909531	7107	6	0.06871	1	1804
ZNRF3	6	0.29607	0.909531	7117	6	0.068847	1	1805
XIRP2	6	0.30459	0.915092	7258	6	0.068893	1	1806
UACA	6	0.68866	1	12774	6	0.06903	1	1807
BSG	6	0.96709	1	20771	6	0.069076	1	1808
FAM172A	6	0.14321	0.83025	3138	6	0.069122	1	1809
BTLA	6	0.94611	1	20149	6	0.069168	1	1810
SIAH3	6	0.86305	1	17673	6	0.069214	1	1811
LNX1	6	0.48008	1	9143	6	0.069259	1	1812
FAM149B1	6	0.96968	1	20863	6	0.069305	1	1813
hsa-mir-4651	4	0.11187	0.83025	2664	4	0.069346	1	1814
CELF1	6	0.48008	1	8017	6	0.069351	1	1815
SGIP1	6	0.22412	0.852359	5650	6	0.069397	1	1816
CWC15	6	0.48008	1	7937	6	0.069442	1	1817
COX6B2	6	0.48008	1	9269	6	0.069534	1	1818
NFKB1	6	0.74239	1	14318	6	0.06958	1	1819
MBOAT4	6	0.13227	0.83025	3076	6	0.069626	1	1820
RNF113B	6	0.87523	1	18015	6	0.069763	1	1821
POLR1A	6	0.48008	1	7943	6	0.069854	1	1822
RPL3	6	0.04748	0.83025	1568	6	0.0699	1	1823
PCSK1	6	0.94934	1	20256	6	0.069946	1	1824
COMP	6	0.48008	1	10223	6	0.070083	1	1825
APOBEC3D	6	0.96163	1	20615	6	0.070175	1	1826
FAM194B	6	0.93345	1	19766	6	0.070221	1	1827
OR1C1	6	0.74559	1	14355	6	0.070266	1	1828
CDHR4	6	0.81938	1	16450	6	0.070404	1	1829
ZNF221	6	0.48008	1	9257	6	0.070495	1	1830
hsa-mir-609	4	0.81289	1	16308	4	0.070512	1	1831
OPALIN	6	0.73577	1	14115	6	0.070541	1	1832
BCL10	6	0.89639	1	18636	6	0.070587	1	1833
ELK4	6	0.97638	1	21069	6	0.07077	1	1834
CAPN1	6	0.99519	1	21715	6	0.070815	1	1835
CASP5	6	0.6217	1	10989	6	0.070861	1	1836
hsa-mir-4656	4	0.81447	1	16317	4	0.07088	1	1837
CDPF1	6	0.65876	1	11998	6	0.070907	1	1838
BSCL2	6	0.73896	1	14225	6	0.070952	1	1839
ELMOD2	6	0.48008	1	8598	6	0.070998	1	1840
SLC41A1	6	0.94611	1	20150	6	0.071044	1	1841
FAP	4	0.35341	0.981597	7682	4	0.071125	1	1842
PUS10	6	0.96968	1	20854	6	0.071135	1	1843
RAB39A	6	0.83911	1	17003	6	0.071181	1	1844
JAKMIP2	6	0.0068356	0.621654	279	6	0.071227	1	1845
hsa-mir-4306	4	0.72226	1	13744	4	0.071309	1	1846
ANKS1A	6	0.93261	1	19759	6	0.071364	1	1847
UBLCP1	6	0.97604	1	21062	6	0.07141	1	1848
KRTAP6-3	6	0.6454	1	11672	6	0.071455	1	1849
CAMTA2	6	0.88026	1	18173	6	0.071501	1	1850
SLC38A9	6	0.9547	1	20417	6	0.071684	1	1851
LARP4	6	0.72867	1	13910	6	0.07173	1	1852
SPATA31A1	6	0.13227	0.83025	3026	6	0.071775	1	1853
KCNIP3	6	0.82398	1	16620	6	0.071821	1	1854
hsa-mir-4801	3	0.62724	1	11242	3	0.071874	1	1855
IQSEC1	6	0.48008	1	10417	6	0.071958	1	1856
FKBPL	6	0.64965	1	11732	6	0.072004	1	1857
BLVRB	6	0.66724	1	12216	6	0.072095	1	1858
ICAM2	6	0.88321	1	18238	6	0.072186	1	1859
CCDC126	6	0.3129	0.921425	7345	6	0.072323	1	1860
hsa-mir-568	4	0.09791	0.83025	2456	4	0.072382	1	1861
SLC10A2	6	0.81938	1	16454	6	0.072415	1	1862
ADPRM	6	0.91906	1	19362	6	0.07246	1	1863
ARID2	6	0.82164	1	16521	6	0.072506	1	1864
SS18L1	6	0.78013	1	15359	6	0.072643	1	1865
SGPL1	6	0.98637	1	21390	6	0.072734	1	1866
ESPL1	6	0.68866	1	12778	6	0.072871	1	1867
YTHDF1	6	0.98803	1	21457	6	0.072917	1	1868
GPATCH2L	6	0.24131	0.870898	5990	6	0.072963	1	1869
NPIPL3	6	0.48008	1	10404	6	0.073008	1	1870
FOLH1	6	0.9073	1	18985	6	0.073145	1	1871
GRHL2	6	0.63633	1	11448	6	0.073236	1	1872
hsa-mir-3907	4	0.21508	0.844343	5602	4	0.07324	1	1873
PHTF1	6	0.15306	0.83025	3408	6	0.073282	1	1874
OGT	6	0.74239	1	14315	6	0.073328	1	1875
SYCN	6	0.84988	1	17333	6	0.073373	1	1876
COL2A1	6	0.80722	1	16124	6	0.073419	1	1877
SNRNP35	6	0.48008	1	8858	6	0.073465	1	1878
RECQL	6	0.93171	1	19718	6	0.07351	1	1879
DNASE1	6	0.91906	1	19373	6	0.073601	1	1880
ACOT8	6	0.19285	0.83025	4041	6	0.073647	1	1881
SAMD13	6	0.65876	1	11947	6	0.073693	1	1882
hsa-mir-6889	4	0.5198	1	10507	4	0.073729	1	1883
ASAP1	6	0.98972	1	21518	6	0.073738	1	1884
C4BPA	6	0.23305	0.861273	5774	6	0.073829	1	1885
BTBD9	6	0.23305	0.861273	5813	6	0.073875	1	1886
LONP1	6	0.14321	0.83025	3123	6	0.073921	1	1887
ZNF862	6	0.48008	1	8122	6	0.074012	1	1888
CREM	6	0.48008	1	10211	6	0.074103	1	1889
PRPF40B	6	0.20286	0.83025	5222	6	0.074194	1	1890
RALB	6	0.30459	0.915092	7184	6	0.07424	1	1891
GRIK1	6	0.79142	1	15685	6	0.074377	1	1892
DAB2IP	6	0.80476	1	16019	6	0.074468	1	1893
KLK4	6	0.78603	1	15489	6	0.074513	1	1894
OR2AT4	6	0.97781	1	21118	6	0.074605	1	1895
OR2M5	6	0.93713	1	19878	6	0.074696	1	1896
CDKL4	6	0.91701	1	19302	6	0.074741	1	1897
TMBIM6	6	0.66285	1	12070	6	0.074787	1	1898
HNMT	6	0.7252	1	13771	6	0.074832	1	1899
MYO1A	6	0.0068356	0.621654	293	6	0.074969	1	1900
GRK1	6	0.98607	1	21377	6	0.075015	1	1901
COL3A1	6	0.88026	1	18174	6	0.07506	1	1902
LRRC31	6	0.97696	1	21088	6	0.075106	1	1903
PLXDC1	6	0.76827	1	15065	6	0.075242	1	1904
ACTL10	6	0.48008	1	10351	6	0.075288	1	1905
CCDC146	6	0.04748	0.83025	1571	6	0.075425	1	1906
CEPT1	6	0.9558	1	20441	6	0.075516	1	1907
TIGD5	6	0.65436	1	11904	6	0.075561	1	1908
KIAA0930	6	0.94336	1	20072	6	0.075607	1	1909
DPH3	6	0.015044	0.810563	674	6	0.075652	1	1910
GAS2L2	6	0.9995	1	21887	6	0.075698	1	1911
SCGB3A1	6	0.65436	1	11866	6	0.075834	1	1912
ZNF425	6	0.083253	0.83025	2095	6	0.07588	1	1913
SLAMF7	6	0.94867	1	20234	6	0.075971	1	1914
YARS	6	0.84383	1	17150	6	0.076016	1	1915
hsa-mir-125a	4	0.013656	0.810563	648	4	0.076023	1	1916
RRAD	6	0.30459	0.915092	7250	6	0.076108	1	1917
FZD2	6	0.65436	1	11913	6	0.076153	1	1918
AK2	6	0.7005	1	13135	6	0.076244	1	1919
FBXO45	6	0.48008	1	8640	6	0.07629	1	1920
PKP2	6	0.79412	1	15739	6	0.076335	1	1921
RFTN2	6	0.83069	1	16813	6	0.076381	1	1922
FAM26F	6	0.48008	1	8422	6	0.076426	1	1923
SUN1	6	0.48008	1	8529	6	0.076563	1	1924
PPFIA1	6	0.74239	1	14276	6	0.076608	1	1925
NOTO	6	0.61677	1	10897	6	0.076654	1	1926
hsa-mir-6789	4	0.012381	0.810563	609	4	0.076664	1	1927
GSS	6	0.12094	0.83025	2771	6	0.076699	1	1928
POLE3	6	0.74878	1	14479	6	0.076745	1	1929
INO80D	6	0.95093	1	20309	6	0.076881	1	1930
C8orf86	6	0.48008	1	8281	6	0.076926	1	1931
TAX1BP3	6	0.86487	1	17740	6	0.077017	1	1932
PGP	6	0.74878	1	14470	6	0.077063	1	1933
TRIM59	6	0.80959	1	16159	6	0.077108	1	1934
NKAP	6	0.083253	0.83025	2103	6	0.077245	1	1935
MS4A7	6	0.64108	1	11540	6	0.07729	1	1936
CYTIP	6	0.27848	0.900069	6659	6	0.077427	1	1937
GLTSCR1L	6	0.86817	1	17824	6	0.077472	1	1938
hsa-mir-6772	4	0.73668	1	14148	4	0.077488	1	1939
UGGT1	6	0.77126	1	15128	6	0.077608	1	1940
TNIP1	6	0.62698	1	11235	6	0.077654	1	1941
PLAC8L1	6	0.84988	1	17313	6	0.077699	1	1942
MRPL19	6	0.7086	1	13356	6	0.077745	1	1943
ITGA2	6	0.86305	1	17694	6	0.07779	1	1944
hsa-mir-4705	4	0.89731	1	18668	4	0.077793	1	1945
PAQR8	6	0.63633	1	11438	6	0.077836	1	1946
ZNF737	6	0.48008	1	9598	6	0.077881	1	1947
hsa-mir-940	4	0.0045623	0.621654	199	4	0.077884	1	1948
CFDP1	6	0.77126	1	15140	6	0.077927	1	1949
hsa-mir-328	4	0.023022	0.83025	1035	4	0.077945	1	1950
hsa-mir-617	4	0.53251	1	10529	4	0.078006	1	1951
VGLL2	6	0.24131	0.870898	6009	6	0.078017	1	1952
CCDC102B	6	0.28741	0.903843	6948	6	0.078063	1	1953
EPOR	6	0.61188	1	10775	6	0.078245	1	1954
RLTPR	6	0.12094	0.83025	2808	6	0.07829	1	1955
METTL16	6	0.63633	1	11420	6	0.078335	1	1956
ANKRD44	6	0.22412	0.852359	5647	6	0.078381	1	1957
KCNS1	6	0.23305	0.861273	5867	6	0.078426	1	1958
TSSK2	6	0.83069	1	16807	6	0.078472	1	1959
OR51S1	6	0.28741	0.903843	6810	6	0.078517	1	1960
GGA1	6	0.25932	0.88575	6397	6	0.078608	1	1961
hsa-mir-7851	4	0.126	0.83025	2875	4	0.078647	1	1962
SRA1	6	0.19285	0.83025	4180	6	0.078653	1	1963
CBX4	6	0.25034	0.876633	6142	6	0.078699	1	1964
RFX2	6	0.78013	1	15360	6	0.078744	1	1965
NUDT22	6	0.62698	1	11206	6	0.07879	1	1966
STXBP4	6	0.93675	1	19871	6	0.078835	1	1967
hsa-mir-520f	4	0.35341	0.981597	7809	4	0.078845	1	1968
AXDND1	6	0.98537	1	21357	6	0.078926	1	1969
DYRK1B	6	0.9558	1	20437	6	0.078971	1	1970
DDB2	6	0.018671	0.810563	759	6	0.079017	1	1971
TP63	6	0.97104	1	20905	6	0.079062	1	1972
MGAT4B	6	0.14321	0.83025	3174	6	0.079107	1	1973
PRKAA2	6	0.48008	1	7942	6	0.079153	1	1974
hsa-mir-545	4	0.92371	1	19508	4	0.079165	1	1975
KANSL3	6	0.48008	1	7981	6	0.079198	1	1976
PTBP3	6	0.77126	1	15136	6	0.079289	1	1977
RTN4	6	0.98465	1	21335	6	0.079334	1	1978
HPS4	6	0.25034	0.876633	6169	6	0.07938	1	1979
GCM1	6	0.083253	0.83025	2179	6	0.079425	1	1980
GRHPR	6	0.82627	1	16653	6	0.07947	1	1981
APOA5	6	0.95237	1	20348	6	0.079516	1	1982
GNB4	6	0.28741	0.903843	6915	6	0.079652	1	1983
PPP1R3C	6	0.87342	1	17968	6	0.079697	1	1984
TMEM181	6	0.018671	0.810563	746	6	0.079788	1	1985
FMNL3	6	0.86647	1	17767	6	0.079833	1	1986
C12orf77	6	0.86733	1	17814	6	0.079924	1	1987
PCED1A	6	0.83911	1	17036	6	0.080015	1	1988
hsa-mir-628	4	0.126	0.83025	2871	4	0.080048	1	1989
hsa-mir-589	4	0.013376	0.810563	611	4	0.080109	1	1990
GABRR1	6	0.90012	1	18765	6	0.080151	1	1991
SYNGR3	6	0.071592	0.83025	1857	6	0.080196	1	1992
KCNG4	6	0.81208	1	16256	6	0.080287	1	1993
C11orf52	6	0.80204	1	15976	6	0.080332	1	1994
IL1B	6	0.9282	1	19626	6	0.080378	1	1995
FZD9	6	0.68866	1	12734	6	0.080468	1	1996
NSMF	6	0.83277	1	16827	6	0.080559	1	1997
IL1RAPL2	6	0.9282	1	19643	6	0.080604	1	1998
TMEM63C	6	0.7086	1	13313	6	0.08065	1	1999
[truncated: 19,917 more rows]

## Sheet: HiTSelect output
Gene	rank	fdr	effect_size	#_active_guide-RNA
EDEM2	1	4.56288e-05	5.68114	5
EDEM1	2	4.56288e-05	4.59578	6
SYVN1	3	4.56288e-05	4.05058	6
DPM3	4	4.56288e-05	3.94471	6
TXNDC11	5	4.56288e-05	5.47345	4
DPM2	6	4.56288e-05	4.07793	5
P4HB	7	4.56288e-05	4.66088	4
ALG12	8	4.56288e-05	3.63382	5
SEL1L	9	4.56288e-05	3.32257	6
UBE2G2	10	4.56288e-05	4.05604	4
ALG3	11	4.56288e-05	3.54153	4
ALG9	12	4.56288e-05	4.21103	3
CEP350	13	4.56288e-05	5.54598	2
PPP1R3B	14	4.56288e-05	3.63082	3
ANKRD27	15	4.56288e-05	4.94803	2
MPDU1	16	4.56288e-05	2.62971	6
DERL2	17	4.56288e-05	3.26702	4
GSE1	18	4.56288e-05	4.40616	2
BUB3	19	4.56288e-05	4.21155	2
UBE2J1	20	4.56288e-05	2.51772	6
DPM1	21	4.56288e-05	3.41908	3
KLHL33	22	4.56288e-05	4.7146	2
OPA3	23	4.56288e-05	4.18327	2
DHRS7B	24	4.56288e-05	3.95764	2
hsa-mir-671	25	4.56288e-05	3.87722	2
KRT25	26	4.56288e-05	3.85012	2
RAB26	27	4.56288e-05	3.84626	2
TCEANC2	28	4.56288e-05	3.82627	2
hsa-mir-379	29	4.56288e-05	4.07717	2
SMG7	30	4.56288e-05	2.50006	5
RNASE12	31	4.56288e-05	4.77243	2
GLT6D1	32	4.56288e-05	4.1054	2
MMD	33	4.56288e-05	3.96369	2
GRAMD1A	34	4.56288e-05	3.68326	2
CREB3L2	35	4.56288e-05	4.13935	2
POMC	36	4.56288e-05	3.19847	3
ZNF619	37	4.56288e-05	4.46864	2
CCNI	38	4.56288e-05	3.5889	2
RIPK3	39	4.56288e-05	3.82128	2
FAM136A	40	4.56288e-05	3.60451	2
HLA-DQA1	41	4.56288e-05	3.64182	2
SLC35G5	42	4.56288e-05	4.10285	2
COPS6	43	4.56288e-05	3.51324	2
TTI2	44	4.56288e-05	3.53233	2
KDM5D	45	4.56288e-05	7.81496	1
hsa-mir-4464	46	4.56288e-05	7.45008	1
SVOPL	47	4.56288e-05	7.2745	1
UTP20	48	4.56288e-05	7.01702	1
HKDC1	49	4.56288e-05	6.74401	1
OR52J3	50	4.56288e-05	3.60044	2
STXBP6	51	4.56288e-05	4.58338	2
RSPO1	52	4.56288e-05	6.61016	1
FUT4	53	4.56288e-05	6.59547	1
ZNF654	54	4.56288e-05	6.50438	1
EPHA6	55	4.56288e-05	3.46867	2
hsa-mir-4678	56	4.56288e-05	6.42993	1
RPL11	57	4.56288e-05	6.29879	1
hsa-mir-3714	58	4.56288e-05	6.27576	1
FAM21C	59	4.56288e-05	6.24075	1
KRTAP10-7	60	4.56288e-05	6.2469	1
hsa-mir-483	61	4.56288e-05	6.28152	1
ZNF345	62	4.56288e-05	6.16135	1
IFI35	63	4.56288e-05	6.14985	1
OR2T11	64	4.56288e-05	6.13306	1
LAMB1	65	4.56288e-05	6.10142	1
RLIM	66	4.56288e-05	6.21134	1
NUP107	67	4.56288e-05	6.06086	1
APOF	68	4.56288e-05	5.99298	1
TECRL	69	4.56288e-05	5.98739	1
PSMD11	70	4.56288e-05	5.9722	1
CCDC104	71	4.56288e-05	5.96409	1
SLITRK5	72	0.00525396	5.9576	1
ZNF574	73	0.00525396	5.96211	1
CNNM2	74	0.00525396	5.91421	1
CTNNBIP1	75	0.00525396	5.93246	1
SPRY1	76	0.00525396	3.52071	2
ZMYM1	77	0.00525396	5.88725	1
NPY5R	78	0.00525396	5.85992	1
PSMD3	79	0.00525396	5.89395	1
EHBP1	80	0.00525396	5.90962	1
KRTAP17-1	81	0.00525396	5.8378	1
NFU1	82	0.00525396	5.83238	1
TMPRSS15	83	0.00525396	5.81511	1
MIS18A	84	0.00525396	5.80735	1
BTN3A3	85	0.00525396	5.76398	1
REST	86	0.00525396	3.39112	2
ZNF566	87	0.00525396	3.7877	2
FAM83C	88	0.00525396	5.69829	1
OR52B2	89	0.00525396	5.67927	1
AGFG1	90	0.00525396	5.67072	1
hsa-mir-5090	91	0.00525396	5.65129	1
CLDN17	92	0.00525396	5.63209	1
HIGD1A	93	0.00525396	5.61575	1
NAPA	94	0.00525396	5.59829	1
CLVS2	95	0.00525396	5.58719	1
BNIP3	96	0.00525396	5.60206	1
SOST	97	0.00525396	5.57774	1
C8orf4	98	0.00525396	5.57917	1
ZNF276	99	0.00525396	5.55623	1
OR1S1	100	0.00525396	5.53875	1
FAM171B	101	0.00525396	5.56967	1
SUPT4H1	102	0.00525396	5.52488	1
CRP	103	0.00525396	5.51964	1
FAM208A	104	0.00525396	3.9242	2
SLC5A6	105	0.00525396	5.48936	1
BNIPL	106	0.00525396	5.47081	1
CCDC93	107	0.00525396	5.46225	1
SLC12A2	108	0.00525396	5.45912	1
GLCCI1	109	0.00525396	5.4252	1
CSNK1G1	110	0.00525396	5.42266	1
OR6S1	111	0.00525396	5.42031	1
PDLIM1	112	0.00525396	5.40558	1
CISD3	113	0.00525396	5.40219	1
NRARP	114	0.00525396	3.87034	2
KSR1	115	0.00525396	5.37546	1
SMCO2	116	0.00525396	5.36112	1
PALM3	117	0.00525396	5.3612	1
PTPN12	118	0.00525396	5.35855	1
CDC73	119	0.00525396	5.36297	1
ZNF146	120	0.00525396	5.36675	1
TTC40	121	0.00525396	5.33169	1
PROX1	122	0.00525396	5.32404	1
NUDT16L1	123	0.00525396	5.33038	1
ZRSR2	124	0.00525396	3.48818	2
PITPNM3	125	0.00525396	5.30817	1
FLYWCH2	126	0.00525396	5.30424	1
GALM	127	0.00525396	5.29722	1
KRTAP10-12	128	0.00525396	5.29368	1
SENP1	129	0.00525396	5.27537	1
DNER	130	0.00525396	3.44859	2
MMP14	131	0.00525396	5.24306	1
LRRC49	132	0.00525396	5.24355	1
NUDT8	133	0.00525396	5.23042	1
LARP7	134	0.00525396	5.22446	1
BPIFB4	135	0.00525396	5.20875	1
CPLX3	136	0.00525396	5.2088	1
SGK223	137	0.00525396	5.20963	1
MLLT11	138	0.00525396	5.1957	1
C5orf28	139	0.00525396	5.19126	1
BNIP2	140	0.00525396	5.1953	1
ALKBH3	141	0.00525396	5.18476	1
LOC389895	142	0.00525396	5.174	1
DTYMK	143	0.00525396	5.20511	1
APBA3	144	0.00525396	5.16959	1
HADHA	145	0.00525396	5.16769	1
PHF21A	146	0.00525396	5.15126	1
hsa-mir-1260a	147	0.00525396	5.20566	1
CHST11	148	0.00525396	5.13845	1
CD22	149	0.00525396	5.14825	1
RAB6B	150	0.00525396	5.12877	1
CYP46A1	151	0.00525396	5.1213	1
TMEM101	152	0.00525396	5.10792	1
CLASP2	153	0.00525396	5.10272	1
SLC34A2	154	0.00525396	5.08528	1
EIF4A3	155	0.00525396	5.07738	1
SCG5	156	0.00525396	5.07492	1
SLC26A1	157	0.00525396	3.28074	2
ACTRT3	158	0.00525396	5.07082	1
KANK1	159	0.00525396	5.05879	1
CYP3A43	160	0.00525396	5.04708	1
MORN3	161	0.00525396	5.0476	1
PROP1	162	0.00525396	3.28215	2
hsa-mir-6824	163	0.00525396	5.05726	1
MPDZ	164	0.00525396	3.2694	2
TUBB	165	0.00525396	5.04124	1
FNBP1L	166	0.00525396	4.99873	1
COMMD2	167	0.00525396	4.99899	1
CILP2	168	0.00525396	4.99037	1
hsa-mir-302b	169	0.00525396	4.99612	1
KLHL38	170	0.00525396	4.98405	1
hsa-mir-6864	171	0.00525396	4.9833	1
hsa-mir-522	172	0.00525396	4.98016	1
VPS29	173	0.00525396	4.97056	1
RAPGEF3	174	0.00525396	4.96615	1
RNF167	175	0.00525396	4.96413	1
EPHX1	176	0.00525396	4.96417	1
CNTFR	177	0.00525396	4.96018	1
AGO4	178	0.00525396	4.95798	1
hsa-mir-4512	179	0.00525396	4.96171	1
C19orf24	180	0.00525396	4.94729	1
hsa-mir-651	181	0.00525396	4.94907	1
ARHGDIB	182	0.00525396	4.94705	1
ING5	183	0.00525396	4.94566	1
THUMPD3	184	0.00525396	4.93779	1
hsa-mir-6783	185	0.00525396	4.93393	1
OR8H1	186	0.00525396	4.93313	1
KLHDC9	187	0.00525396	4.92539	1
COL13A1	188	0.00525396	4.91351	1
CNOT11	189	0.00525396	4.90515	1
HNRNPA2B1	190	0.00525396	3.35927	2
MMP16	191	0.00525396	4.90018	1
OR10G2	192	0.00525396	4.89588	1
LUZP6	193	0.00572745	4.89122	1
RDH5	194	0.00572745	4.88789	1
DRGX	195	0.00572745	4.88619	1
ANAPC4	196	0.00572745	4.88021	1
POMGNT1	197	0.00572745	4.87696	1
C11orf73	198	0.00572745	4.87275	1
SLC44A4	199	0.00572745	4.86991	1
ACADSB	200	0.00572745	4.86578	1
STMN3	201	0.00572745	3.21745	2
PTPRK	202	0.00572745	2.68892	3
KBTBD6	203	0.00572745	4.8501	1
SYNPO	204	0.00572745	4.84817	1
PAK2	205	0.00572745	4.83598	1
SRSF8	206	0.00572745	4.83094	1
CLRN2	207	0.00572745	4.82288	1
RAD51	208	0.00572745	4.81022	1
hsa-mir-1302-4	209	0.00572745	4.79763	1
POLR2D	210	0.00572745	4.78581	1
HSD17B6	211	0.00572745	4.79296	1
DMGDH	212	0.00572745	4.78271	1
GPAT2	213	0.00572745	4.78188	1
TCEB1	214	0.00572745	4.76435	1
FHL5	215	0.00572745	4.74835	1
TRIP10	216	0.00572745	4.73617	1
hsa-mir-4466	217	0.00572745	4.73567	1
ITGA5	218	0.00572745	4.73533	1
hsa-mir-4269	219	0.00572745	4.72184	1
HIST4H4	220	0.00572745	3.84368	2
EBI3	221	0.00572745	4.75453	1
hsa-mir-6085	222	0.00572745	4.7104	1
MPPE1	223	0.00572745	3.17699	2
hsa-mir-137	224	0.00572745	4.70182	1
hsa-mir-655	225	0.00572745	4.69967	1
CIB1	226	0.00572745	3.17276	2
LRRC14	227	0.00572745	4.69384	1
hsa-mir-3665	228	0.00572745	4.69158	1
PSEN1	229	0.00572745	4.68487	1
KCNH8	230	0.00572745	4.71046	1
TFB2M	231	0.00572745	3.52592	2
DOLK	232	0.00572745	4.67773	1
TNFAIP3	233	0.00572745	4.66878	1
hsa-mir-4774	234	0.00572745	4.66684	1
LMX1A	235	0.00572745	4.6646	1
ZNF579	236	0.00572745	4.66184	1
PTGDR2	237	0.00572745	3.3364	2
GTF2F1	238	0.00572745	4.6551	1
OR2T1	239	0.00572745	3.29844	2
BTD	240	0.00572745	4.64078	1
hsa-mir-4515	241	0.00572745	4.63579	1
RFX1	242	0.00572745	4.6336	1
DNPH1	243	0.00572745	4.62612	1
YIPF5	244	0.00572745	4.62395	1
KCTD11	245	0.00572745	4.61798	1
NCAPH2	246	0.00572745	4.61687	1
TEFM	247	0.00572745	4.60843	1
KCNS2	248	0.00572745	4.5968	1
RBM48	249	0.00572745	4.62262	1
FAM47A	250	0.00572745	2.73931	3
UTP11L	251	0.00572745	4.57253	1
RICTOR	252	0.00572745	4.57571	1
SLC43A2	253	0.00572745	4.58041	1
ASB11	254	0.00572745	4.55587	1
SMCO4	255	0.00572745	3.48362	2
ZNF223	256	0.00572745	4.80054	1
PI4K2A	257	0.00572745	4.54464	1
CHAC1	258	0.00572745	4.53742	1
DTX4	259	0.00572745	4.51864	1
HIP1R	260	0.00572745	4.52844	1
RELA	261	0.00572745	3.74103	2
CIITA	262	0.00572745	4.51042	1
OXCT2	263	0.00572745	4.51935	1
CXCL2	264	0.00572745	4.52817	1
WWOX	265	0.00572745	4.49841	1
TMEM18	266	0.00572745	4.48622	1
STRBP	267	0.00572745	3.11961	2
BRPF1	268	0.00572745	4.48532	1
GPRIN1	269	0.00572745	4.49584	1
LDHB	270	0.00572745	4.53163	1
ZNF429	271	0.00572745	4.46795	1
DLK1	272	0.00572745	4.48761	1
OR4K1	273	0.00572745	4.48392	1
ZNF610	274	0.00572745	4.46602	1
CRB1	275	0.00572745	4.44991	1
ZNF7	276	0.00572745	4.43942	1
C10orf111	277	0.00572745	3.31201	2
CAMK2D	278	0.00572745	4.43994	1
RIMBP3B	279	0.00572745	4.43154	1
UBA1	280	0.00572745	4.43262	1
TRPC4	281	0.00572745	4.41802	1
SHARPIN	282	0.00572745	4.42731	1
ATP5O	283	0.00572745	4.41167	1
DZANK1	284	0.00572745	4.39257	1
KCNAB3	285	0.00572745	4.389	1
ZNF623	286	0.00572745	4.38463	1
ARIH1	287	0.00572745	4.3865	1
GPR65	288	0.00572745	4.38678	1
MAST1	289	0.00572745	4.39396	1
SMC1A	290	0.00572745	4.36855	1
FAM21A	291	0.00572745	4.37843	1
COPS2	292	0.00572745	4.37456	1
CNOT3	293	0.00572745	4.36369	1
DKKL1	294	0.00572745	4.36175	1
NPB	295	0.00572745	4.35794	1
PTK6	296	0.00572745	4.37076	1
LIN7B	297	0.00572745	4.35733	1
ABAT	298	0.00572745	4.35344	1
ALDH5A1	299	0.00572745	4.35446	1
ASCL2	300	0.00572745	4.36479	1
DUSP8	301	0.00572745	4.40126	1
hsa-mir-6070	302	0.00572745	4.35662	1
STON2	303	0.00572745	4.34258	1
FAM227B	304	0.00572745	4.34065	1
ZNF2	305	0.00572745	4.3353	1
MFAP3	306	0.00572745	4.33635	1
STX4	307	0.00572745	4.37414	1
ZNF592	308	0.00572745	4.3506	1
POU4F3	309	0.00572745	4.32936	1
ZNF622	310	0.00572745	4.32494	1
ACRBP	311	0.00572745	4.32425	1
ASB1	312	0.00572745	4.3264	1
DEFB135	313	0.00572745	4.32094	1
LPPR5	314	0.00572745	4.31538	1
EIF2AK4	315	0.00572745	4.32154	1
ZNF584	316	0.00572745	4.31344	1
GAPDH	317	0.00572745	4.31554	1
ZNF540	318	0.00572745	4.31361	1
VWDE	319	0.00572745	3.05575	2
COL11A2	320	0.00572745	4.30712	1
LOC646862	321	0.00572745	4.30688	1
COL5A1	322	0.00572745	4.31992	1
ZFYVE28	323	0.00572745	4.30487	1
NMNAT2	324	0.00572745	4.2966	1
FREM2	325	0.00572745	4.29567	1
ATF1	326	0.00572745	4.29264	1
MBOAT2	327	0.00572745	4.29177	1
CTH	328	0.00572745	3.04661	2
hsa-mir-6721	329	0.00572745	4.29482	1
ALYREF	330	0.00572745	3.15901	2
AKTIP	331	0.00572745	4.28501	1
C3AR1	332	0.00572745	4.27761	1
SPACA4	333	0.00572745	3.03559	2
hsa-mir-1267	334	0.00572745	4.69135	1
GTF3C5	335	0.00572745	4.26559	1
TMEM164	336	0.00572745	4.25426	1
PVRL3	337	0.00572745	4.27035	1
SH2B1	338	0.00572745	4.247	1
DDX56	339	0.00572745	4.25129	1
TIMM23	340	0.00572745	4.25548	1
CDK5RAP2	341	0.00572745	4.23775	1
NCCRP1	342	0.00572745	3.08195	2
CCDC117	343	0.00572745	4.2367	1
ARHGAP26	344	0.00572745	4.23898	1
DCAF13	345	0.00572745	4.22421	1
PRKCA	346	0.00572745	4.22393	1
hsa-mir-6759	347	0.00572745	4.2214	1
ACOX1	348	0.00572745	4.22201	1
USP12	349	0.00572745	3.36936	2
EPHB3	350	0.00572745	4.2156	1
TAF5L	351	0.00572745	4.21443	1
TAF13	352	0.00572745	4.21327	1
OR5B3	353	0.00572745	4.21348	1
SIGLEC5	354	0.00572745	4.21203	1
LCP1	355	0.00572745	4.21185	1
MPV17	356	0.00572745	4.20991	1
RSBN1L	357	0.00572745	4.21205	1
CCDC121	358	0.00572745	4.20544	1
KAT2B	359	0.00572745	4.21164	1
HPS1	360	0.00572745	4.20296	1
ASPDH	361	0.00572745	4.1842	1
CCDC170	362	0.00572745	4.18209	1
ZNF234	363	0.00572745	4.18054	1
ZNF35	364	0.00572745	4.17101	1
SH3TC1	365	0.00572745	2.98758	2
SNAPC2	366	0.00572745	2.99173	2
AQP3	367	0.00572745	4.16708	1
LRIT2	368	0.00572745	4.16272	1
WHAMM	369	0.00572745	4.16631	1
SMEK1	370	0.00572745	4.16111	1
SLC39A7	371	0.00572745	4.15663	1
ARMCX5	372	0.00572745	3.21131	2
EML2	373	0.00572745	4.14955	1
CAB39L	374	0.00572745	4.14543	1
OR13C4	375	0.00572745	4.14567	1
OR5AN1	376	0.00572745	4.14516	1
BEX5	377	0.00572745	4.1417	1
MED20	378	0.00572745	4.13862	1
MPC1	379	0.00572745	4.13741	1
PTPRR	380	0.00572745	4.13796	1
ZNF554	381	0.00572745	4.1373	1
ADAMTS9	382	0.00572745	4.13655	1
HSPG2	383	0.00572745	4.13474	1
KCNN1	384	0.00572745	4.12559	1
hsa-mir-19b-1	385	0.00572745	4.12455	1
UTP18	386	0.00572745	4.12558	1
TRIP6	387	0.00572745	4.12372	1
NAPEPLD	388	0.00572745	4.11376	1
NEU4	389	0.00572745	4.11278	1
C14orf37	390	0.00572745	4.10913	1
IL15RA	391	0.00572745	4.104	1
CDR2	392	0.00572745	4.10415	1
TPR	393	0.00572745	4.09531	1
POU5F1B	394	0.00572745	4.0917	1
FEZ2	395	0.00572745	4.08964	1
WNT6	396	0.00572745	4.0828	1
TNFSF12-TNFSF13	397	0.00572745	4.08282	1
CHRM2	398	0.00572745	4.08108	1
FEZ1	399	0.00572745	4.07821	1
OR2AE1	400	0.00572745	4.07663	1
LIPC	401	0.00572745	4.07541	1
HSD17B12	402	0.00572745	4.07851	1
WDR25	403	0.00572745	4.07271	1
SLC18A3	404	0.00572745	4.06299	1
CYB5B	405	0.00572745	4.06072	1
ARPP21	406	0.00572745	4.05752	1
GLT1D1	407	0.00572745	4.06161	1
ZNF304	408	0.00572745	4.05314	1
C2orf78	409	0.00572745	4.05297	1
SLC22A4	410	0.00572745	4.04395	1
hsa-mir-378h	411	0.00572745	4.04571	1
ALKBH6	412	0.00572745	4.0397	1
THAP3	413	0.00572745	4.0356	1
OLFML1	414	0.00572745	4.03406	1
NAT16	415	0.00572745	4.03138	1
ZCCHC13	416	0.00572745	4.0309	1
STARD8	417	0.00572745	4.0301	1
RANGRF	418	0.00572745	4.02938	1
CAMTA1	419	0.00572745	4.02912	1
PRH1	420	0.00572745	4.02682	1
TAS2R38	421	0.00572745	4.02605	1
UPF3A	422	0.00572745	4.02491	1
CSF1R	423	0.00572745	4.02103	1
SPEM1	424	0.00572745	2.54819	3
VAMP5	425	0.00572745	3.52543	2
FAM19A4	426	0.00572745	4.01716	1
BPIFA3	427	0.00572745	2.91907	2
CXCR3	428	0.00572745	4.0154	1
SIRPB1	429	0.00572745	4.01176	1
HMHA1	430	0.00572745	4.01305	1
UMOD	431	0.00572745	4.00996	1
DUOX1	432	0.00572745	2.90544	2
SAMM50	433	0.00572745	3.99709	1
hsa-mir-105-2	434	0.00572745	3.99048	1
PGLYRP3	435	0.00572745	3.97992	1
PDE4D	436	0.00572745	2.90738	2
UCHL1	437	0.00572745	2.89297	2
ARL2BP	438	0.00572745	3.99423	1
GPC6	439	0.00572745	2.48636	3
hsa-mir-365a	440	0.00572745	3.96171	1
DEGS2	441	0.00572745	3.9643	1
TNFRSF19	442	0.00572745	3.96482	1
STAT2	443	0.00572745	3.95564	1
PLEKHG7	444	0.00572745	3.95434	1
SIAH1	445	0.00572745	3.96564	1
NPTXR	446	0.00572745	3.94935	1
HEMK1	447	0.00572745	3.94913	1
WDR54	448	0.00572745	3.94505	1
KIF26A	449	0.00572745	3.93815	1
POP4	450	0.00572745	3.93704	1
TOE1	451	0.00572745	3.93101	1
GNPDA1	452	0.00572745	3.92414	1
OR4A5	453	0.00572745	3.92192	1
CLUL1	454	0.00572745	3.928	1
PIGW	455	0.00572745	3.91858	1
UBAP1	456	0.00572745	3.91972	1
NR1H2	457	0.00572745	3.91665	1
HDAC4	458	0.00572745	3.91371	1
C15orf48	459	0.00572745	3.91176	1
B3GALTL	460	0.00572745	3.91474	1
RPP40	461	0.00572745	3.90756	1
AUP1	462	0.00572745	1.81469	6
CRB3	463	0.00572745	3.58574	2
POU3F2	464	0.00572745	2.90438	2
DCAF15	465	0.00572745	3.89472	1
C1orf87	466	0.00572745	3.89493	1
RGS13	467	0.00572745	3.89245	1
DGKG	468	0.00572745	3.8899	1
NDUFA4L2	469	0.00572745	3.88816	1
PCDH9	470	0.00572745	3.88546	1
CTF1	471	0.00572745	3.88091	1
USP27X	472	0.00572745	3.88026	1
SPDEF	473	0.00572745	3.56516	2
MS4A1	474	0.00572745	3.87901	1
MYCT1	475	0.00572745	3.87769	1
BAK1	476	0.00572745	3.87635	1
SCOC	477	0.00572745	3.87572	1
GRIA4	478	0.00572745	3.25256	2
CASC3	479	0.00572745	2.10987	4
DOK3	480	0.00572745	3.87192	1
PPIL6	481	0.00572745	3.86854	1
PDF	482	0.00572745	3.86718	1
IMP4	483	0.00572745	3.86418	1
PSME3	484	0.00572745	3.8605	1
hsa-mir-6761	485	0.00572745	3.85849	1
PYROXD1	486	0.00572745	3.86483	1
SPNS2	487	0.00572745	3.85805	1
RDH10	488	0.00572745	3.85543	1
ZNF260	489	0.00572745	2.84866	2
EDDM3A	490	0.00572745	3.8589	1
LRRC48	491	0.00572745	3.84761	1
RPS15	492	0.00572745	3.84207	1
HSH2D	493	0.00572745	3.83205	1
SUV420H2	494	0.00572745	2.889	2
DDC	495	0.00572745	3.82774	1
LIMD2	496	0.00572745	3.82618	1
CEP250	497	0.00572745	3.82287	1
PLXNB3	498	0.00572745	2.81337	2
SNIP1	499	0.00572745	3.81627	1
CCDC101	500	0.00572745	3.82732	1
MFSD2B	501	0.00572745	3.8146	1
SRP9	502	0.00572745	3.81813	1
PGAM5	503	0.00572745	3.81112	1
FAM229A	504	0.00572745	3.81722	1
UBE2D3	505	0.00572745	2.83035	2
SLC1A6	506	0.00572745	3.80619	1
C1orf226	507	0.00572745	3.80474	1
TAS2R43	508	0.00572745	3.80445	1
ZNF138	509	0.00572745	3.80508	1
INVS	510	0.00572745	3.8265	1
RNMT	511	0.00572745	3.87032	1
GABRE	512	0.00572745	3.79831	1
GNG10	513	0.00572745	3.79736	1
PSG3	514	0.00572745	3.79518	1
VIPR2	515	0.00572745	3.79018	1
RHNO1	516	0.00572745	3.79049	1
HPN	517	0.00572745	3.78974	1
SUFU	518	0.00572745	3.78826	1
LIMK1	519	0.00572745	3.79005	1
GATA6	520	0.00572745	3.01982	2
SAMD15	521	0.00572745	3.79266	1
hsa-mir-4460	522	0.00572745	3.78375	1
ABCC6	523	0.00572745	3.77978	1
RUNX3	524	0.00572745	2.96317	2
NTAN1	525	0.00572745	3.77678	1
ABCC12	526	0.00572745	3.77576	1
GNG8	527	0.00572745	3.77554	1
TMEM247	528	0.00572745	3.77473	1
ZNFX1	529	0.00752226	3.77271	1
LSM4	530	0.00752226	3.77149	1
OPN1SW	531	0.00752226	3.76489	1
PGM2	532	0.00752226	3.76221	1
ZNF212	533	0.00752226	2.76961	2
STK39	534	0.00752226	3.75565	1
GTF3C2	535	0.00752226	3.82495	1
SPEF1	536	0.0090709	3.75401	1
ZP1	537	0.0090709	3.75452	1
SSR1	538	0.0090709	3.74722	1
RAB11FIP2	539	0.0090709	2.82587	2
HMGXB4	540	0.0090709	3.74538	1
NEDD4L	541	0.0090709	3.74516	1
DPY19L1	542	0.0090709	3.74186	1
NFKBIB	543	0.0090709	3.73625	1
CEP152	544	0.0090709	3.73706	1
FARSB	545	0.0090709	3.73487	1
KIF13B	546	0.0090709	3.7353	1
CFLAR	547	0.0090709	3.73478	1
API5	548	0.0090709	2.84734	2
UGT3A2	549	0.0090709	3.73277	1
ELP3	550	0.0090709	3.72712	1
CCL28	551	0.0090709	3.72128	1
CORO2B	552	0.0090709	3.71662	1
ITFG2	553	0.0090709	3.71941	1
C3orf20	554	0.0090709	3.71108	1
SUMO3	555	0.0105719	3.27035	2
HCFC2	556	0.0105719	3.70411	1
TBC1D4	557	0.0105719	3.69976	1
SIM2	558	0.0105719	3.69596	1
RAPGEF2	559	0.0105719	3.69526	1
THEMIS	560	0.0105719	3.69305	1
ADIRF	561	0.0105719	3.70226	1
LHFPL3	562	0.0105719	3.69141	1
NCLN	563	0.0105719	2.72867	2
TCF25	564	0.0105719	3.68152	1
LOC100131094	565	0.0105719	3.67885	1
MS4A14	566	0.0105719	3.6794	1
IGSF9	567	0.0105719	3.07999	2
PROS1	568	0.0105719	3.6713	1
PDZD2	569	0.0105719	3.67109	1
SOD1	570	0.0105719	3.66752	1
MYLK	571	0.0121354	3.66598	1
hsa-mir-4302	572	0.0121354	3.66463	1
hsa-mir-6502	573	0.0121354	3.68588	1
KLF10	574	0.0121354	3.66227	1
hsa-mir-548u	575	0.0121354	3.7083	1
UQCRC2	576	0.0121354	3.12076	2
MICAL3	577	0.0121354	2.73649	2
RHBDL3	578	0.0121354	3.65075	1
GUCY2C	579	0.0121354	3.64905	1
AKAP6	580	0.013815	2.98082	2
C6orf195	581	0.013815	3.64799	1
PODXL	582	0.0153258	3.64637	1
hsa-mir-1302-6	583	0.0153258	3.64533	1
BCL2L15	584	0.0153258	3.68105	1
STARD6	585	0.0153258	3.64293	1
WNT8B	586	0.0153258	3.63493	1
GUCA2B	587	0.0153258	3.63216	1
CBX1	588	0.0153258	3.62915	1
CHMP5	589	0.0153258	3.18342	2
ZBP1	590	0.0165746	3.62779	1
CASK	591	0.0165746	3.62541	1
AZI2	592	0.0165746	3.62346	1
SLC39A5	593	0.0165746	3.62545	1
UPF2	594	0.0165746	3.62015	1
MC3R	595	0.0165746	3.6151	1
GNB2	596	0.0165746	3.60924	1
CNOT4	597	0.0165746	3.72319	1
S100A11	598	0.0165746	3.60807	1
PPP1R42	599	0.0165746	3.61061	1
CHEK2	600	0.0165746	3.6028	1
MFAP5	601	0.0165746	3.60381	1
NOS2	602	0.0165746	3.5969	1
AK9	603	0.0165746	2.68231	2
hsa-mir-6866	604	0.0165746	2.297	3
METTL7B	605	0.0165746	3.63072	1
NPSR1	606	0.0180195	3.58619	1
PPL	607	0.0180195	3.59089	1
EDA2R	608	0.0180195	3.58796	1
GSPT2	609	0.0180195	3.63473	1
GMEB1	610	0.0180195	3.59262	1
hsa-mir-3127	611	0.0180195	3.58042	1
SEMG2	612	0.0180195	3.57802	1
MTMR12	613	0.0191235	3.57706	1
TXNL1	614	0.0191235	3.57783	1
OR6B2	615	0.0191235	3.57822	1
LHX4	616	0.0191235	3.58183	1
FRAS1	617	0.0191235	2.78988	2
SLFNL1	618	0.0191235	3.56575	1
IFNL2	619	0.0191235	2.82957	2
SFRP5	620	0.0191235	3.5549	1
C19orf12	621	0.0191235	3.56226	1
MEAF6	622	0.0191235	3.55491	1
DXO	623	0.0191235	3.89182	1
PHF7	624	0.0191235	3.54219	1
ZNRF1	625	0.0191235	3.54343	1
ASB10	626	0.0191235	3.53972	1
FMNL1	627	0.0191235	3.5365	1
PSME1	628	0.0191235	3.52881	1
C12orf4	629	0.0191235	3.59338	1
C12orf68	630	0.019248	3.53201	1
TPGS2	631	0.019248	3.52525	1
C1orf131	632	0.019248	3.568	1
C19orf33	633	0.019248	3.52557	1
DNM1L	634	0.019248	3.52717	1
HIST1H2BO	635	0.019248	3.52086	1
MTL5	636	0.019248	3.52244	1
MURC	637	0.019248	3.51558	1
CPEB4	638	0.019248	3.52139	1
hsa-mir-3161	639	0.019248	3.51857	1
PLEKHG6	640	0.019248	2.78258	2
ARIH2	641	0.019248	2.69477	2
IL3	642	0.019248	3.52017	1
HRASLS2	643	0.019248	3.49756	1
FAM122A	644	0.019248	3.50389	1
TMEM204	645	0.019248	3.5027	1
IQSEC3	646	0.019248	3.49969	1
PRX	647	0.019248	3.50376	1
CUL5	648	0.019248	3.52483	1
VPS72	649	0.019248	3.49271	1
RPP14	650	0.019248	3.65884	2
GAS2	651	0.019248	3.49968	1
NCL	652	0.019248	3.48949	1
TAF1D	653	0.019248	2.66726	2
EPS8L1	654	0.019248	2.73905	2
ECI2	655	0.019248	3.48104	1
JUP	656	0.019248	3.4833	1
hsa-mir-5096	657	0.019248	3.59848	1
UBE3C	658	0.019248	3.48442	1
PIGY	659	0.019248	3.49752	1
STK11	660	0.019248	3.48009	1
PODNL1	661	0.019248	2.25236	3
ELK3	662	0.019248	3.47002	1
LEPRE1	663	0.019248	3.46812	1
DHH	664	0.019248	3.4661	1
LRRFIP1	665	0.019248	2.84916	2
ILK	666	0.019248	3.46568	1
CCDC17	667	0.019248	3.46259	1
CRTC2	668	0.019248	3.46175	1
hsa-mir-183	669	0.019248	3.46115	1
ACSL5	670	0.019248	3.45797	1
NUP210	671	0.019248	3.4571	1
LPCAT4	672	0.019248	3.46472	1
CXCR6	673	0.019248	3.45982	1
IFNB1	674	0.019248	3.45816	1
RAB21	675	0.019248	3.4545	1
NDUFA4	676	0.019248	3.44931	1
PCBP4	677	0.019248	3.44822	1
CYP4F11	678	0.0213524	3.45013	1
PDDC1	679	0.0213524	3.44953	1
SNX6	680	0.0213524	3.44799	1
ZNF32	681	0.0213524	3.46237	1
PTPN2	682	0.0213524	3.44799	1
hsa-mir-23b	683	0.0213524	3.44679	1
BDKRB1	684	0.0213524	3.44924	1
DIRAS3	685	0.0213524	3.44611	1
ECM1	686	0.0213524	3.45312	1
RNF4	687	0.0213524	3.44226	1
NPNT	688	0.0213524	3.44019	1
MAPK7	689	0.0213524	3.43632	1
CDYL2	690	0.0213524	3.4373	1
CYP4F12	691	0.0213524	2.8113	2
PHF16	692	0.0213524	3.43939	1
WDPCP	693	0.0213524	3.43371	1
DUSP11	694	0.0213524	3.43744	1
SLC44A1	695	0.0213524	2.58796	2
DCC	696	0.0213524	3.43498	1
IL12A	697	0.0213524	3.45656	1
TMEM86B	698	0.0213524	3.42933	1
ATPAF1	699	0.0213524	2.58146	2
SNX25	700	0.0213524	2.69779	2
XPO5	701	0.0213524	3.44034	1
OR10K1	702	0.0213524	3.41721	1
HTR3A	703	0.0213524	3.4264	1
KRTAP10-6	704	0.0213524	2.93795	2
NRIP1	705	0.022486	3.41461	1
MYBL1	706	0.022486	3.41459	1
CLDN18	707	0.022486	3.40976	1
SMARCA1	708	0.022486	3.40922	1
B3GALT1	709	0.022486	3.21741	2
DAG1	710	0.022486	3.40872	1
TRIM63	711	0.022486	3.40758	1
SRP54	712	0.022486	3.41467	1
PSAT1	713	0.022486	3.40496	1
ZIM3	714	0.0237555	2.73807	2
HES7	715	0.0237555	3.40166	1
RLN1	716	0.0237555	3.40043	1
MT1X	717	0.0237555	3.39871	1
NCBP1	718	0.0248049	3.40371	1
BTAF1	719	0.0248049	3.39878	1
SLX4	720	0.0248049	3.39631	1
PRSS54	721	0.0248049	3.39464	1
TAAR9	722	0.0248049	3.39071	1
FOXO3	723	0.0248049	3.39188	1
RSAD1	724	0.0248049	3.39005	1
ZCCHC2	725	0.0248049	3.38785	1
OIP5	726	0.0248049	3.40016	1
ARHGAP4	727	0.0248049	3.38745	1
C9orf24	728	0.0256176	3.38665	1
KLRF1	729	0.0256176	2.6308	2
HAUS3	730	0.0256176	3.40956	1
ANAPC5	731	0.0256176	3.38464	1
MYO16	732	0.0256176	2.59425	2
FAM195B	733	0.0256176	2.6334	2
PCMT1	734	0.0256176	3.3834	1
LILRA5	735	0.0256176	3.38251	1
CD300LF	736	0.0256176	3.38058	1
KLB	737	0.0256176	3.29389	2
BARHL2	738	0.0256176	3.38285	1
USP15	739	0.0256176	3.37867	1
LAT	740	0.0256176	3.37713	1
TUB	741	0.0256176	3.37234	1
KCNK16	742	0.0256176	3.30336	2
OR52E8	743	0.0256176	3.36692	1
ITGB5	744	0.0257857	3.36511	1
GBGT1	745	0.0257857	3.3599	1
SLC25A27	746	0.0257857	3.35816	1
OLFML3	747	0.0257857	3.35591	1
PHYH	748	0.0257857	3.35573	1
LOC643355	749	0.0257857	3.35577	1
UQCRB	750	0.0257857	3.35526	1
PLA2G3	751	0.0257857	2.80173	2
HTATSF1	752	0.0257857	3.35088	1
SGMS1	753	0.0257857	3.34984	1
ABHD17B	754	0.0257857	3.34782	1
CALCB	755	0.0257857	3.34738	1
hsa-mir-4450	756	0.0257857	3.34941	1
WASL	757	0.0257857	3.34637	1
SLC35C1	758	0.0257857	3.34492	1
HIST1H2BF	759	0.0257857	2.56765	2
GRWD1	760	0.0257857	3.35592	1
SPRY2	761	0.0257857	2.52074	2
ZNF341	762	0.0257857	2.75127	2
TTC39C	763	0.0257857	3.34152	1
BMP2	764	0.0257857	3.34021	1
RASSF7	765	0.0257857	3.3436	1
ULBP2	766	0.0257857	3.33704	1
PCOLCE2	767	0.0257857	3.33638	1
SPRR1A	768	0.0257857	3.33643	1
CST2	769	0.0257857	3.33559	1
hsa-mir-3938	770	0.0257857	3.33179	1
GRAPL	771	0.0257857	3.33131	1
RNF187	772	0.0257857	3.33051	1
SEC16B	773	0.0257857	3.3284	1
NMRK2	774	0.0257857	3.32328	1
TMEM256	775	0.0257857	3.32562	1
TMEM8C	776	0.0257857	3.32169	1
C16orf54	777	0.0257857	3.32212	1
RTP2	778	0.025928	3.3233	1
GPR137	779	0.025928	3.31839	1
SUPT20HL2	780	0.025928	3.31793	1
FGF2	781	0.025928	3.3173	1
TTC34	782	0.025928	2.50498	2
TESK1	783	0.025928	3.31825	1
NUP160	784	0.025928	3.31528	1
GBP3	785	0.025928	3.31451	1
C11orf45	786	0.025928	3.31257	1
PRPS1	787	0.025928	3.31531	1
NFATC1	788	0.025928	3.31133	1
CATSPER2	789	0.025928	3.30982	1
SSX1	790	0.025928	2.50994	2
TCEAL5	791	0.025928	3.30495	1
CNDP2	792	0.025928	3.30333	1
TTLL3	793	0.025928	3.30235	1
ZNF41	794	0.025928	3.30158	1
OR2W3	795	0.025928	3.29936	1
NDUFV2	796	0.025928	3.29586	1
SSR4	797	0.025928	3.29301	1
TOR4A	798	0.025928	3.29182	1
BDNF	799	0.025928	3.28982	1
KRTAP9-9	800	0.025928	3.31021	1
C4orf6	801	0.025928	2.50185	2
GSK3B	802	0.025928	3.29184	1
PBX1	803	0.025928	3.28719	1
STAB1	804	0.025928	3.28756	1
WDR92	805	0.025928	3.28783	1
PNPO	806	0.025928	3.29063	1
UQCRFS1	807	0.025928	3.28456	1
C17orf102	808	0.025928	3.28117	1
C15orf53	809	0.025928	3.2948	1
PRRT3	810	0.025928	2.4943	2
MAFK	811	0.025928	3.27919	1
TRMT10C	812	0.025928	3.27868	1
RFC5	813	0.025928	3.29055	1
FAM150B	814	0.025928	3.27817	1
ENAM	815	0.025928	3.27523	1
RANBP1	816	0.025928	2.80352	2
MPST	817	0.025928	3.2733	1
IQCJ	818	0.025928	3.27031	1
MRGPRG	819	0.025928	3.27108	1
DSTN	820	0.025928	3.27169	1
MGAT4A	821	0.025928	2.60238	2
TKTL2	822	0.025928	3.26782	1
NCF1	823	0.025928	3.26701	1
MAPKAPK3	824	0.025928	3.26574	1
SRRM1	825	0.025928	2.65554	2
LOC339862	826	0.025928	2.65456	2
ANP32A	827	0.025928	3.26432	1
MON1A	828	0.025928	3.26137	1
LIPF	829	0.025928	2.66299	2
DNAJB6	830	0.025928	3.25856	1
SMIM4	831	0.025928	2.64422	2
TMCC3	832	0.025928	3.25216	1
hsa-mir-302a	833	0.025928	3.2491	1
hsa-mir-6871	834	0.025928	2.95021	2
hsa-mir-7162	835	0.025928	3.2441	1
ZMYND11	836	0.025928	3.24265	1
LEFTY2	837	0.025928	2.43979	2
TTC18	838	0.025928	3.24091	1
IL18BP	839	0.025928	2.49282	2
UQCRQ	840	0.025928	3.2329	1
ADAMTS12	841	0.025928	2.47135	2
EIF4A1	842	0.025928	3.22641	1
CNBP	843	0.025928	3.22708	1
ZNF408	844	0.025928	3.22778	1
CHD1L	845	0.025928	3.22426	1
CHIC2	846	0.025928	3.22412	1
ACOT12	847	0.025928	3.22005	1
CLMN	848	0.025928	3.22102	1
LINGO2	849	0.025928	3.21893	1
PYGO1	850	0.025928	2.9372	2
CSRNP3	851	0.0266969	3.21224	1
CCNE1	852	0.0266969	3.21065	1
SLC27A2	853	0.0266969	3.21164	1
HIST1H2BH	854	0.0266969	2.06037	3
SEMA4B	855	0.0266969	3.20737	1
MYO9A	856	0.0266969	3.20699	1
SLC16A2	857	0.0266969	3.20784	1
MALL	858	0.0266969	3.20251	1
SPTLC2	859	0.0266969	3.20163	1
VIPR1	860	0.0266969	3.20105	1
HSD11B2	861	0.0266969	3.1985	1
hsa-mir-8077	862	0.0266969	3.20412	1
SCTR	863	0.0266969	3.19948	1
hsa-mir-3195	864	0.0276954	3.19958	1
MFSD5	865	0.0276954	3.1976	1
GFM2	866	0.0276954	3.19801	1
KDM4E	867	0.0276954	3.0038	2
SIRT1	868	0.0276954	3.19544	1
DENND6B	869	0.0284225	3.19868	1
GOLPH3L	870	0.0284225	3.19729	1
hsa-mir-4755	871	0.0284225	3.1953	1
PFDN5	872	0.0284225	3.21259	1
NXPE4	873	0.0284225	3.19366	1
MMP25	874	0.0284225	3.19221	1
CAPN9	875	0.0284225	3.19256	1
KRT85	876	0.0284225	3.1904	1
CBX2	877	0.0284225	3.18943	1
GLRA1	878	0.0284225	3.18846	1
NUDT19	879	0.0284225	3.18937	1
hsa-mir-4493	880	0.0284225	3.18797	1
FARS2	881	0.0284225	3.18715	1
C10orf53	882	0.0293249	3.18481	1
TSSC4	883	0.0293249	3.04483	2
PLCD4	884	0.0293249	2.77006	2
TRAPPC8	885	0.0293249	3.18274	1
ITGA7	886	0.0293249	3.17869	1
GNPAT	887	0.0293249	2.46513	2
HRASLS5	888	0.0293249	3.1802	1
CDK1	889	0.0304168	3.17786	1
PRSS38	890	0.0309507	3.17735	1
EIF2AK3	891	0.0309507	2.00974	3
RD3	892	0.0309507	3.17681	1
LOC100129361	893	0.0309507	3.17661	1
RBX1	894	0.0309507	3.17411	1
SLC7A8	895	0.0309507	3.17286	1
LRWD1	896	0.0309507	3.17245	1
hsa-mir-3686	897	0.0309507	3.17216	1
FTSJ3	898	0.0309507	3.17938	1
RPL7A	899	0.0309507	3.16965	1
JAGN1	900	0.0309507	3.16725	1
CD28	901	0.0309507	3.16702	1
PANX3	902	0.0309507	3.16494	1
CORO2A	903	0.0309507	3.16338	1
WRN	904	0.0309507	3.16269	1
HMGCR	905	0.0309507	3.16211	1
MSL1	906	0.0309507	3.1617	1
STPG2	907	0.0316705	3.18791	1
MRPL12	908	0.0316705	2.54713	2
RPAP3	909	0.0316705	3.1588	1
PFKFB1	910	0.0316705	3.15687	1
PTPRG	911	0.0316705	2.05864	3
FLT1	912	0.0316705	3.15648	1
INPP5J	913	0.0316705	3.15529	1
RGS4	914	0.0316705	3.15282	1
ITGB4	915	0.0316705	3.13225	2
hsa-mir-98	916	0.0316705	3.15124	1
SDCBP2	917	0.0316705	3.15073	1
KRTAP19-3	918	0.0318253	3.15045	1
CBWD5	919	0.0318253	3.14868	1
DDX54	920	0.0318253	3.14756	1
IL4I1	921	0.0318253	3.14635	1
C9orf50	922	0.0318253	3.14554	1
TSGA13	923	0.0318253	3.14068	1
CLIP4	924	0.0318253	3.14038	1
DMTN	925	0.0318253	3.16227	1
SHISA8	926	0.0318253	3.1369	1
C9orf129	927	0.0318253	3.13576	1
MANEAL	928	0.0318253	3.13364	1
RASD1	929	0.0318253	3.13241	1
CYP51A1	930	0.0318253	3.13024	1
BMP15	931	0.0318253	3.12983	1
BMP8B	932	0.0318253	3.1393	1
DHX8	933	0.0318253	3.12906	1
IKZF2	934	0.0318253	2.4242	2
hsa-mir-6800	935	0.0318253	3.12726	1
CETN2	936	0.0318253	3.1263	1
P2RY12	937	0.0318253	3.12602	1
TCN2	938	0.0318253	3.12319	1
ZNF385A	939	0.0318253	3.12253	1
PGD	940	0.0318253	3.12057	1
DEFB131	941	0.0318253	3.3673	1
hsa-mir-6079	942	0.0318253	3.12062	1
HYI	943	0.0318253	3.11886	1
CDK11A	944	0.0318253	3.12048	1
SSX7	945	0.0323616	3.11722	1
hsa-mir-518b	946	0.0323616	3.11559	1
HOXA10	947	0.0323616	3.11504	1
FH	948	0.0323616	3.11443	1
MAT1A	949	0.0323616	3.11515	1
FBXO24	950	0.0323616	3.10197	1
hsa-mir-3936	951	0.0323616	3.10125	1
PGK1	952	0.0323616	2.44211	2
PGLYRP2	953	0.0323616	3.09834	1
ADAMTS20	954	0.0323616	3.09758	1
MIB1	955	0.0323616	3.09633	1
FBXO21	956	0.0323616	2.61901	2
DNAJA4	957	0.0323616	3.09577	1
PPDPF	958	0.0323616	3.09377	1
GLIPR1L2	959	0.0323616	3.09304	1
ARPC5L	960	0.0323616	3.09249	1
OXSR1	961	0.0323616	2.70454	2
FGFRL1	962	0.0323616	3.09058	1
PHF11	963	0.0323616	3.08828	1
DMXL2	964	0.0323616	3.0894	1
RPA1	965	0.0323616	2.58431	2
BAGE	966	0.0323616	3.08627	1
MKRN3	967	0.0323616	3.08316	1
CCNL1	968	0.0323616	3.08382	1
FLNA	969	0.0323616	3.08223	1
SCN1B	970	0.0323616	3.08221	1
SLC25A29	971	0.0323616	3.0832	1
MCF2L	972	0.0323616	3.08174	1
C20orf194	973	0.0323616	2.91878	2
GATA2	974	0.0323616	3.09796	1
TET1	975	0.0323616	2.73997	2
KRT76	976	0.0323616	3.07519	1
C1S	977	0.0323616	3.07425	1
hsa-mir-210	978	0.0323616	3.07375	1
PLA2G4A	979	0.0323616	3.07054	1
HOXA7	980	0.0323616	3.06433	1
CHD8	981	0.0323616	2.5181	2
VPS39	982	0.0323616	3.06233	1
DDX25	983	0.0323616	3.06215	1
DHX16	984	0.0323616	3.05806	1
PLCL2	985	0.0323616	3.05734	1
SELL	986	0.0323616	3.05275	1
SLC25A41	987	0.0323616	3.05294	1
COL9A2	988	0.0323616	3.05147	1
AASS	989	0.0323616	3.04965	1
SGPP2	990	0.0323616	2.30522	2
KHDRBS2	991	0.0323616	2.33732	2
TPRG1	992	0.0323616	3.04751	1
OR4C13	993	0.0323616	3.04734	1
MTMR6	994	0.0323616	2.37602	2
C19orf25	995	0.0323616	2.81475	2
CCBP2	996	0.0323616	3.04354	1
SIGLEC7	997	0.0323616	3.04224	1
KCNJ6	998	0.0323616	3.04205	1
BMP2K	999	0.0323616	3.0417	1
MED12L	1000	0.0323616	2.04898	3
DHX40	1001	0.0323616	3.04063	1
MAP3K2	1002	0.0323616	2.4879	2
GPATCH4	1003	0.0323616	3.0867	1
NNMT	1004	0.0323616	3.04105	1
POLQ	1005	0.0323616	2.55567	2
hsa-mir-921	1006	0.0323616	2.43233	2
CUZD1	1007	0.0323616	3.03753	1
HNRNPH3	1008	0.0323616	3.03073	1
BOLA1	1009	0.0323616	2.27914	2
MAPK6	1010	0.0323616	1.92321	3
HEATR2	1011	0.0323616	3.02699	1
NEXN	1012	0.0323616	3.0267	1
CYP2C19	1013	0.0323616	3.2581	1
MTHFD1L	1014	0.0323616	3.02315	1
SSRP1	1015	0.0323616	1.68328	4
AOC2	1016	0.0323616	3.02117	1
RAC1	1017	0.0323616	3.0217	1
hsa-mir-4504	1018	0.0323616	3.02147	1
OLA1	1019	0.0323616	3.02122	1
STRA6	1020	0.0323616	3.02158	1
PCNA	1021	0.0323616	3.02176	2
GFER	1022	0.0323616	2.74434	2
ORC3	1023	0.0323616	2.65371	2
STC1	1024	0.0323616	3.01784	1
C21orf33	1025	0.0323616	3.01657	1
BDKRB2	1026	0.0323616	3.01497	1
SERPINB2	1027	0.0323616	2.27448	2
CYP4F2	1028	0.0323616	3.01232	1
SSFA2	1029	0.0323616	2.44122	2
TET2	1030	0.0323616	3.0095	1
ABHD11	1031	0.0323616	3.0083	1
MIR205HG	1032	0.0323616	3.0083	1
KIAA0753	1033	0.0323616	3.00719	1
ASH2L	1034	0.0323616	3.00529	1
FBP1	1035	0.0323616	3.00569	1
hsa-mir-106b	1036	0.0323616	3.00502	1
PQLC2	1037	0.0323616	3.00499	1
SEC24C	1038	0.0323616	3.00417	1
KRTAP10-2	1039	0.0323616	3.00094	1
UBE2N	1040	0.0323616	3.00003	1
CTSD	1041	0.0323616	2.78051	2
C2orf27A	1042	0.0323616	2.99587	1
HLA-DRB1	1043	0.0323616	2.99439	1
TNFRSF10C	1044	0.0323616	2.99092	1
ING2	1045	0.0323616	2.6597	2
CCR4	1046	0.0323616	2.98964	1
WDR52	1047	0.0323616	2.98954	1
HDAC7	1048	0.0323616	2.98857	1
hsa-mir-6771	1049	0.0323616	2.9838	1
CERS3	1050	0.0323616	2.98383	1
ZNF101	1051	0.0323616	2.98253	1
NLGN1	1052	0.0323616	2.26461	2
NAA38	1053	0.0323616	2.98058	1
ZNF236	1054	0.0323616	2.97763	1
ZSCAN10	1055	0.0323616	2.23811	2
ADORA2B	1056	0.0323616	2.97337	1
INSL5	1057	0.0323616	2.97292	1
PLEKHF2	1058	0.0323616	2.97229	1
SEPT10	1059	0.0323616	2.9684	1
C17orf82	1060	0.0323616	2.96965	1
PHRF1	1061	0.0323616	2.9679	1
ZKSCAN1	1062	0.0323616	2.96732	1
SLA2	1063	0.0323616	2.4255	2
SRSF2	1064	0.0323616	2.96371	1
LRP12	1065	0.0323616	2.28998	2
CLPS	1066	0.0323616	2.50411	2
FAM217A	1067	0.0323616	2.9629	1
YPEL3	1068	0.0323616	2.68758	2
FAM3B	1069	0.0323616	2.60714	2
KDM1B	1070	0.0323616	2.94985	1
TIMP4	1071	0.0323616	2.9502	1
SMC5	1072	0.0323616	2.94834	1
CD82	1073	0.0323616	2.94756	1
UGT2B4	1074	0.0323616	2.94358	1
MAGEA11	1075	0.0323616	2.94299	1
NR4A3	1076	0.0323616	2.93892	1
EXOC3	1077	0.0323616	2.9392	1
SRC	1078	0.0323616	2.35816	2
USP6NL	1079	0.0323616	2.2188	2
COQ5	1080	0.0323616	2.93492	1
HELB	1081	0.0323616	2.93422	1
SPRR4	1082	0.0323616	2.93277	1
ASCC2	1083	0.0323616	2.93088	1
ZBTB25	1084	0.0323616	2.93104	1
ENO3	1085	0.0323616	2.93122	1
CACNA1B	1086	0.0323616	2.92986	1
GPATCH3	1087	0.0323616	2.93182	1
TRIM54	1088	0.0323616	2.92595	1
AMICA1	1089	0.0323616	2.92491	1
TNFSF11	1090	0.0323616	2.23122	2
BBS12	1091	0.0323616	2.92706	1
ERBB3	1092	0.0323616	2.92352	1
LARP1B	1093	0.0323616	2.92064	1
UBAP2L	1094	0.0323616	2.20105	2
TBK1	1095	0.0323616	2.91593	1
LCE3B	1096	0.0323616	2.91629	1
LAMA1	1097	0.0323616	2.9114	1
MRPL10	1098	0.0323616	2.91041	1
PROM2	1099	0.0323616	2.71076	2
PYCR2	1100	0.0323616	2.90828	1
ONECUT2	1101	0.0323616	2.90822	1
VAV2	1102	0.0323616	2.9075	1
SLC16A12	1103	0.0323616	2.90767	1
DGUOK	1104	0.0323616	2.91547	1
ALG2	1105	0.0323616	2.9075	1
TRIM15	1106	0.0323616	2.90603	1
DNASE2	1107	0.0323616	2.90443	1
BCL2	1108	0.0323616	2.90449	1
CYP2A7	1109	0.0323616	2.90217	1
UBAP1L	1110	0.0323616	2.91207	1
ZYG11B	1111	0.0323616	2.39788	2
RGS3	1112	0.0323616	2.89817	1
DLX4	1113	0.0323616	2.8965	1
TPBGL	1114	0.0323616	2.89146	1
TSR3	1115	0.0331701	2.89105	1
ZNF444	1116	0.0331701	2.89323	1
ITGAX	1117	0.0331701	2.89032	1
ODF1	1118	0.0340349	2.88998	1
GADD45GIP1	1119	0.0348982	2.88942	1
ZNF346	1120	0.0356668	2.88791	1
PRIMA1	1121	0.0356668	2.88752	1
CSNK1A1	1122	0.0356668	2.88711	1
LRP6	1123	0.0356668	2.40499	2
SLC4A9	1124	0.0356668	2.88353	1
GPR171	1125	0.0356668	2.8824	1
ICOS	1126	0.0356668	2.8816	1
EVA1B	1127	0.0356668	2.88155	1
SLC22A5	1128	0.0356668	2.36464	2
GNPNAT1	1129	0.0356668	2.87508	1
hsa-mir-1266	1130	0.0356668	2.87299	1
AASDHPPT	1131	0.0356668	2.20416	2
ZNF527	1132	0.0356668	2.87076	1
RHOT2	1133	0.0356668	2.86929	1
PHF10	1134	0.0356668	2.62937	2
C3orf22	1135	0.0356668	2.8669	1
VMAC	1136	0.0356668	2.86838	1
hsa-mir-8064	1137	0.0356668	2.86218	1
CCDC126	1138	0.0356668	2.85381	1
FAM135A	1139	0.0356668	2.85508	1
TMEM8B	1140	0.0356668	2.92084	1
APOBEC3D	1141	0.0356668	2.84986	1
NFKB1	1142	0.0356668	2.84825	1
DFNB59	1143	0.0356668	2.84838	1
UGT8	1144	0.0356668	2.46084	2
WIZ	1145	0.0356668	2.84839	1
SOGA3	1146	0.0356668	2.84499	1
TXNL4B	1147	0.0356668	2.84834	1
WDR33	1148	0.0356668	2.85031	1
STX11	1149	0.0356668	2.8431	1
ELK4	1150	0.0356668	2.83638	1
PLCB2	1151	0.0356668	2.84703	1
RAB39A	1152	0.0361591	2.83455	1
SLC30A5	1153	0.0361591	2.83601	1
MMP26	1154	0.0361591	2.14512	2
CREBL2	1155	0.0361591	2.82553	1
KLK8	1156	0.0361591	2.82437	1
RAD17	1157	0.0361591	2.82472	1
C10orf54	1158	0.0361591	2.3662	2
CD9	1159	0.0361591	2.20859	2
EXOSC4	1160	0.0361591	2.8222	1
SPATA21	1161	0.0361591	2.9103	1
ERI2	1162	0.0361591	2.82275	1
EPG5	1163	0.0361591	2.81798	1
COL2A1	1164	0.0364863	2.8159	1
NEUROD1	1165	0.0364863	2.81801	1
PGC	1166	0.0364863	2.81799	1
SESTD1	1167	0.0364863	2.33202	2
NFIC	1168	0.0364863	2.81501	1
ZNF862	1169	0.0364863	2.81084	1
ALPL	1170	0.0364863	2.18728	2
hsa-mir-4684	1171	0.0364863	2.81112	1
ZNF221	1172	0.0364863	2.80948	1
HIST3H2A	1173	0.0364863	2.81361	1
MSMO1	1174	0.0364863	2.81599	1
FAM172A	1175	0.0364863	2.80533	1
STK32A	1176	0.0364863	1.7841	3
AP3S2	1177	0.0364863	2.31779	2
KRT73	1178	0.0364863	2.80628	1
HCFC1	1179	0.0364863	2.80985	1
FAM170B	1180	0.0364863	2.80293	1
MAP3K10	1181	0.0368349	2.61966	2
ARHGEF9	1182	0.0368349	2.15095	2
KTN1	1183	0.0368349	2.8002	1
UBLCP1	1184	0.0368349	2.79633	1
TSLP	1185	0.0368349	2.14248	2
EEPD1	1186	0.0368349	2.79519	1
GPR61	1187	0.0368349	2.50247	2
hsa-mir-4791	1188	0.0368349	2.7942	1
MIXL1	1189	0.0368349	2.79293	1
ADAM7	1190	0.0368349	2.79453	1
CCDC88B	1191	0.0368349	2.22399	2
C17orf70	1192	0.0368349	2.79548	1
hsa-mir-380	1193	0.0368349	2.79616	1
RNF113B	1194	0.0368349	2.78715	1
FAM194B	1195	0.0368349	2.7864	1
hsa-mir-3918	1196	0.0368349	2.78924	1
FAM149B1	1197	0.0376396	2.78374	1
HELT	1198	0.0383152	2.78567	1
MAP3K1	1199	0.0383152	2.78514	1
BTLA	1200	0.0383152	2.7811	1
MTHFD2	1201	0.0383152	2.77946	1
ARFGAP2	1202	0.0383152	2.78221	1
SLC38A9	1203	0.0387288	2.77502	1
CREM	1204	0.0387288	2.77325	1
SGPL1	1205	0.0387288	2.77197	1
COQ3	1206	0.0387288	2.77782	1
OAZ1	1207	0.0387288	2.77398	1
hsa-mir-4497	1208	0.0387288	2.77389	1
C9	1209	0.0387288	2.77482	1
CDH13	1210	0.0387288	2.77169	1
LOC100505841	1211	0.0387288	2.77049	1
OR2A25	1212	0.0387288	2.76799	1
ECHDC1	1213	0.0387288	2.76233	1
WDSUB1	1214	0.0387288	2.7632	1
SLC41A1	1215	0.0387288	2.75996	1
PKIG	1216	0.0389654	2.76717	1
HIPK2	1217	0.0389654	2.12988	2
LMBR1	1218	0.0389654	2.75737	1
ANKRD17	1219	0.0389654	2.75962	1
KIAA1432	1220	0.0389654	2.75448	1
KAT7	1221	0.0389654	2.39161	2
NOL3	1222	0.0389654	2.75417	1
GSS	1223	0.0389654	2.748	1
RRAD	1224	0.0389654	2.74802	1
hsa-mir-3684	1225	0.0389654	2.74622	1
TMUB2	1226	0.0389654	2.74933	1
ZSCAN2	1227	0.0389654	2.07642	2
PATE4	1228	0.0389654	2.75102	1
BSCL2	1229	0.0389654	2.7444	1
PAX8	1230	0.0389654	2.74531	1
TEPP	1231	0.0389654	2.38682	2
GFRA2	1232	0.0389654	2.74405	1
PDE1A	1233	0.0389654	2.07152	2
XIRP2	1234	0.0389654	2.74078	1
C12orf77	1235	0.0389654	2.73811	1
CDHR4	1236	0.0389654	2.73867	1
OR1C1	1237	0.0389654	2.73795	1
RBM22	1238	0.0389654	2.7389	1
FGA	1239	0.0389654	2.22243	2
hsa-mir-216a	1240	0.0389654	2.73539	1
ARID2	1241	0.0389654	2.73209	1
ST6GALNAC5	1242	0.0389654	2.74483	1
CAMTA2	1243	0.0389654	2.73188	1
C4BPA	1244	0.0389654	2.72896	1
PUS10	1245	0.0389654	2.72878	1
LRRC56	1246	0.0389654	2.37881	2
GRHL2	1247	0.0389654	2.72788	1
ACTL10	1248	0.0389654	2.727	1
PZP	1249	0.0389654	2.72963	1
RFTN2	1250	0.0389654	2.72602	1
SNRNP35	1251	0.0389654	2.72584	1
CCDC146	1252	0.0389654	2.72516	1
TSPAN17	1253	0.0389654	2.05957	2
BSG	1254	0.0389654	2.72557	1
CDC25A	1255	0.0389654	2.72748	1
CDC123	1256	0.0389654	1.69441	3
CELF1	1257	0.0389654	2.72344	1
SAMD9	1258	0.0389654	2.72441	1
HOXD3	1259	0.0389654	2.50625	2
FOLH1	1260	0.0396967	2.72026	1
AMIGO1	1261	0.0396967	2.72326	1
AQP8	1262	0.04014	2.38094	2
TMBIM6	1263	0.04014	2.71775	1
AFG3L2	1264	0.04014	2.71957	1
LARP4	1265	0.04014	2.71623	1
MLNR	1266	0.04014	2.71653	1
PKM	1267	0.04014	2.71799	1
TSKS	1268	0.04014	2.7151	1
CCDC110	1269	0.04014	2.71478	1
TIFA	1270	0.04014	2.15374	2
YTHDF1	1271	0.04014	2.70931	1
OR52B4	1272	0.04014	2.72066	1
COMP	1273	0.0403557	2.70568	1
RALB	1274	0.0403557	2.70391	1
SAMD13	1275	0.0403557	2.70324	1
TMC4	1276	0.0403557	2.042	2
KCNIP3	1277	0.0403557	2.70085	1
OPALIN	1278	0.0403557	2.69956	1
FAM26F	1279	0.0403557	2.69584	1
TGM1	1280	0.0403557	2.6941	1
POLE3	1281	0.0403557	2.69184	1
RPL26	1282	0.0403557	2.46754	2
PPP1R3C	1283	0.0403557	2.68948	1
COX6B2	1284	0.0403557	2.69092	1
DAB2IP	1285	0.0403557	2.68952	1
TRMT11	1286	0.0403557	1.65645	3
IFI30	1287	0.0403557	2.70324	1
SUN1	1288	0.0403557	2.68561	1
SPACA3	1289	0.0403557	2.70456	1
hsa-mir-6130	1290	0.0403557	2.68311	1
ADPRM	1291	0.0405346	2.68208	1
OR2M5	1292	0.0405346	2.6811	1
TSSK2	1293	0.0405346	2.68001	1
BCO2	1294	0.0405346	2.89037	1
CAPN1	1295	0.0405346	2.68122	1
SYCP1	1296	0.0405346	2.68228	1
JAKMIP2	1297	0.0405346	2.68013	1
TARDBP	1298	0.0405346	2.67943	1
ZNRF3	1299	0.0405346	2.6742	1
DPH3	1300	0.0405346	2.67163	1
INO80D	1301	0.0405346	2.67113	1
GRIA2	1302	0.0405346	2.67455	1
QSER1	1303	0.0405346	2.056	2
MICB	1304	0.0405346	2.02596	2
SRD5A1	1305	0.0405346	2.67343	1
CCDC6	1306	0.0405346	2.18947	2
DPP9	1307	0.0405346	2.66048	1
PAQR8	1308	0.0405346	2.65604	1
PRPF40B	1309	0.0405346	2.65502	1
ANKS1A	1310	0.0406471	2.65505	1
QSOX2	1311	0.0406471	2.18861	2
UACA	1312	0.0406471	2.65312	1
POLR1A	1313	0.0406471	2.65213	1
hsa-mir-6765	1314	0.0406471	2.64984	1
FNIP2	1315	0.0406471	2.25327	2
PTBP3	1316	0.0406471	2.64758	1
KRTAP6-3	1317	0.0406471	2.64787	1
GGA1	1318	0.0406471	2.64635	1
TRIM59	1319	0.0406471	2.64565	1
BBS9	1320	0.0406471	1.99122	2
IAH1	1321	0.0406471	1.62416	3
APOA5	1322	0.0406471	2.64439	1
GRXCR1	1323	0.0406471	2.64366	1
PCSK1	1324	0.0406471	2.64499	1
ABCB8	1325	0.0406471	2.28286	2
NSFL1C	1326	0.0406471	2.34721	2
CPNE4	1327	0.0406471	2.22999	2
NKAP	1328	0.0406471	2.63607	1
GRK1	1329	0.0406471	2.63566	1
DDX39B	1330	0.0406471	2.638	1
PKHD1	1331	0.0412133	2.63373	1
ANHX	1332	0.0412133	2.63537	1
CDPF1	1333	0.0412133	2.63431	1
PCBP2	1334	0.0412133	2.63578	1
HPGDS	1335	0.0412133	2.63378	1
AREG	1336	0.0412133	1.97951	2
NAP1L1	1337	0.0418991	2.63043	1
ZNF737	1338	0.0418991	2.62924	1
TVP23A	1339	0.0425512	2.6285	1
PKP2	1340	0.0425512	2.6267	1
PAXBP1	1341	0.0425512	2.62691	1
NPIPL3	1342	0.0430723	2.6253	1
ZNF823	1343	0.0430723	2.62653	1
FGF9	1344	0.0430723	2.01408	2
SPESP1	1345	0.0430723	2.623	1
MTA1	1346	0.0430723	2.62255	1
GABRR1	1347	0.0430723	2.61985	1
SS18L1	1348	0.0430723	2.61975	1
LRRC31	1349	0.0433325	2.61867	1
FBXO45	1350	0.0433325	2.61815	1
TRIM5	1351	0.0433325	2.6172	1
GLRA2	1352	0.0433325	1.96797	2
EPOR	1353	0.0433325	2.61416	1
hsa-mir-3176	1354	0.0433325	2.61467	1
AGRP	1355	0.0433325	2.61295	1
ELMOD2	1356	0.0433325	2.6125	1
OR7E24	1357	0.0433325	2.09036	2
C6orf47	1358	0.0433325	2.19166	2
KIDINS220	1359	0.0433325	2.61556	1
TEP1	1360	0.0433325	2.60972	1
PRKAA2	1361	0.0433325	2.60886	1
ZNF707	1362	0.0433325	2.60733	1
KIAA0930	1363	0.0433325	2.60751	1
SYCN	1364	0.0435554	2.60666	1
hsa-mir-147b	1365	0.0435554	2.60584	1
CUX2	1366	0.0435554	2.60495	1
hsa-mir-6807	1367	0.0435554	2.60682	1
SLAMF7	1368	0.0435554	2.60142	1
PHTF1	1369	0.0435554	2.6008	1
ASAP1	1370	0.0435554	2.60072	1
hsa-mir-4283-1	1371	0.0435554	2.60075	1
MBNL1	1372	0.0435554	1.59358	3
DYNLRB2	1373	0.0435554	2.13564	2
PKDCC	1374	0.0435554	2.0785	2
STXBP4	1375	0.0435554	2.59583	1
LPHN3	1376	0.0435554	2.59485	1
CASP5	1377	0.0435554	2.59526	1
TIGD5	1378	0.0435554	2.59463	1
ACSM3	1379	0.0435554	2.23272	2
C11orf52	1380	0.0440797	2.5938	1
PSMD2	1381	0.0440797	2.59358	1
CDKL4	1382	0.0440797	2.59314	1
MS4A7	1383	0.0440797	2.59286	1
ZAK	1384	0.0440797	2.59202	1
FMNL3	1385	0.0440797	2.59155	1
SIAH3	1386	0.0440797	2.59114	1
hsa-mir-4436a	1387	0.0440797	2.60056	1
CLPTM1	1388	0.0440797	2.59215	1
CKMT2	1389	0.0440797	2.00464	2
HSF1	1390	0.0440797	2.08881	2
TMEM190	1391	0.0440797	2.58835	1
KCNS1	1392	0.0440797	2.58739	1
ANKRD44	1393	0.0440797	2.58467	1
SIGIRR	1394	0.0440797	2.58893	1
CLEC4G	1395	0.0440797	2.58269	1
DGKI	1396	0.0440797	2.58352	1
CDH6	1397	0.0440797	2.58148	1
GRHPR	1398	0.0440797	2.58073	1
CRHR2	1399	0.0440797	2.17441	2
KLK4	1400	0.0440797	2.58013	1
OTOR	1401	0.0440797	2.5798	1
CCDC90B	1402	0.0440797	1.95702	2
hsa-mir-1283-2	1403	0.0440797	2.58424	1
OR2F2	1404	0.0440797	2.57848	1
PLXDC1	1405	0.0440797	2.57792	1
hsa-mir-663a	1406	0.0440797	2.58726	1
OR2T34	1407	0.0440797	2.57742	1
UGGT1	1408	0.0440797	2.57674	1
ZFP57	1409	0.0446001	2.04545	2
RLTPR	1410	0.0446001	2.57429	1
HNMT	1411	0.0446001	2.57167	1
BCL10	1412	0.0446001	2.57135	1
PEX16	1413	0.0446001	2.13468	2
AK2	1414	0.0446001	2.56926	1
hsa-mir-1302-8	1415	0.045116	2.22389	2
ACOT8	1416	0.045116	2.56843	1
SYTL1	1417	0.045116	2.56861	1
ESPL1	1418	0.045116	2.5681	1
BLVRB	1419	0.045116	2.56757	1
GLTSCR1L	1420	0.045116	2.56574	1
VGLL2	1421	0.0457238	2.56514	1
MNAT1	1422	0.0457238	2.13274	2
TEKT3	1423	0.0457238	2.00002	2
PCED1A	1424	0.0462965	2.5626	1
DDB2	1425	0.0462965	2.56162	1
CCDC113	1426	0.0462965	1.9126	2
TMBIM1	1427	0.0462965	2.56191	1
CEP72	1428	0.046866	1.92856	2
XRRA1	1429	0.046866	2.57025	1
SCN10A	1430	0.046866	2.55218	1
CWC15	1431	0.046866	2.55032	1
GNL2	1432	0.0474985	2.55032	1
SLC22A7	1433	0.0474985	2.55163	1
VDAC2	1434	0.0480958	2.54993	1
SERP1	1435	0.0480958	2.54964	1
COL3A1	1436	0.0480958	2.54822	1
MTG1	1437	0.048623	2.55238	1
CLDN25	1438	0.048623	2.54645	1
MRPL19	1439	0.048623	2.54387	1
MED28	1440	0.048623	2.54437	1
FUK	1441	0.048623	2.1271	2
THAP6	1442	0.0489774	2.13495	2
WDR49	1443	0.0489774	2.54222	1
VSIG10	1444	0.0489774	2.14451	2
hsa-mir-8070	1445	0.0489774	2.54086	1
TP63	1446	0.0489774	2.54119	1
ITGA2B	1447	0.0489774	2.53891	1
CFDP1	1448	0.0489774	2.53722	1
TIMM21	1449	0.0489774	2.53674	1
MOB3B	1450	0.0489774	2.53577	1
BHLHE40	1451	0.0489774	2.53457	1
SLC37A3	1452	0.0495983	2.53383	1
CBX4	1453	0.0495983	2.53237	1
MGAT4B	1454	0.0497101	2.53198	1
CYTIP	1455	0.0497101	2.53178	1
TSSK1B	1456	0.0497101	1.9336	2
MBD5	1457	0.0497101	2.10427	2
RECQL	1458	0.0497101	2.52666	1
GALNT5	1459	0.0497101	2.52691	1
C1QB	1460	0.0497101	2.52437	1
FKBPL	1461	0.0497101	2.51991	1
NUDT22	1462	0.0497101	2.51807	1
PIP5K1B	1463	0.0497101	1.98049	2
TAS1R3	1464	0.0497101	2.51696	1
ABCD4	1465	0.0497101	2.04637	2
OR2AT4	1466	0.0497101	2.51525	1
TAX1BP3	1467	0.0497101	2.51483	1
OR13F1	1468	0.0497101	2.50909	1
ZNF318	1469	0.0497101	2.50867	1
PRCP	1470	0.0497101	1.89879	2
CEPT1	1471	0.0497101	2.50643	1
ZNF425	1472	0.0497101	2.50636	1
DNASE1	1473	0.0497101	2.50571	1
SRA1	1474	0.0497101	2.50442	1
C8orf86	1475	0.0497101	2.50431	1
MECP2	1476	0.0497101	2.14929	2
C1orf85	1477	0.0497101	2.50411	1
GALNT11	1478	0.0497101	1.8765	2
ICAM2	1479	0.0497101	2.50034	1
LRFN4	1480	0.0497101	2.49944	1
hsa-let-7a-1	1481	0.0497101	2.12355	2
FKTN	1482	0.0497101	2.4998	1
JARID2	1483	0.0497101	2.49864	1
WDFY3	1484	0.0497101	2.49763	1
SLC10A2	1485	0.0497101	2.4951	1
C19orf21	1486	0.0497101	2.49368	1
ITGA2	1487	0.0497101	2.49299	1
ARL13B	1488	0.0497101	1.8723	2
KRTAP1-1	1489	0.0497101	2.49098	1
THNSL1	1490	0.0497101	2.49008	1
DYRK1B	1491	0.050079	2.48961	1
TNIP1	1492	0.050079	2.48727	1
CLCF1	1493	0.050079	2.48628	1
ZNF730	1494	0.050079	1.91878	2
DSP	1495	0.050079	2.4859	1
ADAMTS8	1496	0.050079	2.09179	2
TMEM181	1497	0.050079	2.48497	1
PGAM1	1498	0.050079	2.48384	1
GPATCH2L	1499	0.050079	2.48285	1
FAM212B	1500	0.0505104	2.48233	1
hsa-mir-29a	1501	0.0505104	2.48184	1
ALS2CR11	1502	0.0505104	2.48187	1
ILVBL	1503	0.0505104	2.48185	1
LCA5L	1504	0.0505104	2.48117	1
ARMC9	1505	0.0505104	2.47639	1
PUS7	1506	0.0505104	2.47488	1
HPS4	1507	0.0511066	2.47483	1
TMEM186	1508	0.0511066	2.47391	1
LRRC47	1509	0.0517355	1.85739	2
PRMT1	1510	0.0523635	2.47259	1
LONP1	1511	0.0526772	2.47237	1
LCP2	1512	0.0526772	1.89691	2
RFX2	1513	0.0526772	2.46978	1
hsa-mir-577	1514	0.0526772	2.4759	1
VGLL1	1515	0.0526772	1.92531	2
ANKRD30B	1516	0.0526772	1.87664	2
AAMP	1517	0.0526772	1.97498	2
PPFIA1	1518	0.0526772	2.46093	1
NSMF	1519	0.0526772	2.45949	1
TNFRSF6B	1520	0.0526772	1.88975	2
KCNG4	1521	0.0529522	2.45752	1
PAPOLB	1522	0.0529522	1.8657	2
C19orf47	1523	0.0529522	2.06724	2
ZNF441	1524	0.0529522	1.86202	2
C16orf58	1525	0.0529522	1.98313	2
GNB4	1526	0.0529522	2.45373	1
PLAC8L1	1527	0.0529522	2.45369	1
ACOT6	1528	0.0529522	2.45131	1
PARP9	1529	0.0529522	2.45064	1
KIAA0020	1530	0.0529522	2.45018	1
BPNT1	1531	0.0529522	2.45059	1
FZD9	1532	0.0535355	2.45	1
IL1RAPL2	1533	0.0535355	2.44926	1
hsa-mir-1180	1534	0.0539767	2.46255	1
SERPINB3	1535	0.0539767	2.44663	1
FZD2	1536	0.0539767	2.44679	1
LOC643802	1537	0.0539767	2.4434	1
TBRG4	1538	0.0539767	2.44316	1
ARMCX4	1539	0.0539767	1.88754	2
DBP	1540	0.0542042	2.43579	1
SPTB	1541	0.0542042	2.43532	1
SPINK1	1542	0.0542042	2.43535	1
GAS2L2	1543	0.0542042	2.43668	1
LY86	1544	0.0542042	1.85877	2
SGIP1	1545	0.0542042	2.43804	1
RPL3	1546	0.0542042	2.43778	1
NAA10	1547	0.0542042	1.84684	2
hsa-mir-4467	1548	0.0542042	2.43832	1
SCNN1A	1549	0.0542042	2.43103	1
FAM71C	1550	0.0542042	2.43152	1
C2orf47	1551	0.0542042	2.4289	1
MMEL1	1552	0.054463	2.42878	1
ZNF830	1553	0.054463	1.87036	2
LNX1	1554	0.054463	2.43283	1
WNT4	1555	0.054463	2.42726	1
GRIK1	1556	0.054463	2.42824	1
TNFAIP8L1	1557	0.054463	1.8155	2
TSPAN3	1558	0.054463	2.42393	1
TRIM16	1559	0.054463	1.79598	2
PARVG	1560	0.054463	2.42223	1
ASB8	1561	0.054463	2.42301	1
RSL24D1	1562	0.054463	1.95315	2
NDUFA9	1563	0.0545105	2.42206	1
C4orf33	1564	0.0545105	2.42271	1
hsa-mir-199a-2	1565	0.0545105	2.41981	1
SPATA31A1	1566	0.0545105	2.42222	1
AXDND1	1567	0.0545105	2.41854	1
hsa-mir-2861	1568	0.0545105	2.41686	1
RAPGEF5	1569	0.0545105	2.41584	1
ADAM12	1570	0.0545105	2.41622	1
OGT	1571	0.0545105	2.41785	1
AKIRIN1	1572	0.0545105	1.92382	2
WFDC2	1573	0.0545105	2.41302	1
GNG3	1574	0.0545105	2.41347	1
TIGD7	1575	0.0545105	2.41167	1
NGF	1576	0.0545105	2.41164	1
HOXC13	1577	0.0545105	1.80305	2
MRPL37	1578	0.0545105	1.93792	2
CD320	1579	0.0545105	1.9698	2
CCL7	1580	0.0549352	2.407	1
GINM1	1581	0.0549352	2.40541	1
COX6A2	1582	0.0549352	1.93152	2
KANSL3	1583	0.0549352	2.40721	1
PGBD3	1584	0.0549352	2.40482	1
TIGIT	1585	0.0549352	2.40445	1
ATL2	1586	0.0552873	1.79016	2
AHSG	1587	0.0552873	1.834	2
CISD2	1588	0.0552873	2.3974	1
AIDA	1589	0.0552873	2.3974	1
RNF222	1590	0.0552873	2.39682	1
STRA13	1591	0.0552873	2.39462	1
OR56A3	1592	0.0552873	2.39455	1
GCM1	1593	0.0552873	2.39669	1
UPK1A	1594	0.05581	2.00216	2
RAET1E	1595	0.05581	2.39331	1
TMC7	1596	0.05581	1.89655	2
APAF1	1597	0.0560801	2.39114	1
ARHGEF37	1598	0.0560801	2.38964	1
OR6P1	1599	0.0560801	2.39115	1
PDE1C	1600	0.0560801	1.93526	2
ZNF189	1601	0.0560801	1.77799	2
ZMYND12	1602	0.0560801	1.76943	2
MYO1A	1603	0.0560801	2.39014	1
UPB1	1604	0.0560801	2.38263	1
SAGE1	1605	0.0560801	1.85101	2
hsa-mir-15b	1606	0.0560801	1.97766	2
PRPH2	1607	0.0560801	2.38102	1
INHBA	1608	0.0560801	1.9413	2
CDON	1609	0.0560801	2.37576	1
INIP	1610	0.0560801	1.93741	2
N4BP2L2	1611	0.0560801	2.37085	1
OR52E4	1612	0.0560801	2.37124	1
DYNC1I2	1613	0.0560801	2.37003	1
COL8A2	1614	0.0560801	2.36856	1
AFAP1L2	1615	0.0560801	2.36721	1
TRIM7	1616	0.0560801	1.86879	2
PPP1R9A	1617	0.0560801	2.36743	1
TXLNB	1618	0.0560801	2.36611	1
TRH	1619	0.0560801	2.3641	1
FAM69C	1620	0.0560801	2.36388	1
LRRC42	1621	0.0560801	2.36289	1
FBXO46	1622	0.0560801	2.36289	1
TAT	1623	0.0560801	2.36076	1
hsa-mir-6815	1624	0.0560801	2.35863	1
VSTM2L	1625	0.0564527	2.35857	1
AMER2	1626	0.0564527	2.35861	1
RPL3L	1627	0.0564527	2.35859	1
HPX	1628	0.0564527	2.35707	1
PARK7	1629	0.0564527	2.35544	1
IL1B	1630	0.0564527	2.35685	1
MBTPS1	1631	0.0564527	2.35544	1
DAPL1	1632	0.0566269	2.35326	1
CNTN1	1633	0.0566269	2.35327	1
PAF1	1634	0.0566269	1.86606	2
GTF2H3	1635	0.0566269	2.35279	1
C11orf58	1636	0.0566269	2.35137	1
MCAM	1637	0.0566269	1.79787	2
TAB3	1638	0.0566269	1.84693	2
KDM5B	1639	0.0566269	2.34982	1
C9orf41	1640	0.0566269	2.34945	1
CCDC102B	1641	0.0566269	2.35183	1
COLCA2	1642	0.0566269	2.34659	1
FUZ	1643	0.0566269	2.34928	1
hsa-mir-4469	1644	0.0566269	2.34924	1
LTBP4	1645	0.0566269	2.34834	1
FAXDC2	1646	0.0566269	2.34664	1
IMPA1	1647	0.0566269	2.34448	1
L3MBTL1	1648	0.0566269	2.34398	1
TM7SF3	1649	0.0566269	1.75007	2
FBXL20	1650	0.0566269	2.3447	1
DALRD3	1651	0.0566269	1.8643	2
DAND5	1652	0.0566269	1.83	2
FDCSP	1653	0.0566269	2.33928	1
CNOT7	1654	0.0566269	2.33853	1
KIF22	1655	0.0566269	2.33731	1
FKBP14	1656	0.0566269	1.77348	2
TRIM68	1657	0.0566269	2.33614	1
TULP2	1658	0.0566269	1.78288	2
LSMEM2	1659	0.0566269	2.33092	1
NFAT5	1660	0.0566269	1.7847	2
PRSS2	1661	0.0566269	2.33053	1
NLRX1	1662	0.0566269	2.3309	1
TBX5	1663	0.0566269	1.79575	2
ZZZ3	1664	0.0566269	2.32844	1
hsa-mir-765	1665	0.0566269	2.3278	1
ZNF43	1666	0.0566269	1.90782	2
TIA1	1667	0.0566269	2.32531	1
HAS2	1668	0.0566269	2.32363	1
KRTAP21-1	1669	0.0566269	1.78162	2
LLGL1	1670	0.0566269	2.3232	1
LRRC41	1671	0.0566269	2.32519	1
ANKRD16	1672	0.0566269	1.84787	2
DHX29	1673	0.0566269	2.32099	1
TMEM150A	1674	0.0566269	1.86807	2
RFX7	1675	0.0566269	2.31731	1
KRTAP25-1	1676	0.0566269	2.31659	1
hsa-mir-767	1677	0.0566269	2.31716	1
BLID	1678	0.0566269	2.31596	1
CXCL14	1679	0.0566269	2.31761	1
SCN9A	1680	0.0570866	2.31575	1
NOTCH2	1681	0.0570866	2.31296	1
LPO	1682	0.0570866	2.31411	1
SLC25A12	1683	0.0570866	2.31211	1
IL20	1684	0.0575782	2.3121	1
MAST2	1685	0.0575782	2.3103	1
hsa-mir-100	1686	0.0575782	2.31579	1
VEGFA	1687	0.0580681	2.30922	1
RGL4	1688	0.0580681	2.30813	1
ARHGEF5	1689	0.0580681	1.70805	2
CR1	1690	0.0584527	2.30526	1
CNRIP1	1691	0.0584527	2.30392	1
EEF2K	1692	0.0584527	2.30277	1
ZFP1	1693	0.0584527	2.30264	1
KRT12	1694	0.0584527	2.30202	1
NANOS2	1695	0.0584527	2.30058	1
ELAVL1	1696	0.0587655	2.30052	1
KLKB1	1697	0.0587655	2.2998	1
CDC26	1698	0.0587655	1.69895	2
POLD2	1699	0.0587655	2.30045	1
IL12B	1700	0.0587655	2.2984	1
PRKCG	1701	0.0587655	2.29786	1
TXNDC8	1702	0.0587655	2.29784	1
FIGF	1703	0.0587655	2.29488	1
MNDA	1704	0.0592832	1.77854	2
PLXNA4	1705	0.0592832	1.77658	2
USMG5	1706	0.0597646	2.29411	1
FCER2	1707	0.0597646	2.29324	1
ATAT1	1708	0.0597646	2.32718	1
EPPK1	1709	0.0602796	2.29292	1
RPRML	1710	0.0602796	1.76634	2
B4GALT1	1711	0.0604599	2.29243	1
PGP	1712	0.0604599	2.29709	1
TRIM71	1713	0.0604599	2.29163	1
ARHGDIG	1714	0.0604599	2.29114	1
HAP1	1715	0.0604599	1.77561	2
ATP8B3	1716	0.0604599	2.29122	1
FLT4	1717	0.0604599	1.73291	2
TMEM233	1718	0.0604599	2.28472	1
ZC3H15	1719	0.0604599	2.28346	1
LRP8	1720	0.0604599	1.73522	2
SYNGR3	1721	0.0604599	2.28299	1
LPGAT1	1722	0.0604599	2.27774	1
SNRNP27	1723	0.0604599	2.27573	1
hsa-mir-508	1724	0.0604599	2.27447	1
IGSF3	1725	0.0604599	2.27395	1
FAM89A	1726	0.0604599	1.72415	2
SCGB3A1	1727	0.0604599	2.27714	1
C16orf72	1728	0.0604599	2.26878	1
PADI1	1729	0.0604599	2.2681	1
hsa-mir-6505	1730	0.0604599	2.26858	1
OR10R2	1731	0.0604599	2.26766	1
LOC100144595	1732	0.0604599	2.26692	1
LAGE3	1733	0.0604599	1.79308	2
AMZ1	1734	0.0604599	2.26614	1
OR5B2	1735	0.0604599	2.26439	1
PROSC	1736	0.0604599	2.26412	1
GIGYF1	1737	0.0604599	2.26304	1
ABCD1	1738	0.0604599	2.26057	1
N4BP1	1739	0.0607906	2.25966	1
SRSF7	1740	0.0607906	2.25848	1
RAB33A	1741	0.0607906	2.25812	1
TRPC6	1742	0.0607906	1.6659	2
SIGLECL1	1743	0.0607906	2.25611	1
SLC46A2	1744	0.0607906	2.25514	1
NRG2	1745	0.0607906	1.75213	2
FGFR3	1746	0.0611536	2.25534	1
RPL26L1	1747	0.0611536	2.25467	1
RTN4	1748	0.0611536	2.25315	1
CXorf30	1749	0.0611536	2.24786	1
CYB5D2	1750	0.0611536	2.24838	1
COQ4	1751	0.0611536	2.3378	1
UBR5	1752	0.0615841	1.65589	2
AQP11	1753	0.0615841	2.24834	1
TRPC5OS	1754	0.0615841	2.24196	1
CREB1	1755	0.0615841	2.24219	1
C3orf52	1756	0.0625456	2.23984	1
ACPL2	1757	0.0625456	2.24162	1
SPCS3	1758	0.0625456	2.24027	1
ETV4	1759	0.0625456	2.23821	1
PLIN3	1760	0.0625456	2.23723	1
TBX20	1761	0.063078	2.2369	1
RPS20	1762	0.0632511	1.65785	2
TRAF4	1763	0.0632511	2.23622	1
PDE7B	1764	0.0632511	2.23617	1
PARP16	1765	0.0632511	1.64726	2
SOD3	1766	0.0632511	1.76117	2
PCM1	1767	0.0632511	2.23185	1
SSR3	1768	0.0632511	2.23078	1
EDN1	1769	0.0632511	2.23068	1
CYS1	1770	0.0632511	2.23179	1
OR6B1	1771	0.0632511	1.7806	2
N4BP2	1772	0.0632511	2.23089	1
HTR3C	1773	0.0637435	2.23282	1
CNTN4	1774	0.0637435	2.23139	1
hsa-mir-3170	1775	0.064271	2.22537	1
TRAM2	1776	0.0646524	1.7486	2
GP6	1777	0.0646524	2.22298	1
OR13D1	1778	0.0646524	2.22189	1
BLK	1779	0.0646524	2.22058	1
KLHDC3	1780	0.0646524	2.22166	1
PTPRZ1	1781	0.0651776	2.21955	1
HIST1H2AB	1782	0.0656654	2.21824	1
HLX	1783	0.0656654	1.64796	2
LILRB2	1784	0.0659306	2.21674	1
C2CD4C	1785	0.0659306	2.21751	1
ASB16	1786	0.0659306	2.21432	1
MAFB	1787	0.0659306	2.21519	1
DOCK6	1788	0.0659306	2.21377	1
GALT	1789	0.0659306	2.21263	1
THEM6	1790	0.0659306	2.2105	1
CAPRIN2	1791	0.0659306	2.20995	1
PTGER1	1792	0.0664148	1.6273	2
PLEKHH3	1793	0.0664148	2.20948	1
SBSN	1794	0.0667493	2.20718	1
FLJ25363	1795	0.0667493	1.62402	2
PIH1D2	1796	0.0667493	1.66564	2
ZNF394	1797	0.0667493	2.20653	1
ZNF37A	1798	0.0667493	2.20793	1
IL7	1799	0.0667493	2.20559	1
IQCB1	1800	0.0668965	2.20542	1
MRPL43	1801	0.0668965	1.68296	2
hsa-mir-4696	1802	0.0668965	2.20476	1
IST1	1803	0.0668965	2.20289	1
SMIM12	1804	0.0668965	1.72861	2
RXFP3	1805	0.0668965	2.19594	1
FAM186B	1806	0.0668965	2.19551	1
TLE4	1807	0.0668965	2.19579	1
NOB1	1808	0.0668965	2.19663	1
C22orf39	1809	0.0668965	2.19437	1
ASTE1	1810	0.0668965	2.19338	1
hsa-mir-6754	1811	0.0674117	2.19782	1
LHCGR	1812	0.0675562	1.66208	2
UGT3A1	1813	0.0675562	2.19033	1
OR5P2	1814	0.0675562	1.60894	2
GTF2IRD1	1815	0.0675562	2.19129	1
KRT78	1816	0.0675562	1.66086	2
MYLK3	1817	0.0675562	2.18855	1
CD247	1818	0.0675562	2.18489	1
ZNF529	1819	0.0675562	2.18447	1
KRT75	1820	0.0675562	2.18363	1
MCL1	1821	0.0675562	2.18346	1
LGI2	1822	0.0675562	1.71301	2
TNFSF4	1823	0.0675562	2.1825	1
SPTSSB	1824	0.0675562	2.1818	1
SPATA9	1825	0.0675562	2.17901	1
RABL2A	1826	0.0675562	1.61458	2
FBXO4	1827	0.0675562	2.17651	1
COX8C	1828	0.0675562	2.17521	1
FCAR	1829	0.0675562	2.17473	1
hsa-mir-643	1830	0.0675562	2.1753	1
LIN7C	1831	0.0675562	2.1735	1
SLC9B1	1832	0.0675562	1.70248	2
LOC554223	1833	0.0675562	2.17209	1
CCL14	1834	0.0675562	1.6667	2
MS4A4A	1835	0.0675562	2.16689	1
MTF1	1836	0.0675562	2.16654	1
ZNRF4	1837	0.0675562	2.16716	1
POLG	1838	0.0675562	2.16648	1
TRPC1	1839	0.0675562	2.16367	1
HS3ST2	1840	0.0675562	2.16502	1
GDF7	1841	0.0675562	2.16174	1
WASF3	1842	0.0675562	2.16195	1
ADSS	1843	0.0675562	2.16199	1
TAS2R42	1844	0.0675562	2.16131	1
FSTL1	1845	0.0675562	2.1614	1
HELZ	1846	0.0675562	2.16214	1
UPF3B	1847	0.0675562	1.68222	2
KIF12	1848	0.0675562	2.16237	1
SYNE1	1849	0.0675562	2.1608	1
OR4X1	1850	0.0675562	1.64884	2
CXCL12	1851	0.0675562	2.15681	1
DCTN1	1852	0.0675562	2.15706	1
PSKH1	1853	0.0675562	2.15477	1
ZSWIM7	1854	0.0675562	2.15474	1
MASTL	1855	0.0675562	2.15478	1
ATP2C2	1856	0.0675562	2.15277	1
CNR1	1857	0.0675562	2.15362	1
AIFM3	1858	0.0675562	1.5753	2
IGF1R	1859	0.0675562	2.15151	1
SULT1C2	1860	0.0675562	2.15027	1
TFCP2L1	1861	0.0675562	1.60056	2
CERS6	1862	0.0675562	2.14774	1
H2BFM	1863	0.0675562	1.58493	2
FAM102A	1864	0.0675562	2.14666	1
LIPM	1865	0.0675562	2.14775	1
ADCY8	1866	0.0675562	2.14521	1
DERA	1867	0.0675562	1.57114	2
ZNF431	1868	0.0675562	2.14355	1
SRGN	1869	0.0675562	2.14141	1
PLGRKT	1870	0.0675562	1.64528	2
LZTS2	1871	0.0675562	2.1407	1
hsa-mir-4656	1872	0.0675562	2.13934	1
LMO3	1873	0.0675562	2.13957	1
BANP	1874	0.0675562	1.5965	2
GPX7	1875	0.0675562	2.13689	1
REV3L	1876	0.0675562	2.13913	1
IL4R	1877	0.0675562	1.65773	2
PPP2R5A	1878	0.0675562	2.1373	1
SPG20	1879	0.0675562	2.13347	1
MLL	1880	0.0675562	2.13408	1
FAM83H	1881	0.0675562	2.13307	1
FAP	1882	0.0675562	2.13216	1
PDLIM7	1883	0.0675562	2.13214	1
KCTD20	1884	0.0675562	2.13052	1
MRPL13	1885	0.0675562	2.13067	1
FAM84B	1886	0.0675562	2.12935	1
GEMIN7	1887	0.0675562	2.12891	1
ABCA9	1888	0.0675562	2.12677	1
MAPKAP1	1889	0.0675562	1.60289	2
LOXL3	1890	0.0675562	2.12416	1
OVCH1	1891	0.0675562	2.12407	1
METTL16	1892	0.0675562	2.13218	1
FBN3	1893	0.0675562	2.11943	1
KRTAP21-2	1894	0.0675562	2.12005	1
GOT1L1	1895	0.0675562	2.11851	1
KRT7	1896	0.0675562	2.11702	1
RP9	1897	0.0679046	2.116	1
APPL2	1898	0.0679046	1.59817	2
hsa-mir-4306	1899	0.0679046	2.11475	1
TP53BP1	1900	0.0679046	2.11427	1
CSF3	1901	0.0679046	2.11419	1
SLC36A4	1902	0.0683229	2.11371	1
REG1B	1903	0.0683229	2.11295	1
DECR2	1904	0.0683229	2.11278	1
CCL25	1905	0.068632	2.11254	1
ZNF844	1906	0.068632	2.11223	1
PCDHB16	1907	0.068632	2.10718	1
hsa-mir-609	1908	0.068632	2.10705	1
CASP4	1909	0.068632	2.10692	1
ACO2	1910	0.068632	1.53278	2
MAPKAPK5	1911	0.0689751	2.10779	1
ARL8A	1912	0.0689751	2.10451	1
NRBF2	1913	0.0689751	2.1028	1
C16orf80	1914	0.0689751	2.10502	1
CORO6	1915	0.0689751	2.10191	1
GSTO1	1916	0.0693887	2.10183	1
NUDT14	1917	0.0693887	2.0991	1
LHB	1918	0.0693887	2.09799	1
GCG	1919	0.0698737	2.09733	1
HS2ST1	1920	0.0703215	1.56312	2
MAP1S	1921	0.0703215	2.0946	1
RS1	1922	0.0706583	2.09142	1
ETV7	1923	0.0706583	1.57434	2
EVPLL	1924	0.0706583	2.09048	1
MRPL2	1925	0.0706583	2.09021	1
ATF6B	1926	0.0706583	2.08833	1
FEZF1	1927	0.0710669	2.08859	1
CD274	1928	0.0710669	2.08833	1
C17orf49	1929	0.0710669	2.08768	1
BET3L	1930	0.0712163	2.08722	1
MMS19	1931	0.0712163	2.08764	1
FZD5	1932	0.0712163	2.08718	1
ABHD12	1933	0.0712163	2.08556	1
KIF2B	1934	0.0712163	1.5943	2
YIF1B	1935	0.0712163	1.59693	2
LARP4B	1936	0.0712163	2.08515	1
MSMP	1937	0.0712163	1.58012	2
STAT5A	1938	0.0712163	2.08367	1
ZFAND5	1939	0.0712163	2.08362	1
GLI2	1940	0.0716582	2.08295	1
EEF1E1	1941	0.0716582	2.08316	1
PHB	1942	0.0720992	2.08313	1
AP3S1	1943	0.0720992	2.08145	1
DCAKD	1944	0.0724276	2.081	1
FAM20C	1945	0.0724276	2.08123	1
TEX22	1946	0.0724276	2.08126	1
ADAM15	1947	0.0724276	2.07837	1
ENPP6	1948	0.0724276	1.55158	2
MOB2	1949	0.0733038	2.0771	1
RARA	1950	0.0733038	2.07656	1
ZNF155	1951	0.0733038	2.07554	1
SPERT	1952	0.0733038	2.0741	1
SGSM2	1953	0.0736276	2.07441	1
CCR7	1954	0.0736276	2.07319	1
C11orf70	1955	0.0736276	2.07101	1
TMED4	1956	0.0736276	1.51079	2
DLAT	1957	0.0736276	1.57863	2
PIBF1	1958	0.0741008	2.06828	1
AGAP11	1959	0.0745734	2.06662	1
MTHFD1	1960	0.0750456	2.06445	1
SDHC	1961	0.0754505	2.06298	1
HAND1	1962	0.0754505	2.06294	1
NT5DC1	1963	0.0754505	2.06215	1
REP15	1964	0.0754505	2.05992	1
GLIS3	1965	0.0754505	1.55449	2
MIS12	1966	0.0754505	2.05867	1
EMX2	1967	0.0754505	2.05693	1
OR2T12	1968	0.0754505	2.05665	1
VPS54	1969	0.0754505	2.10953	1
DNAJC11	1970	0.0754505	2.0548	1
PPP1R9B	1971	0.0754505	2.05503	1
PDE6H	1972	0.0754505	2.05445	1
PADI3	1973	0.0754505	1.1656	3
MET	1974	0.0754505	2.05256	1
SHISA5	1975	0.0754505	2.05154	1
EIF3G	1976	0.0754505	2.05093	1
ZG16	1977	0.0756591	2.05048	1
MKRN2	1978	0.0756591	2.04875	1
ZNF443	1979	0.0756591	2.04798	1
ACSF3	1980	0.0756591	1.49751	2
NUDT18	1981	0.0756591	2.04722	1
B4GALNT3	1982	0.0756591	2.04655	1
B3GALT2	1983	0.0756591	2.04698	1
PPP4R1	1984	0.0756591	2.04724	1
PRAMEF12	1985	0.0756591	2.04721	1
CD55	1986	0.0756591	2.04411	1
DUSP4	1987	0.0756591	1.50514	2
GPS2	1988	0.0756591	2.04286	1
FXYD7	1989	0.0756591	1.53668	2
CALU	1990	0.0756591	1.54331	2
PPM1A	1991	0.0756591	2.03951	1
RMDN1	1992	0.0756591	2.04017	1
DCST2	1993	0.0756591	2.03988	1
ZNF865	1994	0.0756591	1.52822	2
ISG20	1995	0.0756591	1.48619	2
AQP4	1996	0.0756591	2.03622	1
UBXN11	1997	0.0756591	2.03496	1
IQCH	1998	0.0760837	2.03453	1
TNFRSF14	1999	0.0760837	1.53692	2
[truncated: 19,917 more rows]
