# Supplementary material for: Genetic dissection of mammalian ERAD through comparative haploid and CRISPR forward genetic screens
Source: Nat Commun. 2016 Jun 10;7:11786. doi: 10.1038/ncomms11786 (PMC4906395; doi:10.1038/ncomms11786)
Supplement: Supplementary Data 3 — Analysis of TXNDC11 immunoprecipitates by mass spectrometry. Confirmed TXNDC11 binding partners are highlighted in green. [file ncomms11786-s4.xlsx]

## Sheet: TXNDC11 MS-IP
Supplementary Data 3 | Analysis of TXNDC11 immunoprecipitates by mass spectrometry. Confirmed TXNDC11 binding partners are highlighted in green.
			Number of unique peptides
Identified Proteins (298)	Accession Number	Mw	Wild-type cells	TXNDC11 KO cells	WT - Control
Protein disulfide-isomerase OS=Homo sapiens GN=P4HB PE=1 SV=3	PDIA1_HUMAN	57 kDa	22	1	21
ER degradation-enhancing alpha-mannosidase-like protein 2 OS=Homo sapiens GN=EDEM2 PE=1 SV=2	EDEM2_HUMAN	65 kDa	20	0	20
Neutral alpha-glucosidase AB OS=Homo sapiens GN=GANAB PE=1 SV=3	GANAB_HUMAN	107 kDa	19	0	19
Thioredoxin domain-containing protein 11 OS=Homo sapiens GN=TXNDC11 PE=1 SV=2	TXD11_HUMAN	111 kDa	19	0	19
ER degradation-enhancing alpha-mannosidase-like protein 3 OS=Homo sapiens GN=EDEM3 PE=1 SV=2	EDEM3_HUMAN	105 kDa	15	0	15
Glucosidase 2 subunit beta OS=Homo sapiens GN=PRKCSH PE=1 SV=2	GLU2B_HUMAN	59 kDa	13	0	13
Thioredoxin domain-containing protein 5 OS=Homo sapiens GN=TXNDC5 PE=1 SV=2	TXND5_HUMAN	48 kDa	10	0	10
Matrilin-2 OS=Homo sapiens GN=MATN2 PE=1 SV=4	MATN2_HUMAN	107 kDa	14	4	10
Cluster of DNA topoisomerase 2-alpha OS=Homo sapiens GN=TOP2A PE=1 SV=3 (TOP2A_HUMAN)	TOP2A_HUMAN	174 kDa	9	0	9
Cluster of Probable ATP-dependent RNA helicase DDX17 OS=Homo sapiens GN=DDX17 PE=1 SV=2 (DDX17_HUMAN)	DDX17_HUMAN [2]	80 kDa	15	6	9
Heterogeneous nuclear ribonucleoproteins A2/B1 OS=Homo sapiens GN=HNRNPA2B1 PE=1 SV=2	ROA2_HUMAN	37 kDa	10	2	8
Cluster of Segment polarity protein dishevelled homolog DVL-2 OS=Homo sapiens GN=DVL2 PE=1 SV=1 (DVL2_HUMAN)	DVL2_HUMAN	79 kDa	12	4	8
Segment polarity protein dishevelled homolog DVL-2 OS=Homo sapiens GN=DVL2 PE=1 SV=1	DVL2_HUMAN	79 kDa	12	4	8
Cluster of Keratin, type I cytoskeletal 10 OS=Homo sapiens GN=KRT10 PE=1 SV=6 (K1C10_HUMAN)	K1C10_HUMAN [5]	59 kDa	66	58	8
Keratin, type II cytoskeletal 2 oral OS=Homo sapiens GN=KRT76 PE=1 SV=2	K22O_HUMAN	66 kDa	8	0	8
ATP-dependent RNA helicase A OS=Homo sapiens GN=DHX9 PE=1 SV=4	DHX9_HUMAN	141 kDa	7	0	7
Tubulin alpha-1A chain OS=Homo sapiens GN=TUBA1A PE=1 SV=1	TBA1A_HUMAN (+1)	50 kDa	12	5	7
DCC-interacting protein 13-alpha OS=Homo sapiens GN=APPL1 PE=1 SV=1	DP13A_HUMAN	80 kDa	10	3	7
Lamin-B1 OS=Homo sapiens GN=LMNB1 PE=1 SV=2	LMNB1_HUMAN	66 kDa	9	2	7
DNA-dependent protein kinase catalytic subunit OS=Homo sapiens GN=PRKDC PE=1 SV=3	PRKDC_HUMAN	469 kDa	8	1	7
Cluster of Heat shock cognate 71 kDa protein OS=Homo sapiens GN=HSPA8 PE=1 SV=1 (HSP7C_HUMAN)	HSP7C_HUMAN [2]	71 kDa	20	13	7
Heat shock cognate 71 kDa protein OS=Homo sapiens GN=HSPA8 PE=1 SV=1	HSP7C_HUMAN	71 kDa	18	11	7
Mitochondrial inner membrane protein OS=Homo sapiens GN=IMMT PE=1 SV=1	IMMT_HUMAN	84 kDa	6	0	6
Metalloproteinase inhibitor 3 OS=Homo sapiens GN=TIMP3 PE=1 SV=2	TIMP3_HUMAN	24 kDa	6	0	6
Cluster of Heterogeneous nuclear ribonucleoprotein R OS=Homo sapiens GN=HNRNPR PE=1 SV=1 (HNRPR_HUMAN)	HNRPR_HUMAN [2]	71 kDa	7	1	6
Cluster of Heat shock protein HSP 90-beta OS=Homo sapiens GN=HSP90AB1 PE=1 SV=4 (HS90B_HUMAN)	HS90B_HUMAN [2]	83 kDa	17	11	6
Heterogeneous nuclear ribonucleoprotein M OS=Homo sapiens GN=HNRNPM PE=1 SV=3	HNRPM_HUMAN	78 kDa	5	0	5
N-acetyltransferase 10 OS=Homo sapiens GN=NAT10 PE=1 SV=2	NAT10_HUMAN	116 kDa	5	0	5
RNA-binding protein 14 OS=Homo sapiens GN=RBM14 PE=1 SV=2	RBM14_HUMAN	69 kDa	5	0	5
Splicing factor, proline- and glutamine-rich OS=Homo sapiens GN=SFPQ PE=1 SV=2	SFPQ_HUMAN	76 kDa	5	0	5
Cluster of RNA-binding motif protein, X chromosome OS=Homo sapiens GN=RBMX PE=1 SV=3 (RBMX_HUMAN)	RBMX_HUMAN	42 kDa	6	1	5
Cluster of ADP/ATP translocase 2 OS=Homo sapiens GN=SLC25A5 PE=1 SV=7 (ADT2_HUMAN)	ADT2_HUMAN [2]	33 kDa	10	5	5
Heterogeneous nuclear ribonucleoprotein R OS=Homo sapiens GN=HNRNPR PE=1 SV=1	HNRPR_HUMAN	71 kDa	6	1	5
Pre-mRNA-processing factor 6 OS=Homo sapiens GN=PRPF6 PE=1 SV=1	PRP6_HUMAN	107 kDa	6	1	5
Probable ATP-dependent RNA helicase DDX5 OS=Homo sapiens GN=DDX5 PE=1 SV=1	DDX5_HUMAN	69 kDa	9	4	5
Probable ATP-dependent RNA helicase DDX17 OS=Homo sapiens GN=DDX17 PE=1 SV=2	DDX17_HUMAN	80 kDa	10	5	5
ATP synthase subunit alpha, mitochondrial OS=Homo sapiens GN=ATP5A1 PE=1 SV=1	ATPA_HUMAN	60 kDa	9	4	5
Cluster of Pyruvate kinase PKM OS=Homo sapiens GN=PKM PE=1 SV=4 (KPYM_HUMAN)	KPYM_HUMAN	58 kDa	10	5	5
Pyruvate kinase PKM OS=Homo sapiens GN=PKM PE=1 SV=4	KPYM_HUMAN	58 kDa	10	5	5
Keratin, type I cytoskeletal 13 OS=Homo sapiens GN=KRT13 PE=1 SV=4	K1C13_HUMAN	50 kDa	15	10	5
Heterochromatin protein 1-binding protein 3 OS=Homo sapiens GN=HP1BP3 PE=1 SV=1	HP1B3_HUMAN	61 kDa	4	0	4
Cluster of ELAV-like protein 1 OS=Homo sapiens GN=ELAVL1 PE=1 SV=2 (ELAV1_HUMAN)	ELAV1_HUMAN	36 kDa	4	0	4
Interleukin enhancer-binding factor 3 OS=Homo sapiens GN=ILF3 PE=1 SV=3	ILF3_HUMAN	95 kDa	4	0	4
X-ray repair cross-complementing protein 5 OS=Homo sapiens GN=XRCC5 PE=1 SV=3	XRCC5_HUMAN	83 kDa	4	0	4
FACT complex subunit SPT16 OS=Homo sapiens GN=SUPT16H PE=1 SV=1	SP16H_HUMAN	120 kDa	4	0	4
Probable C-mannosyltransferase DPY19L4 OS=Homo sapiens GN=DPY19L4 PE=1 SV=1	D19L4_HUMAN	84 kDa	4	0	4
X-ray repair cross-complementing protein 6 OS=Homo sapiens GN=XRCC6 PE=1 SV=2	XRCC6_HUMAN	70 kDa	4	0	4
RNA-binding protein Raly OS=Homo sapiens GN=RALY PE=1 SV=1	RALY_HUMAN	32 kDa	4	0	4
Voltage-dependent anion-selective channel protein 2 OS=Homo sapiens GN=VDAC2 PE=1 SV=2	VDAC2_HUMAN	32 kDa	4	0	4
Cluster of Heterogeneous nuclear ribonucleoprotein H OS=Homo sapiens GN=HNRNPH1 PE=1 SV=4 (HNRH1_HUMAN)	HNRH1_HUMAN	49 kDa	5	1	4
Prohibitin OS=Homo sapiens GN=PHB PE=1 SV=1	PHB_HUMAN	30 kDa	6	2	4
Heterogeneous nuclear ribonucleoproteins C1/C2 OS=Homo sapiens GN=HNRNPC PE=1 SV=4	HNRPC_HUMAN	34 kDa	6	2	4
Heterogeneous nuclear ribonucleoprotein Q OS=Homo sapiens GN=SYNCRIP PE=1 SV=2	HNRPQ_HUMAN	70 kDa	4	0	4
Heterogeneous nuclear ribonucleoprotein K OS=Homo sapiens GN=HNRNPK PE=1 SV=1	HNRPK_HUMAN	51 kDa	8	4	4
Actin, cytoplasmic 1 OS=Homo sapiens GN=ACTB PE=1 SV=1	ACTB_HUMAN (+1)	42 kDa	14	10	4
60 kDa heat shock protein, mitochondrial OS=Homo sapiens GN=HSPD1 PE=1 SV=2	CH60_HUMAN	61 kDa	16	12	4
Cluster of Tubulin beta chain OS=Homo sapiens GN=TUBB PE=1 SV=2 (TBB5_HUMAN)	TBB5_HUMAN [2]	50 kDa	14	10	4
Tubulin beta chain OS=Homo sapiens GN=TUBB PE=1 SV=2	TBB5_HUMAN	50 kDa	13	9	4
Endoplasmin OS=Homo sapiens GN=HSP90B1 PE=1 SV=1	ENPL_HUMAN	92 kDa	6	2	4
Heat shock protein HSP 90-alpha OS=Homo sapiens GN=HSP90AA1 PE=1 SV=5	HS90A_HUMAN	85 kDa	10	6	4
Heat shock protein HSP 90-beta OS=Homo sapiens GN=HSP90AB1 PE=1 SV=4	HS90B_HUMAN	83 kDa	12	8	4
Nucleolar protein 56 OS=Homo sapiens GN=NOP56 PE=1 SV=4	NOP56_HUMAN	66 kDa	3	0	3
Core histone macro-H2A.1 OS=Homo sapiens GN=H2AFY PE=1 SV=4	H2AY_HUMAN	40 kDa	3	0	3
Nucleolar RNA helicase 2 OS=Homo sapiens GN=DDX21 PE=1 SV=5	DDX21_HUMAN	87 kDa	3	0	3
Inosine-5'-monophosphate dehydrogenase 2 OS=Homo sapiens GN=IMPDH2 PE=1 SV=2	IMDH2_HUMAN	56 kDa	3	0	3
Nucleolar and coiled-body phosphoprotein 1 OS=Homo sapiens GN=NOLC1 PE=1 SV=2	NOLC1_HUMAN	74 kDa	3	0	3
Transcription initiation factor TFIID subunit 2 OS=Homo sapiens GN=TAF2 PE=1 SV=3	TAF2_HUMAN	137 kDa	3	0	3
Kinesin-like protein KIF2A OS=Homo sapiens GN=KIF2A PE=1 SV=3	KIF2A_HUMAN	80 kDa	3	0	3
Serine/arginine-rich splicing factor 1 OS=Homo sapiens GN=SRSF1 PE=1 SV=2	SRSF1_HUMAN	28 kDa	3	0	3
Cluster of Heterogeneous nuclear ribonucleoprotein D-like OS=Homo sapiens GN=HNRNPDL PE=1 SV=3 (HNRDL_HUMAN)	HNRDL_HUMAN [2]	46 kDa	3	0	3
Cluster of Ubiquitin-40S ribosomal protein S27a OS=Homo sapiens GN=RPS27A PE=1 SV=2 (RS27A_HUMAN)	RS27A_HUMAN	18 kDa	6	3	3
Stress-70 protein, mitochondrial OS=Homo sapiens GN=HSPA9 PE=1 SV=2	GRP75_HUMAN	74 kDa	4	1	3
Cluster of Histone H2A type 1-B/E OS=Homo sapiens GN=HIST1H2AB PE=1 SV=2 (H2A1B_HUMAN)	H2A1B_HUMAN [10]	14 kDa	6	3	3
Erythrocyte band 7 integral membrane protein OS=Homo sapiens GN=STOM PE=1 SV=3	STOM_HUMAN	32 kDa	5	2	3
Cluster of ATP-dependent RNA helicase DDX3X OS=Homo sapiens GN=DDX3X PE=1 SV=3 (DDX3X_HUMAN)	DDX3X_HUMAN	73 kDa	6	3	3
Probable ATP-dependent RNA helicase DDX41 OS=Homo sapiens GN=DDX41 PE=1 SV=2	DDX41_HUMAN	70 kDa	13	10	3
Probable dimethyladenosine transferase OS=Homo sapiens GN=DIMT1 PE=1 SV=1	DIM1_HUMAN	35 kDa	9	6	3
Poly [ADP-ribose] polymerase 1 OS=Homo sapiens GN=PARP1 PE=1 SV=4	PARP1_HUMAN	113 kDa	4	1	3
Glyceraldehyde-3-phosphate dehydrogenase OS=Homo sapiens GN=GAPDH PE=1 SV=3	G3P_HUMAN	36 kDa	7	4	3
Nucleolin OS=Homo sapiens GN=NCL PE=1 SV=3	NUCL_HUMAN	77 kDa	7	4	3
Keratin, type I cytoskeletal 9 OS=Homo sapiens GN=KRT9 PE=1 SV=3	K1C9_HUMAN	62 kDa	26	23	3
Putative pre-mRNA-splicing factor ATP-dependent RNA helicase DHX15 OS=Homo sapiens GN=DHX15 PE=1 SV=2	DHX15_HUMAN	91 kDa	2	0	2
Heterogeneous nuclear ribonucleoprotein A3 OS=Homo sapiens GN=HNRNPA3 PE=1 SV=2	ROA3_HUMAN	40 kDa	2	0	2
SWI/SNF-related matrix-associated actin-dependent regulator of chromatin subfamily A member 5 OS=Homo sapiens GN=SMARCA5 PE=1 SV=1	SMCA5_HUMAN	122 kDa	2	0	2
Nucleolar protein 58 OS=Homo sapiens GN=NOP58 PE=1 SV=1	NOP58_HUMAN	60 kDa	2	0	2
Dihydrolipoyllysine-residue succinyltransferase component of 2-oxoglutarate dehydrogenase complex, mitochondrial OS=Homo sapiens GN=DLST PE=1 SV=4	ODO2_HUMAN	49 kDa	2	0	2
Heterogeneous nuclear ribonucleoprotein L OS=Homo sapiens GN=HNRNPL PE=1 SV=2	HNRPL_HUMAN	64 kDa	2	0	2
Voltage-dependent anion-selective channel protein 3 OS=Homo sapiens GN=VDAC3 PE=1 SV=1	VDAC3_HUMAN	31 kDa	2	0	2
Single-stranded DNA-binding protein, mitochondrial OS=Homo sapiens GN=SSBP1 PE=1 SV=1	SSBP_HUMAN	17 kDa	2	0	2
Trifunctional enzyme subunit alpha, mitochondrial OS=Homo sapiens GN=HADHA PE=1 SV=2	ECHA_HUMAN	83 kDa	2	0	2
Interleukin enhancer-binding factor 2 OS=Homo sapiens GN=ILF2 PE=1 SV=2	ILF2_HUMAN	43 kDa	2	0	2
rRNA 2'-O-methyltransferase fibrillarin OS=Homo sapiens GN=FBL PE=1 SV=2	FBRL_HUMAN	34 kDa	2	0	2
Guanine nucleotide-binding protein G(I)/G(S)/G(T) subunit beta-1 OS=Homo sapiens GN=GNB1 PE=1 SV=3	GBB1_HUMAN (+2)	37 kDa	2	0	2
Splicing factor 3B subunit 2 OS=Homo sapiens GN=SF3B2 PE=1 SV=2	SF3B2_HUMAN	100 kDa	2	0	2
Serine/arginine-rich splicing factor 7 OS=Homo sapiens GN=SRSF7 PE=1 SV=1	SRSF7_HUMAN	27 kDa	2	0	2
6-phosphofructokinase type C OS=Homo sapiens GN=PFKP PE=1 SV=2	K6PP_HUMAN	86 kDa	2	0	2
Far upstream element-binding protein 2 OS=Homo sapiens GN=KHSRP PE=1 SV=4	FUBP2_HUMAN	73 kDa	2	0	2
Heterogeneous nuclear ribonucleoprotein U-like protein 2 OS=Homo sapiens GN=HNRNPUL2 PE=1 SV=1	HNRL2_HUMAN	85 kDa	2	0	2
Serine/arginine-rich splicing factor 9 OS=Homo sapiens GN=SRSF9 PE=1 SV=1	SRSF9_HUMAN	26 kDa	2	0	2
Protein PML OS=Homo sapiens GN=PML PE=1 SV=3	PML_HUMAN	98 kDa	2	0	2
Regulator of chromosome condensation OS=Homo sapiens GN=RCC1 PE=1 SV=1	RCC1_HUMAN	45 kDa	2	0	2
FACT complex subunit SSRP1 OS=Homo sapiens GN=SSRP1 PE=1 SV=1	SSRP1_HUMAN	81 kDa	2	0	2
Serine/threonine-protein phosphatase 2A 65 kDa regulatory subunit A alpha isoform OS=Homo sapiens GN=PPP2R1A PE=1 SV=4	2AAA_HUMAN	65 kDa	2	0	2
Emerin OS=Homo sapiens GN=EMD PE=1 SV=1	EMD_HUMAN	29 kDa	2	0	2
Elongation factor 1-delta OS=Homo sapiens GN=EEF1D PE=1 SV=5	EF1D_HUMAN	31 kDa	2	0	2
Heterogeneous nuclear ribonucleoprotein D0 OS=Homo sapiens GN=HNRNPD PE=1 SV=1	HNRPD_HUMAN	38 kDa	2	0	2
Trifunctional enzyme subunit beta, mitochondrial OS=Homo sapiens GN=HADHB PE=1 SV=3	ECHB_HUMAN	51 kDa	2	0	2
2,4-dienoyl-CoA reductase, mitochondrial OS=Homo sapiens GN=DECR1 PE=1 SV=1	DECR_HUMAN	36 kDa	2	0	2
Staphylococcal nuclease domain-containing protein 1 OS=Homo sapiens GN=SND1 PE=1 SV=1	SND1_HUMAN	102 kDa	2	0	2
p21-activated protein kinase-interacting protein 1 OS=Homo sapiens GN=PAK1IP1 PE=1 SV=2	PK1IP_HUMAN	44 kDa	2	0	2
DNA replication licensing factor MCM3 OS=Homo sapiens GN=MCM3 PE=1 SV=3	MCM3_HUMAN	91 kDa	2	0	2
Clathrin heavy chain 1 OS=Homo sapiens GN=CLTC PE=1 SV=5	CLH1_HUMAN	192 kDa	2	0	2
NAD(P) transhydrogenase, mitochondrial OS=Homo sapiens GN=NNT PE=1 SV=3	NNTM_HUMAN	114 kDa	2	0	2
Serine/arginine-rich splicing factor 6 OS=Homo sapiens GN=SRSF6 PE=1 SV=2	SRSF6_HUMAN	40 kDa	2	0	2
Importin subunit alpha-1 OS=Homo sapiens GN=KPNA2 PE=1 SV=1	IMA1_HUMAN	58 kDa	2	0	2
Kinesin-like protein KIF2C OS=Homo sapiens GN=KIF2C PE=1 SV=2	KIF2C_HUMAN	81 kDa	2	0	2
60S ribosomal protein L7 OS=Homo sapiens GN=RPL7 PE=1 SV=1	RL7_HUMAN	29 kDa	4	2	2
Cluster of Peroxiredoxin-1 OS=Homo sapiens GN=PRDX1 PE=1 SV=1 (PRDX1_HUMAN)	PRDX1_HUMAN	22 kDa	5	3	2
Elongation factor Tu, mitochondrial OS=Homo sapiens GN=TUFM PE=1 SV=2	EFTU_HUMAN	50 kDa	3	1	2
Sphingosine-1-phosphate lyase 1 OS=Homo sapiens GN=SGPL1 PE=1 SV=3	SGPL1_HUMAN	64 kDa	3	1	2
Phosphate carrier protein, mitochondrial OS=Homo sapiens GN=SLC25A3 PE=1 SV=2	MPCP_HUMAN	40 kDa	3	1	2
F-actin-capping protein subunit beta OS=Homo sapiens GN=CAPZB PE=1 SV=4	CAPZB_HUMAN	31 kDa	3	1	2
ATP synthase subunit beta, mitochondrial OS=Homo sapiens GN=ATP5B PE=1 SV=3	ATPB_HUMAN	57 kDa	4	2	2
Polyadenylate-binding protein 1 OS=Homo sapiens GN=PABPC1 PE=1 SV=2	PABP1_HUMAN	71 kDa	3	1	2
Junction plakoglobin OS=Homo sapiens GN=JUP PE=1 SV=3	PLAK_HUMAN	82 kDa	3	1	2
Centromere protein V OS=Homo sapiens GN=CENPV PE=1 SV=1	CENPV_HUMAN	30 kDa	5	3	2
Ig gamma-3 chain C region OS=Homo sapiens GN=IGHG3 PE=1 SV=2	IGHG3_HUMAN	41 kDa	2	0	2
Prohibitin-2 OS=Homo sapiens GN=PHB2 PE=1 SV=2	PHB2_HUMAN	33 kDa	5	3	2
Annexin A2 OS=Homo sapiens GN=ANXA2 PE=1 SV=2	ANXA2_HUMAN	39 kDa	3	1	2
Cluster of 14-3-3 protein zeta/delta OS=Homo sapiens GN=YWHAZ PE=1 SV=1 (1433Z_HUMAN)	1433Z_HUMAN	28 kDa	4	2	2
14-3-3 protein zeta/delta OS=Homo sapiens GN=YWHAZ PE=1 SV=1	1433Z_HUMAN	28 kDa	3	1	2
Elongation factor 1-alpha 1 OS=Homo sapiens GN=EEF1A1 PE=1 SV=1	EF1A1_HUMAN (+1)	50 kDa	8	6	2
Heterogeneous nuclear ribonucleoprotein U OS=Homo sapiens GN=HNRNPU PE=1 SV=6	HNRPU_HUMAN	91 kDa	4	2	2
Tubulin beta-4B chain OS=Homo sapiens GN=TUBB4B PE=1 SV=1	TBB4B_HUMAN	50 kDa	10	8	2
Pre-mRNA-processing-splicing factor 8 OS=Homo sapiens GN=PRPF8 PE=1 SV=2	PRP8_HUMAN	274 kDa	3	1	2
Splicing factor 3B subunit 3 OS=Homo sapiens GN=SF3B3 PE=1 SV=4	SF3B3_HUMAN	136 kDa	3	1	2
Elongation factor 2 OS=Homo sapiens GN=EEF2 PE=1 SV=4	EF2_HUMAN	95 kDa	3	1	2
Eukaryotic initiation factor 4A-I OS=Homo sapiens GN=EIF4A1 PE=1 SV=1	IF4A1_HUMAN	46 kDa	3	1	2
Ezrin OS=Homo sapiens GN=EZR PE=1 SV=4	EZRI_HUMAN	69 kDa	2	0	2
Neurofilament heavy polypeptide OS=Homo sapiens GN=NEFH PE=1 SV=4	NFH_HUMAN	112 kDa	2	0	2
Keratin, type II cytoskeletal 6B OS=Homo sapiens GN=KRT6B PE=1 SV=5	K2C6B_HUMAN	60 kDa	23	21	2
116 kDa U5 small nuclear ribonucleoprotein component OS=Homo sapiens GN=EFTUD2 PE=1 SV=1	U5S1_HUMAN	109 kDa	4	2	2
Serine/arginine repetitive matrix protein 1 OS=Homo sapiens GN=SRRM1 PE=1 SV=2	SRRM1_HUMAN	102 kDa	4	2	2
60S ribosomal protein L12 OS=Homo sapiens GN=RPL12 PE=1 SV=1	RL12_HUMAN	18 kDa	2	1	1
14-3-3 protein epsilon OS=Homo sapiens GN=YWHAE PE=1 SV=1	1433E_HUMAN	29 kDa	2	1	1
Non-POU domain-containing octamer-binding protein OS=Homo sapiens GN=NONO PE=1 SV=4	NONO_HUMAN	54 kDa	2	1	1
Eukaryotic initiation factor 4A-III OS=Homo sapiens GN=EIF4A3 PE=1 SV=4	IF4A3_HUMAN	47 kDa	2	1	1
Heterogeneous nuclear ribonucleoprotein A1 OS=Homo sapiens GN=HNRNPA1 PE=1 SV=5	ROA1_HUMAN	39 kDa	4	3	1
Sideroflexin-1 OS=Homo sapiens GN=SFXN1 PE=1 SV=4	SFXN1_HUMAN	36 kDa	2	1	1
Malate dehydrogenase, mitochondrial OS=Homo sapiens GN=MDH2 PE=1 SV=3	MDHM_HUMAN	36 kDa	2	1	1
Transcription factor A, mitochondrial OS=Homo sapiens GN=TFAM PE=1 SV=1	TFAM_HUMAN	29 kDa	2	1	1
Coiled-coil-helix-coiled-coil-helix domain-containing protein 3, mitochondrial OS=Homo sapiens GN=CHCHD3 PE=1 SV=1	CHCH3_HUMAN	26 kDa	2	1	1
Nucleolar protein 16 OS=Homo sapiens GN=NOP16 PE=1 SV=2	NOP16_HUMAN	21 kDa	2	1	1
Leucine-rich repeat-containing protein 59 OS=Homo sapiens GN=LRRC59 PE=1 SV=1	LRC59_HUMAN	35 kDa	2	1	1
Polypyrimidine tract-binding protein 1 OS=Homo sapiens GN=PTBP1 PE=1 SV=1	PTBP1_HUMAN	57 kDa	2	1	1
Heat shock 70 kDa protein 1A/1B OS=Homo sapiens GN=HSPA1A PE=1 SV=5	HSP71_HUMAN	70 kDa	6	5	1
Cell division cycle 5-like protein OS=Homo sapiens GN=CDC5L PE=1 SV=2	CDC5L_HUMAN	92 kDa	5	4	1
rRNA-processing protein FCF1 homolog OS=Homo sapiens GN=FCF1 PE=2 SV=1	FCF1_HUMAN	23 kDa	3	2	1
40S ribosomal protein S9 OS=Homo sapiens GN=RPS9 PE=1 SV=3	RS9_HUMAN	23 kDa	2	1	1
ATP-dependent RNA helicase DDX18 OS=Homo sapiens GN=DDX18 PE=1 SV=2	DDX18_HUMAN	75 kDa	3	2	1
39S ribosomal protein L22, mitochondrial OS=Homo sapiens GN=MRPL22 PE=1 SV=1	RM22_HUMAN	24 kDa	3	2	1
Histone H4 OS=Homo sapiens GN=HIST1H4A PE=1 SV=2	H4_HUMAN	11 kDa	6	5	1
Histone H2B type 1-C/E/F/G/I OS=Homo sapiens GN=HIST1H2BC PE=1 SV=4	H2B1C_HUMAN	14 kDa	6	5	1
Poly(rC)-binding protein 1 OS=Homo sapiens GN=PCBP1 PE=1 SV=2	PCBP1_HUMAN	37 kDa	6	5	1
Segment polarity protein dishevelled homolog DVL-3 OS=Homo sapiens GN=DVL3 PE=1 SV=2	DVL3_HUMAN	78 kDa	1	0	1
Histone H3.1t OS=Homo sapiens GN=HIST3H3 PE=1 SV=3	H31T_HUMAN (+3)	16 kDa	4	3	1
Protein transport protein Sec61 subunit alpha isoform 1 OS=Homo sapiens GN=SEC61A1 PE=1 SV=2	S61A1_HUMAN	52 kDa	3	2	1
60S ribosomal protein L3 OS=Homo sapiens GN=RPL3 PE=1 SV=2	RL3_HUMAN	46 kDa	2	1	1
Cluster of Histone H1.2 OS=Homo sapiens GN=HIST1H1C PE=1 SV=2 (H12_HUMAN)	H12_HUMAN [3]	21 kDa	17	16	1
Histone H1.3 OS=Homo sapiens GN=HIST1H1D PE=1 SV=2	H13_HUMAN	22 kDa	10	9	1
Histone H1.4 OS=Homo sapiens GN=HIST1H1E PE=1 SV=2	H14_HUMAN	22 kDa	11	10	1
Histone H1.2 OS=Homo sapiens GN=HIST1H1C PE=1 SV=2	H12_HUMAN	21 kDa	12	11	1
60S ribosomal protein L31 OS=Homo sapiens GN=RPL31 PE=1 SV=1	RL31_HUMAN	14 kDa	3	2	1
Keratin, type I cuticular Ha3-II OS=Homo sapiens GN=KRT33B PE=2 SV=3	KT33B_HUMAN	46 kDa	1	0	1
Keratin, type I cytoskeletal 12 OS=Homo sapiens GN=KRT12 PE=1 SV=1	K1C12_HUMAN	54 kDa	1	0	1
E3 ubiquitin-protein ligase ZFP91 OS=Homo sapiens GN=ZFP91 PE=1 SV=1	ZFP91_HUMAN	63 kDa	2	1	1
Matrin-3 OS=Homo sapiens GN=MATR3 PE=1 SV=2	MATR3_HUMAN	95 kDa	2	1	1
Keratin, type II cytoskeletal 72 OS=Homo sapiens GN=KRT72 PE=1 SV=2	K2C72_HUMAN	56 kDa	2	1	1
Keratin, type II cytoskeletal 6A OS=Homo sapiens GN=KRT6A PE=1 SV=3	K2C6A_HUMAN	60 kDa	22	21	1
Cluster of Unconventional myosin-If OS=Homo sapiens GN=MYO1F PE=1 SV=3 (MYO1F_HUMAN)	MYO1F_HUMAN	125 kDa	3	2	1
Unconventional myosin-If OS=Homo sapiens GN=MYO1F PE=1 SV=3	MYO1F_HUMAN	125 kDa	3	2	1
Fructose-bisphosphate aldolase A OS=Homo sapiens GN=ALDOA PE=1 SV=2	ALDOA_HUMAN	39 kDa	5	4	1
U5 small nuclear ribonucleoprotein 200 kDa helicase OS=Homo sapiens GN=SNRNP200 PE=1 SV=2	U520_HUMAN	245 kDa	4	3	1
40S ribosomal protein S5 OS=Homo sapiens GN=RPS5 PE=1 SV=4	RS5_HUMAN	23 kDa	4	4	0
40S ribosomal protein S26 OS=Homo sapiens GN=RPS26 PE=1 SV=3	RS26_HUMAN	13 kDa	2	2	0
Lamina-associated polypeptide 2, isoforms beta/gamma OS=Homo sapiens GN=TMPO PE=1 SV=2	LAP2B_HUMAN	51 kDa	2	2	0
Guanine nucleotide-binding protein-like 3 OS=Homo sapiens GN=GNL3 PE=1 SV=2	GNL3_HUMAN	62 kDa	6	6	0
40S ribosomal protein S11 OS=Homo sapiens GN=RPS11 PE=1 SV=3	RS11_HUMAN	18 kDa	10	10	0
14-3-3 protein beta/alpha OS=Homo sapiens GN=YWHAB PE=1 SV=3	1433B_HUMAN	28 kDa	1	1	0
Serine protease 57 OS=Homo sapiens GN=PRSS57 PE=2 SV=2	PRS57_HUMAN	30 kDa	2	2	0
Cluster of Histone H2B type 1-C/E/F/G/I OS=Homo sapiens GN=HIST1H2BC PE=1 SV=4 (H2B1C_HUMAN)	H2B1C_HUMAN [2]	14 kDa	7	7	0
78 kDa glucose-regulated protein OS=Homo sapiens GN=HSPA5 PE=1 SV=2	GRP78_HUMAN	72 kDa	10	10	0
Tubulin beta-8 chain-like protein LOC260334 OS=Homo sapiens PE=1 SV=1	TBB8L_HUMAN	50 kDa	0	0	0
Histone H1.5 OS=Homo sapiens GN=HIST1H1B PE=1 SV=3	H15_HUMAN	23 kDa	0	0	0
Protein CMSS1 OS=Homo sapiens GN=CMSS1 PE=1 SV=2	CMS1_HUMAN	32 kDa	2	2	0
RNA-binding protein 25 OS=Homo sapiens GN=RBM25 PE=1 SV=3	RBM25_HUMAN	100 kDa	2	2	0
Elongation factor 1-gamma OS=Homo sapiens GN=EEF1G PE=1 SV=3	EF1G_HUMAN	50 kDa	2	2	0
Cluster of 60S ribosomal protein L36a OS=Homo sapiens GN=RPL36A PE=1 SV=2 (RL36A_HUMAN)	RL36A_HUMAN [2]	12 kDa	4	4	0
60S ribosomal protein L36a-like OS=Homo sapiens GN=RPL36AL PE=1 SV=3	RL36L_HUMAN	12 kDa	2	2	0
Pescadillo homolog OS=Homo sapiens GN=PES1 PE=1 SV=1	PESC_HUMAN	68 kDa	2	2	0
Protein transport protein Sec61 subunit beta OS=Homo sapiens GN=SEC61B PE=1 SV=2	SC61B_HUMAN	10 kDa	2	2	0
Pyruvate kinase PKLR OS=Homo sapiens GN=PKLR PE=1 SV=2	KPYR_HUMAN	62 kDa	0	0	0
40S ribosomal protein S17-like OS=Homo sapiens GN=RPS17L PE=1 SV=1	RS17L_HUMAN (+1)	16 kDa	8	8	0
Ribosomal RNA processing protein 1 homolog A OS=Homo sapiens GN=RRP1 PE=1 SV=1	RRP1_HUMAN	53 kDa	2	2	0
Keratin, type I cytoskeletal 23 OS=Homo sapiens GN=KRT23 PE=1 SV=2	K1C23_HUMAN	48 kDa	0	0	0
Keratin-like protein KRT222 OS=Homo sapiens GN=KRT222 PE=2 SV=1	KT222_HUMAN	34 kDa	0	0	0
Keratin, type I cytoskeletal 14 OS=Homo sapiens GN=KRT14 PE=1 SV=4	K1C14_HUMAN	52 kDa	20	20	0
60S ribosomal protein L22 OS=Homo sapiens GN=RPL22 PE=1 SV=2	RL22_HUMAN	15 kDa	4	4	0
Putative heat shock protein HSP 90-alpha A5 OS=Homo sapiens GN=HSP90AA5P PE=1 SV=1	HS905_HUMAN	39 kDa	0	0	0
Leucine-rich repeat-containing protein 47 OS=Homo sapiens GN=LRRC47 PE=1 SV=1	LRC47_HUMAN	63 kDa	2	2	0
40S ribosomal protein S4, Y isoform 1 OS=Homo sapiens GN=RPS4Y1 PE=1 SV=2	RS4Y1_HUMAN	29 kDa	4	4	0
Desmin OS=Homo sapiens GN=DES PE=1 SV=3	DESM_HUMAN	54 kDa	0	0	0
Keratin, type II cytoskeletal 79 OS=Homo sapiens GN=KRT79 PE=1 SV=2	K2C79_HUMAN	58 kDa	0	0	0
Unconventional myosin-Ie OS=Homo sapiens GN=MYO1E PE=1 SV=2	MYO1E_HUMAN	127 kDa	0	0	0
Splicing factor 3B subunit 1 OS=Homo sapiens GN=SF3B1 PE=1 SV=3	SF3B1_HUMAN	146 kDa	2	2	0
ATP-binding cassette sub-family F member 1 OS=Homo sapiens GN=ABCF1 PE=1 SV=2	ABCF1_HUMAN	96 kDa	2	2	0
Keratin, type II cuticular Hb5 OS=Homo sapiens GN=KRT85 PE=1 SV=1	KRT85_HUMAN	56 kDa	0	0	0
40S ribosomal protein S20 OS=Homo sapiens GN=RPS20 PE=1 SV=1	RS20_HUMAN	13 kDa	2	3	-1
Cluster of Ig gamma-1 chain C region OS=Homo sapiens GN=IGHG1 PE=1 SV=1 (IGHG1_HUMAN)	IGHG1_HUMAN	36 kDa	2	3	-1
Ig gamma-1 chain C region OS=Homo sapiens GN=IGHG1 PE=1 SV=1	IGHG1_HUMAN	36 kDa	2	3	-1
Keratin, type II cytoskeletal 1b OS=Homo sapiens GN=KRT77 PE=2 SV=3	K2C1B_HUMAN	62 kDa	5	6	-1
60S ribosomal protein L24 OS=Homo sapiens GN=RPL24 PE=1 SV=1	RL24_HUMAN	18 kDa	6	7	-1
40S ribosomal protein S25 OS=Homo sapiens GN=RPS25 PE=1 SV=1	RS25_HUMAN	14 kDa	3	4	-1
60S ribosomal protein L27a OS=Homo sapiens GN=RPL27A PE=1 SV=2	RL27A_HUMAN	17 kDa	2	3	-1
Phosphoglycerate kinase 1 OS=Homo sapiens GN=PGK1 PE=1 SV=3	PGK1_HUMAN	45 kDa	5	6	-1
RNA-binding protein 39 OS=Homo sapiens GN=RBM39 PE=1 SV=2	RBM39_HUMAN	59 kDa	3	4	-1
40S ribosomal protein S14 OS=Homo sapiens GN=RPS14 PE=1 SV=3	RS14_HUMAN	16 kDa	8	9	-1
60S ribosomal protein L36a OS=Homo sapiens GN=RPL36A PE=1 SV=2	RL36A_HUMAN	12 kDa	3	4	-1
60S ribosomal protein L39 OS=Homo sapiens GN=RPL39 PE=1 SV=2	RL39_HUMAN	6 kDa	1	2	-1
Keratin, type I cytoskeletal 15 OS=Homo sapiens GN=KRT15 PE=1 SV=3	K1C15_HUMAN	49 kDa	7	8	-1
Keratin, type I cytoskeletal 10 OS=Homo sapiens GN=KRT10 PE=1 SV=6	K1C10_HUMAN	59 kDa	28	29	-1
Keratin, type I cytoskeletal 17 OS=Homo sapiens GN=KRT17 PE=1 SV=2	K1C17_HUMAN	48 kDa	9	10	-1
60S ribosomal protein L23 OS=Homo sapiens GN=RPL23 PE=1 SV=1	RL23_HUMAN	15 kDa	3	4	-1
Signal recognition particle 14 kDa protein OS=Homo sapiens GN=SRP14 PE=1 SV=2	SRP14_HUMAN	15 kDa	3	4	-1
Multiple myeloma tumor-associated protein 2 OS=Homo sapiens GN=MMTAG2 PE=1 SV=1	MMTA2_HUMAN	29 kDa	2	3	-1
Pleckstrin homology domain-containing family O member 1 OS=Homo sapiens GN=PLEKHO1 PE=1 SV=2	PKHO1_HUMAN	46 kDa	3	4	-1
40S ribosomal protein S13 OS=Homo sapiens GN=RPS13 PE=1 SV=2	RS13_HUMAN	17 kDa	5	6	-1
Arginine and glutamate-rich protein 1 OS=Homo sapiens GN=ARGLU1 PE=1 SV=1	ARGL1_HUMAN	33 kDa	3	4	-1
Keratin, type II cytoskeletal 5 OS=Homo sapiens GN=KRT5 PE=1 SV=3	K2C5_HUMAN	62 kDa	25	26	-1
Keratin, type II cytoskeletal 2 epidermal OS=Homo sapiens GN=KRT2 PE=1 SV=2	K22E_HUMAN	65 kDa	35	36	-1
PHD finger protein 6 OS=Homo sapiens GN=PHF6 PE=1 SV=1	PHF6_HUMAN	41 kDa	2	3	-1
60S ribosomal protein L35 OS=Homo sapiens GN=RPL35 PE=1 SV=2	RL35_HUMAN	15 kDa	5	6	-1
40S ribosomal protein S3 OS=Homo sapiens GN=RPS3 PE=1 SV=2	RS3_HUMAN	27 kDa	8	9	-1
Alpha-enolase OS=Homo sapiens GN=ENO1 PE=1 SV=2	ENOA_HUMAN	47 kDa	2	3	-1
Histone H1x OS=Homo sapiens GN=H1FX PE=1 SV=1	H1X_HUMAN	22 kDa	2	3	-1
L-lactate dehydrogenase B chain OS=Homo sapiens GN=LDHB PE=1 SV=2	LDHB_HUMAN	37 kDa	1	2	-1
60S acidic ribosomal protein P0 OS=Homo sapiens GN=RPLP0 PE=1 SV=1	RLA0_HUMAN	34 kDa	1	2	-1
60S ribosomal protein L27 OS=Homo sapiens GN=RPL27 PE=1 SV=2	RL27_HUMAN	16 kDa	1	2	-1
Signal recognition particle subunit SRP68 OS=Homo sapiens GN=SRP68 PE=1 SV=2	SRP68_HUMAN	71 kDa	1	2	-1
40S ribosomal protein S30 OS=Homo sapiens GN=FAU PE=1 SV=1	RS30_HUMAN	7 kDa	3	4	-1
60S ribosomal protein L22-like 1 OS=Homo sapiens GN=RPL22L1 PE=1 SV=2	RL22L_HUMAN	15 kDa	1	2	-1
Cluster of Keratin, type II cuticular Hb6 OS=Homo sapiens GN=KRT86 PE=1 SV=1 (KRT86_HUMAN)	KRT86_HUMAN	53 kDa	1	2	-1
Keratin, type II cuticular Hb6 OS=Homo sapiens GN=KRT86 PE=1 SV=1	KRT86_HUMAN	53 kDa	1	2	-1
Myosin-9 OS=Homo sapiens GN=MYH9 PE=1 SV=4	MYH9_HUMAN	227 kDa	1	2	-1
Zinc finger protein 593 OS=Homo sapiens GN=ZNF593 PE=1 SV=2	ZN593_HUMAN	15 kDa	1	3	-2
60S ribosomal protein L8 OS=Homo sapiens GN=RPL8 PE=1 SV=2	RL8_HUMAN	28 kDa	2	4	-2
Histone H2B type 3-B OS=Homo sapiens GN=HIST3H2BB PE=1 SV=3	H2B3B_HUMAN	14 kDa	4	6	-2
Nascent polypeptide-associated complex subunit alpha, muscle-specific form OS=Homo sapiens GN=NACA PE=1 SV=1	NACAM_HUMAN	205 kDa	2	4	-2
40S ribosomal protein S7 OS=Homo sapiens GN=RPS7 PE=1 SV=1	RS7_HUMAN	22 kDa	8	10	-2
60S ribosomal protein L11 OS=Homo sapiens GN=RPL11 PE=1 SV=2	RL11_HUMAN	20 kDa	4	6	-2
Keratin, type I cytoskeletal 16 OS=Homo sapiens GN=KRT16 PE=1 SV=4	K1C16_HUMAN	51 kDa	16	18	-2
MKI67 FHA domain-interacting nucleolar phosphoprotein OS=Homo sapiens GN=NIFK PE=1 SV=1	MK67I_HUMAN	34 kDa	6	8	-2
Cluster of 40S ribosomal protein S4, X isoform OS=Homo sapiens GN=RPS4X PE=1 SV=2 (RS4X_HUMAN)	RS4X_HUMAN	30 kDa	8	10	-2
40S ribosomal protein S4, X isoform OS=Homo sapiens GN=RPS4X PE=1 SV=2	RS4X_HUMAN	30 kDa	8	10	-2
Cluster of Moesin OS=Homo sapiens GN=MSN PE=1 SV=3 (MOES_HUMAN)	MOES_HUMAN	68 kDa	6	8	-2
Moesin OS=Homo sapiens GN=MSN PE=1 SV=3	MOES_HUMAN	68 kDa	6	8	-2
Cluster of Vimentin OS=Homo sapiens GN=VIM PE=1 SV=4 (VIME_HUMAN)	VIME_HUMAN	54 kDa	4	6	-2
Vimentin OS=Homo sapiens GN=VIM PE=1 SV=4	VIME_HUMAN	54 kDa	4	6	-2
60S ribosomal protein L30 OS=Homo sapiens GN=RPL30 PE=1 SV=2	RL30_HUMAN	13 kDa	3	5	-2
Poly(rC)-binding protein 2 OS=Homo sapiens GN=PCBP2 PE=1 SV=1	PCBP2_HUMAN	39 kDa	2	4	-2
Keratin, type II cytoskeletal 78 OS=Homo sapiens GN=KRT78 PE=2 SV=2	K2C78_HUMAN	57 kDa	3	5	-2
Poly(U)-binding-splicing factor PUF60 OS=Homo sapiens GN=PUF60 PE=1 SV=1	PUF60_HUMAN	60 kDa	5	7	-2
40S ribosomal protein S15a OS=Homo sapiens GN=RPS15A PE=1 SV=2	RS15A_HUMAN	15 kDa	1	3	-2
F-actin-capping protein subunit alpha-1 OS=Homo sapiens GN=CAPZA1 PE=1 SV=3	CAZA1_HUMAN	33 kDa	1	3	-2
Lysozyme C OS=Homo sapiens GN=LYZ PE=1 SV=1	LYSC_HUMAN	17 kDa	1	3	-2
Band 4.1-like protein 5 OS=Homo sapiens GN=EPB41L5 PE=1 SV=3	E41L5_HUMAN	82 kDa	0	2	-2
39S ribosomal protein L15, mitochondrial OS=Homo sapiens GN=MRPL15 PE=1 SV=1	RM15_HUMAN	33 kDa	0	2	-2
Gamma-glutamyl hydrolase OS=Homo sapiens GN=GGH PE=1 SV=2	GGH_HUMAN	36 kDa	0	2	-2
RNA-binding protein 28 OS=Homo sapiens GN=RBM28 PE=1 SV=3	RBM28_HUMAN	86 kDa	0	2	-2
Putative RNA-binding protein Luc7-like 2 OS=Homo sapiens GN=LUC7L2 PE=1 SV=2	LC7L2_HUMAN	47 kDa	0	2	-2
Protein-L-isoaspartate(D-aspartate) O-methyltransferase OS=Homo sapiens GN=PCMT1 PE=1 SV=4	PIMT_HUMAN	25 kDa	0	2	-2
Splicing factor 45 OS=Homo sapiens GN=RBM17 PE=1 SV=1	SPF45_HUMAN	45 kDa	0	2	-2
40S ribosomal protein S18 OS=Homo sapiens GN=RPS18 PE=1 SV=3	RS18_HUMAN	18 kDa	7	10	-3
60S ribosomal protein L23a OS=Homo sapiens GN=RPL23A PE=1 SV=1	RL23A_HUMAN	18 kDa	6	9	-3
40S ribosomal protein S24 OS=Homo sapiens GN=RPS24 PE=1 SV=1	RS24_HUMAN	15 kDa	4	7	-3
40S ribosomal protein S3a OS=Homo sapiens GN=RPS3A PE=1 SV=2	RS3A_HUMAN	30 kDa	12	15	-3
40S ribosomal protein S23 OS=Homo sapiens GN=RPS23 PE=1 SV=3	RS23_HUMAN	16 kDa	4	7	-3
Nucleolar protein of 40 kDa OS=Homo sapiens GN=ZCCHC17 PE=1 SV=1	NO40_HUMAN	28 kDa	1	4	-3
60S ribosomal protein L38 OS=Homo sapiens GN=RPL38 PE=1 SV=2	RL38_HUMAN	8 kDa	1	4	-3
60S ribosomal protein L10 OS=Homo sapiens GN=RPL10 PE=1 SV=4	RL10_HUMAN	25 kDa	1	4	-3
Myeloperoxidase OS=Homo sapiens GN=MPO PE=1 SV=1	PERM_HUMAN	84 kDa	0	3	-3
Cleavage and polyadenylation specificity factor subunit 5 OS=Homo sapiens GN=NUDT21 PE=1 SV=1	CPSF5_HUMAN	26 kDa	0	3	-3
E3 ubiquitin-protein ligase TRIM21 OS=Homo sapiens GN=TRIM21 PE=1 SV=1	RO52_HUMAN	54 kDa	0	3	-3
40S ribosomal protein S8 OS=Homo sapiens GN=RPS8 PE=1 SV=2	RS8_HUMAN	24 kDa	4	8	-4
Cluster of Keratin, type II cytoskeletal 2 epidermal OS=Homo sapiens GN=KRT2 PE=1 SV=2 (K22E_HUMAN)	K22E_HUMAN [4]	65 kDa	66	70	-4
Keratin, type II cytoskeletal 1 OS=Homo sapiens GN=KRT1 PE=1 SV=6	K2C1_HUMAN	66 kDa	42	46	-4
40S ribosomal protein S6 OS=Homo sapiens GN=RPS6 PE=1 SV=1	RS6_HUMAN	29 kDa	7	11	-4
60S ribosomal protein L26 OS=Homo sapiens GN=RPL26 PE=1 SV=1	RL26_HUMAN	17 kDa	5	9	-4
Desmoplakin OS=Homo sapiens GN=DSP PE=1 SV=3	DESP_HUMAN	332 kDa	2	6	-4
40S ribosomal protein S16 OS=Homo sapiens GN=RPS16 PE=1 SV=2	RS16_HUMAN	16 kDa	1	5	-4
L-lactate dehydrogenase A chain OS=Homo sapiens GN=LDHA PE=1 SV=2	LDHA_HUMAN	37 kDa	0	5	-5
Keratin, type II cytoskeletal 3 OS=Homo sapiens GN=KRT3 PE=1 SV=3	K2C3_HUMAN	64 kDa	0	6	-6
60S ribosomal protein L17 OS=Homo sapiens GN=RPL17 PE=1 SV=3	RL17_HUMAN	21 kDa	3	9	-6
