# Supplementary material for: Genetic dissection of mammalian ERAD through comparative haploid and CRISPR forward genetic screens
Source: Nat Commun. 2016 Jun 10;7:11786. doi: 10.1038/ncomms11786 (PMC4906395; doi:10.1038/ncomms11786)
Supplement: Supplementary Data 4 — Oligonucleotide sequences. [file ncomms11786-s5.xlsx]

## Sheet: Primer sequences
Supplementary Data 4 | Oligonucleotide sequences.
shRNAs
	Forward oligo sequence (5'-3')
shControl	GATCCGGGTATCGACGATTACAAATTCAAGAGATTTGTAATCGTCGATACCCTTTTTTG
sh1-TXNDC11	GATCCGCGGCAATTGTTGACGTGAATTCAAGAGATTCACGTCAACAATTGCCGTTTTTTG
sh2-TXNDC11	GATCCGTGGCTAACTCTCCTACCAATTCAAGAGATTGGTAGGAGAGTTAGCCATTTTTTG
sgRNAs
	20 bp targeting sequence (5'-3')
sgEDEM2	TATCTGACCGGCTCTCCCAG
sgPDI	GCGGAAAAGCAACTTCGCGG
sgALG3	GGAGAAGAAACAGTAACCCA
sgDPM3	GAGGACTTCCTGGCAGGACAA
sgUPF2	GCTGGTGAAAGAGAGAGCAG
sgSMG6	GCGGGTACTTCCAATGGGAG
sgALG12	TGACTGACTTACCTAAACAG
sgSMG7	AGGTCCACTCACCATTGGAG
sg1-TXNDC11	GTCAAGGACTGGAGACCTCA
sg2-TXNDC11	AAGAAGGTCAAATAACCAGG
Retroviral LAM-PCR
	Sequence 5'-3'
Linear PCR primer	[Biotin]-GGTCTCCAAATCTCGGTGGAAC	Linear PCR primer for amplification of virus-genome junctions
P5-VirusZ	AATGATACGGCGACCACCGAGATCTACACTCTTTCCCTACACGACGCTCTTCCGATCTCTATACGAAGTTATGGGCCCTAGCTC	Forward exponential PCR primer with Illumina P5
P7-Index5-Ad1	CAAGCAGAAGACGGCATACGAGATCACTGTGTGACTGGAGTTCAGACGTGTGCTCTTCCGATCTGTTCCCATGGTACTACTCATATAATACG	Reverse exponential PCR primer with Illumina P7
Illumina sequencing primer	AGCTCAGTACAAACCTACAGGTGGGGTCTTTCA	Custom retroviral sequencing primer
CRISPR screen analysis
	Sequence 5'-3'
sgRNA_outer_F	GCTTACCGTAACTTGAAAGTATTTCG	Forward PCR1 primer
sgRNA_outer_R	GTCTGTTGCTATTATGTCTACTATTCTTTCC	Reverse PCR1 primer
P5-sgRNA_inner_F	AATGATACGGCGACCACCGAGATCTACACTCTCTTGTGGAAAGGACGAAACACCG	Forward PCR2 primer with Illumina P5
P7-index-sgRNA_inner_R	CAAGCAGAAGACGGCATACGAGATACATCGGTGACTGGAGTTCAGACGTGTGCTCTTCCGATCTTCTACTATTCTTTCCCCTGCACTGT	Reverse PCR2 primer with Illumina P7 and index
Illumina sequencing primer	ACACTCTCTTGTGGAAAGGACGAAACACCG	Custom sgRNA sequencing primer
qRT-PCR
	Sequence 5'-3'
TXNDC11_F	AAATTGAGCAAGCAGCAAGT
TXNDC11_R	CCTGGTTCCACCAACAGTTA
GAPDH_F	ATGGGGAAGGTGAAGGTCG
GAPDH_R	CTCCACGACGTACTCAGCG
